# Supplementary material for: Statistical prediction of protein structural, localization and functional properties by the analysis of its fragment mass distributions after proteolytic cleavage
Source: Sci Rep. 2016 Feb 29;6:22286. doi: 10.1038/srep22286 (PMC4770285; doi:10.1038/srep22286)
Supplement: Supplementary Dataset 1 [file srep22286-s2.xls]

## Sheet: AmtB
Protein sequence		>gi|723800217|emb|CEI59458.1| ammonium transporter NrgA [Bacillus subtilis]
		MQMGDTVFMFFCALLVWLMTPGLALFYGGMVKSKNVLSTAMHSFSSIAIVSIVWVLFGYTLAFAPGNSIIGGLEWAGLKGVGFDPGDYSDTIPHSLFMMFQMTFAVLTTAIISGAFAERMRFGAFLLFSVLWASLVYTPVAHWVWGGGWIGQLGALDFAGGNVVHISSGVAGLVLAIVLGKRKDGTASSPHNLIYTFLGGALIWFGWFGFNVGSALTLDGVAMYAFINTNTAAAAGIAGWILVEWIINKKPTMLGAVSGAIAGLVAITPAAGFVTPFASIIIGIIGGAVCFWGVFSLKKKFGYDDALDAFGLHGIGGTWGGIATGLFATTSVNSAGADGLFYGDASLIWKQIVAIAATYVFVFIVTFVIIKIVSLFLPLRATEEEESLGLDLTMHGEKA…
		AFILMV	DE	DEK	DK	FLMWY	FLWYAEQ	KRFYW
Kstat		0.309998	0.145498	0.132569	0.108611	0.269415	0.311522	0.207633
1. Localization: Cytosolic (<0.29) or Membrane (>0.29)?				Step 1 (initial)		Step 2 (confirmation)
(model coefficients in Suppl. 2, section 2.2.1.1)	z			0.893684		1.58218
	p			0.70965		0.829513
	Θ			>0.29 → Membrane		>0.29 → Membrane
2. Membrane: Monotopic (< 0.63) or Transmembrane (> 0.63)?				Step 1 (initial)	Step 2 (confirmation)
(model coefficients in Suppl. 2, section 2.2.1.2)	z			1.35651	1.29366
	p			0.795191	0.784766
	Θ			>0.63 → Transmembrane	>0.63 → Transmembrane
3. Transmembrane: Single-pass (<0.7) or Multi-pass (>0.7)?				Step 2 (confirmation)		Step 1 (initial)
(model coefficients in Suppl. 2, section 2.2.1.3)	z			2.87716		2.27352
	p			0.946706		0.90666
	Θ			>0.7 → Multi-pass		>0.7 → Multi-pass
4. Transmembrane: Beta-sheet (<0.5) or Alpha-helix (>0.5)?		Step 1 (initial)	Step 2 (confirmation)
(model coefficients in Suppl. 2, section 2.1.3)	z	3.42817	3.43868
	p	0.968574	0.968892
	Θ	>0.5 → alpha	>0.5 → alpha
5. Host organism: Proteobacteria (< 0.41) or Firmicute (>0.41)?		Step 1 (initial)		Step 3 (confirmation)			Step 2 (confirmation)
(model coefficients in Suppl. 2, section 2.2.2.3)	z	0.972459		0.464864			0.632707
	p	0.725609		0.614168			0.653103
	Θ	>0.41 → Firmicute		>0.41 → Firmicute			>0.41 → Firmicute
6. Functional role: Transporters (<0.33) vs Sensors (>0.33)?								Step 1 (single)
(model coefficients in Suppl. 2, section 2.3.4)	z							-1.90655
	p							0.129369
	Θ							<0.33 → Transporter

## Sheet: AFILMV
	Protein sequence	>gi|723800217|emb|CEI59458.1| ammonium transporter NrgA [Bacillus subtilis]
		MQMGDTVFMFFCALLVWLMTPGLALFYGGMVKSKNVLSTAMHSFSSIAIVSIVWVLFGYTLAFAPGNSIIGGLEWAGLKGVGFDPGDYSDTIPHSLFMMFQMTFAVLTTAIISGAFAERMRFGAFLLFSVLWASLVYTPVAHWVWGGGWIGQLGALDFAGGNVVHISSGVAGLVLAIVLGKRKDGTASSPHNLIYTFLGGALIWFGWFGFNVGSALTLDGVAMYAFINTNTAAAAGIAGWILVEWIINKKPTMLGAVSGAIAGLVAITPAAGFVTPFASIIIGIIGGAVCFWGVFSLKKKFGYDDALDAFGLHGIGGTWGGIATGLFATTSVNSAGADGLFYGDASLIWKQIVAIAATYVFVFIVTFVIIKIVSLFLPLRATEEEESLGLDLTMHGEKA…
	Number of cleavage fragments	79
	Average fragment mass M	380.411
	Max exceedance probability Kstat	0.309998
Index	Sorted list of post-cleavage massesm	m / M	R_obs	R_nul	R_obs - R_nul
	http://web.expasy.org/peptide_mass/	normalized	R (m / M)	exp(-m / M)
1	1450.48	3.81293	0.0126582	0.0220833	-0.00942506
2	874.008	2.29754	0.0253165	0.100506	-0.0751896
3	793.739	2.08653	0.0379747	0.124117	-0.0861421
4	699.848	1.83972	0.0506329	0.158862	-0.108229
5	686.676	1.80509	0.0632911	0.16446	-0.101168
6	660.73	1.73689	0.0759494	0.176068	-0.100118
7	658.665	1.73146	0.0886076	0.177026	-0.0884184
8	646.701	1.70001	0.101266	0.182682	-0.0814166
9	611.612	1.60777	0.113924	0.200334	-0.0864103
10	600.691	1.57906	0.126582	0.206169	-0.079587
11	591.621	1.55522	0.139241	0.211144	-0.071903
12	582.568	1.53142	0.151899	0.216229	-0.0643302
13	574.678	1.51068	0.164557	0.22076	-0.0562033
14	573.693	1.50809	0.177215	0.221333	-0.0441177
15	561.592	1.47628	0.189873	0.228486	-0.0386128
16	515.697	1.35563	0.202532	0.257784	-0.0552526
17	486.525	1.27895	0.21519	0.27833	-0.0631405
18	478.546	1.25797	0.227848	0.28423	-0.056382
19	460.528	1.21061	0.240506	0.298016	-0.0575101
20	446.503	1.17374	0.253165	0.309208	-0.0560437
21	442.472	1.16314	0.265823	0.312503	-0.04668
22	432.477	1.13687	0.278481	0.320822	-0.0423414
23	422.454	1.11052	0.291139	0.329388	-0.0382486
24	412.448	1.08422	0.303797	0.338166	-0.0343684
25	408.457	1.07373	0.316456	0.341733	-0.025277
26	404.482	1.06328	0.329114	0.345323	-0.0162088
27	395.456	1.03955	0.341772	0.353614	-0.0118418
28	393.44	1.03425	0.35443	0.355493	-0.00106242
29	378.382	0.994668	0.367089	0.369846	-0.00275749
30	375.468	0.987007	0.379747	0.372691	0.0070563
31	374.397	0.984192	0.392405	0.373741	0.0186639
32	373.427	0.981642	0.405063	0.374695	0.030368
33	362.383	0.95261	0.417722	0.385733	0.0319885
34	353.375	0.928931	0.43038	0.394976	0.0354039
35	339.348	0.892058	0.443038	0.409812	0.0332263
36	333.385	0.876381	0.455696	0.416287	0.0394097
37	332.359	0.873685	0.468354	0.41741	0.0509439
38	329.397	0.865897	0.481013	0.420674	0.0603386
39	325.368	0.855306	0.493671	0.425153	0.0685179
40	319.358	0.839508	0.506329	0.431923	0.0744063
41	318.33	0.836806	0.518987	0.433092	0.0858956
42	317.388	0.83433	0.531646	0.434165	0.0974801
43	317.342	0.834209	0.544304	0.434218	0.110086
44	317.302	0.834103	0.556962	0.434264	0.122698
45	316.401	0.831734	0.56962	0.435294	0.134327
46	316.357	0.83162	0.582278	0.435343	0.146935
47	315.37	0.829024	0.594937	0.436475	0.158462
48	312.384	0.821175	0.607595	0.439914	0.167681
49	305.395	0.802804	0.620253	0.448071	0.172183
50	303.361	0.797457	0.632911	0.450473	0.182438
51	303.315	0.797336	0.64557	0.450528	0.195042
52	293.323	0.771068	0.658228	0.462519	0.195709
53	287.362	0.7554	0.670886	0.469823	0.201063
54	279.296	0.734195	0.683544	0.479892	0.203653
55	277.339	0.72905	0.696203	0.482367	0.213836
56	275.305	0.723704	0.708861	0.484953	0.223908
57	268.331	0.705371	0.721519	0.493925	0.227594
58	261.278	0.686831	0.734177	0.503168	0.231009
59	261.235	0.686717	0.746835	0.503225	0.24361
60	259.349	0.68176	0.759494	0.505726	0.253768
61	254.289	0.668459	0.772152	0.512498	0.259654
62	252.27	0.663152	0.78481	0.515225	0.269585
63	250.313	0.658007	0.797468	0.517882	0.279586
64	247.251	0.649958	0.810127	0.522068	0.288059
65	245.279	0.644773	0.822785	0.524782	0.298003
66	232.28	0.610603	0.835443	0.543024	0.29242
67	222.244	0.584221	0.848101	0.55754	0.290561
68	220.287	0.579076	0.860759	0.560416	0.300344
69	218.253	0.57373	0.873418	0.56342	0.309998
70	204.226	0.536857	0.886076	0.584583	0.301493
71	188.227	0.494798	0.898734	0.609694	0.28904
72	176.172	0.463111	0.911392	0.629323	0.282069
73	174.2	0.457926	0.924051	0.632595	0.291456
74	165.192	0.434246	0.936709	0.647753	0.288956
75	149.208	0.392228	0.949367	0.67555	0.273817
76	146.146	0.384179	0.962025	0.681009	0.281016
77	131.175	0.344824	0.974684	0.708345	0.266338
78	117.148	0.307951	0.987342	0.734951	0.252391
79	89.0941	0.234205	1	0.7912	0.2088
80
81
82
83
84
85
86
87
88
89
90
91
92
93
94
95
96
97
98
99
100
101
102
103
104
105
106
107
108
109
110
111
112
113
114
115
116
117
118
119
120
121
122
123
124
125
126
127
128
129
130
131
132
133
134
135
136
137
138
139
140
141
142
143
144
145
146
147
148
149
150
151
152
153
154
155
156
157
158
159
160
161
162
163
164
165
166
167
168
169
170
171
172
173
174
175
176
177
178
179
180
181
182
183
184
185
186
187
188
189
190
191
192
193
194
195
196
197
198
199
200
201
202
203
204
205
206
207
208
209
210
211
212
213
214
215
216
217
218
219
220
221
222
223
224
225
226
227
228
229
230
231
232
233
234
235
236
237
238
239
240
241
242
243
244
245
246
247
248
249
250
251
252
253
254
255
256
257
258
259
260
261
262
263
264
265
266
267
268
269
270
271
272
273
274
275
276
277
278
279
280
281
282
283
284
285
286
287
288
289
290
291
292
293
294
295
296
297
298
299
300
301
302
303
304
305
306
307
308
309
310
311
312
313
314
315
316
317
318
319
320
321
322
323
324
325
326
327
328
329
330
331
332
333
334
335
336
337
338
339
340
341
342
343
344
345
346
347
348
349
350
351
352
353
354
355
356
357
358
359
360
361
362
363
364
365
366
367
368
369
370
371
372
373
374
375
376
377
378
379
380
381
382
383
384
385
386
387
388
389
390
391
392
393
394
395
396
397
398
399
400
401
402
403
404
405
406
407
408
409
410
411
412
413
414
415
416
417
418
419
420
421
422
423
424
425
426
427
428
429
430
431
432
433
434
435
436
437
438
439
440
441
442
443
444
445
446
447
448
449
450
451
452
453
454
455
456
457
458
459
460
461
462
463
464
465
466
467
468
469
470
471
472
473
474
475
476
477
478
479
480
481
482
483
484
485
486
487
488
489
490
491
492
493
494
495
496
497
498
499
500
501
502
503
504
505
506
507
508
509
510
511
512
513
514
515
516
517
518
519
520
521
522
523
524
525
526
527
528
529
530
531
532
533
534
535
536
537
538
539
540
541
542
543
544
545
546
547
548
549
550
551
552
553
554
555
556
557
558
559
560
561
562
563
564
565
566
567
568
569
570
571
572
573
574
575
576
577
578
579
580
581
582
583
584
585
586
587
588
589
590
591
592
593
594
595
596
597
598
599
600
601
602
603
604
605
606
607
608
609
610
611
612
613
614
615
616
617
618
619
620
621
622
623
624
625
626
627
628
629
630
631
632
633
634
635
636
637
638
639
640
641
642
643
644
645
646
647
648
649
650
651
652
653
654
655
656
657
658
659
660
661
662
663
664
665
666
667
668
669
670
671
672
673
674
675
676
677
678
679
680
681
682
683
684
685
686
687
688
689
690
691
692
693
694
695
696
697
698
699
700
701
702
703
704
705
706
707
708
709
710
711
712
713
714
715
716
717
718
719
720
721
722
723
724
725
726
727
728
729
730
731
732
733
734
735
736
737
738
739
740
741
742
743
744
745
746
747
748
749
750
751
752
753
754
755
756
757
758
759
760
761
762
763
764
765
766
767
768
769
770
771
772
773
774
775
776
777
778
779
780
781
782
783
784
785
786
787
788
789
790
791
792
793
794
795
796
797
798
799
800
801
802
803
804
805
806
807
808
809
810
811
812
813
814
815
816
817
818
819
820
821
822
823
824
825
826
827
828
829
830
831
832
833
834
835
836
837
838
839
840
841
842
843
844
845
846
847
848
849
850
851
852
853
854
855
856
857
858
859
860
861
862
863
864
865
866
867
868
869
870
871
872
873
874
875
876
877
878
879
880
881
882
883
884
885
886
887
888
889
890
891
892
893
894
895
896
897
898
899
900
901
902
903
904
905
906
907
908
909
910
911
912
913
914
915
916
917
918
919
920
921
922
923
924
925
926
927
928
929
930
931
932
933
934
935
936
937
938
939
940
941
942
943
944
945
946
947
948
949
950
951
952
953
954
955
956
957
958
959
960
961
962
963
964
965
966
967
968
969
970
971
972
973
974
975
976
977
978
979
980
981
982
983
984
985
986
987
988
989
990
991
992
993
994
995
996
997
998
999
1000

## Sheet: DE
	Protein sequence	>gi|723800217|emb|CEI59458.1| ammonium transporter NrgA [Bacillus subtilis]
		MQMGDTVFMFFCALLVWLMTPGLALFYGGMVKSKNVLSTAMHSFSSIAIVSIVWVLFGYTLAFAPGNSIIGGLEWAGLKGVGFDPGDYSDTIPHSLFMMFQMTFAVLTTAIISGAFAERMRFGAFLLFSVLWASLVYTPVAHWVWGGGWIGQLGALDFAGGNVVHISSGVAGLVLAIVLGKRKDGTASSPHNLIYTFLGGALIWFGWFGFNVGSALTLDGVAMYAFINTNTAAAAGIAGWILVEWIINKKPTMLGAVSGAIAGLVAITPAAGFVTPFASIIIGIIGGAVCFWGVFSLKKKFGYDDALDAFGLHGIGGTWGGIATGLFATTSVNSAGADGLFYGDASLIWKQIVAIAATYVFVFIVTFVIIKIVSLFLPLRATEEEESLGLDLTMHGEKA…
	Number of cleavage fragments	19
	Average fragment mass M	2266.18
	Max exceedance probability Kstat	0.145498
Index	Sorted list of post-cleavage massesm	m / M	R_obs	R_nul	R_obs - R_nul
	http://web.expasy.org/peptide_mass/	normalized	R (m / M)	exp(-m / M)
1	7437.95	3.28216	0.0526316	0.0375471	0.0150845
2	6185.47	2.72947	0.105263	0.0652536	0.0400096
3	4782.77	2.1105	0.157895	0.121177	0.0367178
4	4379.15	1.9324	0.210526	0.144801	0.0657258
5	3731.22	1.64649	0.263158	0.192726	0.0704318
6	3076.68	1.35765	0.315789	0.257264	0.0585253
7	2807.07	1.23868	0.368421	0.289766	0.0786553
8	2678.17	1.1818	0.421053	0.306725	0.114327
9	2524.92	1.11418	0.473684	0.328186	0.145498
10	1318.45	0.581796	0.526316	0.558894	-0.032578
11	686.781	0.303057	0.578947	0.738557	-0.159609
12	670.72	0.29597	0.631579	0.74381	-0.112231
13	623.663	0.275205	0.684211	0.759416	-0.0752057
14	580.672	0.256234	0.736842	0.773961	-0.0371186
15	503.553	0.222204	0.789474	0.800752	-0.0112785
16	383.358	0.169165	0.842105	0.844369	-0.00226411
17	317.342	0.140034	0.894737	0.869328	0.0254084
18	236.286	0.104266	0.947368	0.900985	0.0463832
19	133.104	0.058735	1	0.942957	0.0570434
20
21
22
23
24
25
26
27
28
29
30
31
32
33
34
35
36
37
38
39
40
41
42
43
44
45
46
47
48
49
50
51
52
53
54
55
56
57
58
59
60
61
62
63
64
65
66
67
68
69
70
71
72
73
74
75
76
77
78
79
80
81
82
83
84
85
86
87
88
89
90
91
92
93
94
95
96
97
98
99
100
101
102
103
104
105
106
107
108
109
110
111
112
113
114
115
116
117
118
119
120
121
122
123
124
125
126
127
128
129
130
131
132
133
134
135
136
137
138
139
140
141
142
143
144
145
146
147
148
149
150
151
152
153
154
155
156
157
158
159
160
161
162
163
164
165
166
167
168
169
170
171
172
173
174
175
176
177
178
179
180
181
182
183
184
185
186
187
188
189
190
191
192
193
194
195
196
197
198
199
200
201
202
203
204
205
206
207
208
209
210
211
212
213
214
215
216
217
218
219
220
221
222
223
224
225
226
227
228
229
230
231
232
233
234
235
236
237
238
239
240
241
242
243
244
245
246
247
248
249
250
251
252
253
254
255
256
257
258
259
260
261
262
263
264
265
266
267
268
269
270
271
272
273
274
275
276
277
278
279
280
281
282
283
284
285
286
287
288
289
290
291
292
293
294
295
296
297
298
299
300
301
302
303
304
305
306
307
308
309
310
311
312
313
314
315
316
317
318
319
320
321
322
323
324
325
326
327
328
329
330
331
332
333
334
335
336
337
338
339
340
341
342
343
344
345
346
347
348
349
350
351
352
353
354
355
356
357
358
359
360
361
362
363
364
365
366
367
368
369
370
371
372
373
374
375
376
377
378
379
380
381
382
383
384
385
386
387
388
389
390
391
392
393
394
395
396
397
398
399
400
401
402
403
404
405
406
407
408
409
410
411
412
413
414
415
416
417
418
419
420
421
422
423
424
425
426
427
428
429
430
431
432
433
434
435
436
437
438
439
440
441
442
443
444
445
446
447
448
449
450
451
452
453
454
455
456
457
458
459
460
461
462
463
464
465
466
467
468
469
470
471
472
473
474
475
476
477
478
479
480
481
482
483
484
485
486
487
488
489
490
491
492
493
494
495
496
497
498
499
500
501
502
503
504
505
506
507
508
509
510
511
512
513
514
515
516
517
518
519
520
521
522
523
524
525
526
527
528
529
530
531
532
533
534
535
536
537
538
539
540
541
542
543
544
545
546
547
548
549
550
551
552
553
554
555
556
557
558
559
560
561
562
563
564
565
566
567
568
569
570
571
572
573
574
575
576
577
578
579
580
581
582
583
584
585
586
587
588
589
590
591
592
593
594
595
596
597
598
599
600
601
602
603
604
605
606
607
608
609
610
611
612
613
614
615
616
617
618
619
620
621
622
623
624
625
626
627
628
629
630
631
632
633
634
635
636
637
638
639
640
641
642
643
644
645
646
647
648
649
650
651
652
653
654
655
656
657
658
659
660
661
662
663
664
665
666
667
668
669
670
671
672
673
674
675
676
677
678
679
680
681
682
683
684
685
686
687
688
689
690
691
692
693
694
695
696
697
698
699
700
701
702
703
704
705
706
707
708
709
710
711
712
713
714
715
716
717
718
719
720
721
722
723
724
725
726
727
728
729
730
731
732
733
734
735
736
737
738
739
740
741
742
743
744
745
746
747
748
749
750
751
752
753
754
755
756
757
758
759
760
761
762
763
764
765
766
767
768
769
770
771
772
773
774
775
776
777
778
779
780
781
782
783
784
785
786
787
788
789
790
791
792
793
794
795
796
797
798
799
800
801
802
803
804
805
806
807
808
809
810
811
812
813
814
815
816
817
818
819
820
821
822
823
824
825
826
827
828
829
830
831
832
833
834
835
836
837
838
839
840
841
842
843
844
845
846
847
848
849
850
851
852
853
854
855
856
857
858
859
860
861
862
863
864
865
866
867
868
869
870
871
872
873
874
875
876
877
878
879
880
881
882
883
884
885
886
887
888
889
890
891
892
893
894
895
896
897
898
899
900
901
902
903
904
905
906
907
908
909
910
911
912
913
914
915
916
917
918
919
920
921
922
923
924
925
926
927
928
929
930
931
932
933
934
935
936
937
938
939
940
941
942
943
944
945
946
947
948
949
950
951
952
953
954
955
956
957
958
959
960
961
962
963
964
965
966
967
968
969
970
971
972
973
974
975
976
977
978
979
980
981
982
983
984
985
986
987
988
989
990
991
992
993
994
995
996
997
998
999
1000

## Sheet: DEK
	Protein sequence	>gi|723800217|emb|CEI59458.1| ammonium transporter NrgA [Bacillus subtilis]
		MQMGDTVFMFFCALLVWLMTPGLALFYGGMVKSKNVLSTAMHSFSSIAIVSIVWVLFGYTLAFAPGNSIIGGLEWAGLKGVGFDPGDYSDTIPHSLFMMFQMTFAVLTTAIISGAFAERMRFGAFLLFSVLWASLVYTPVAHWVWGGGWIGQLGALDFAGGNVVHISSGVAGLVLAIVLGKRKDGTASSPHNLIYTFLGGALIWFGWFGFNVGSALTLDGVAMYAFINTNTAAAAGIAGWILVEWIINKKPTMLGAVSGAIAGLVAITPAAGFVTPFASIIIGIIGGAVCFWGVFSLKKKFGYDDALDAFGLHGIGGTWGGIATGLFATTSVNSAGADGLFYGDASLIWKQIVAIAATYVFVFIVTFVIIKIVSLFLPLRATEEEESLGLDLTMHGEKA…
	Number of cleavage fragments	28
	Average fragment mass M	1525.71
	Max exceedance probability Kstat	0.132569
Index	Sorted list of post-cleavage massesm	m / M	R_obs	R_nul	R_obs - R_nul
	http://web.expasy.org/peptide_mass/	normalized	R (m / M)	exp(-m / M)
1	4663.64	3.0567	0.0357143	0.0470425	-0.0113282
2	4379.15	2.87024	0.0714286	0.0566853	0.0147433
3	4183.88	2.74225	0.107143	0.0644253	0.0427176
4	3731.22	2.44557	0.142857	0.086677	0.0561802
5	3076.68	2.01656	0.178571	0.133113	0.0454582
6	3056.84	2.00355	0.214286	0.134856	0.0794302
7	2807.07	1.83985	0.25	0.158842	0.0911582
8	2524.92	1.65491	0.285714	0.191109	0.0946057
9	2355.93	1.54416	0.321429	0.213492	0.107936
10	2278.72	1.49355	0.357143	0.224574	0.132569
11	1745.99	1.14438	0.392857	0.318421	0.0744357
12	762.774	0.499947	0.428571	0.606563	-0.177991
13	716.878	0.469866	0.464286	0.625086	-0.160801
14	686.781	0.450139	0.5	0.63754	-0.13754
15	672.825	0.440992	0.535714	0.643398	-0.107684
16	670.72	0.439612	0.571429	0.644287	-0.072858
17	580.672	0.380591	0.607143	0.683457	-0.0763143
18	573.693	0.376017	0.642857	0.686591	-0.0437335
19	503.553	0.330045	0.678571	0.718891	-0.0403199
20	500.508	0.32805	0.714286	0.720327	-0.00604154
21	495.489	0.32476	0.75	0.722701	0.0272992
22	383.358	0.251265	0.785714	0.777816	0.00789845
23	317.342	0.207996	0.821429	0.81221	0.00921864
24	302.377	0.198188	0.857143	0.820216	0.036927
25	236.286	0.15487	0.892857	0.856527	0.0363303
26	233.268	0.152891	0.928571	0.858223	0.0703484
27	146.189	0.0958173	0.964286	0.90863	0.0556557
28	133.104	0.0872407	1	0.916457	0.0835435
29
30
31
32
33
34
35
36
37
38
39
40
41
42
43
44
45
46
47
48
49
50
51
52
53
54
55
56
57
58
59
60
61
62
63
64
65
66
67
68
69
70
71
72
73
74
75
76
77
78
79
80
81
82
83
84
85
86
87
88
89
90
91
92
93
94
95
96
97
98
99
100
101
102
103
104
105
106
107
108
109
110
111
112
113
114
115
116
117
118
119
120
121
122
123
124
125
126
127
128
129
130
131
132
133
134
135
136
137
138
139
140
141
142
143
144
145
146
147
148
149
150
151
152
153
154
155
156
157
158
159
160
161
162
163
164
165
166
167
168
169
170
171
172
173
174
175
176
177
178
179
180
181
182
183
184
185
186
187
188
189
190
191
192
193
194
195
196
197
198
199
200
201
202
203
204
205
206
207
208
209
210
211
212
213
214
215
216
217
218
219
220
221
222
223
224
225
226
227
228
229
230
231
232
233
234
235
236
237
238
239
240
241
242
243
244
245
246
247
248
249
250
251
252
253
254
255
256
257
258
259
260
261
262
263
264
265
266
267
268
269
270
271
272
273
274
275
276
277
278
279
280
281
282
283
284
285
286
287
288
289
290
291
292
293
294
295
296
297
298
299
300
301
302
303
304
305
306
307
308
309
310
311
312
313
314
315
316
317
318
319
320
321
322
323
324
325
326
327
328
329
330
331
332
333
334
335
336
337
338
339
340
341
342
343
344
345
346
347
348
349
350
351
352
353
354
355
356
357
358
359
360
361
362
363
364
365
366
367
368
369
370
371
372
373
374
375
376
377
378
379
380
381
382
383
384
385
386
387
388
389
390
391
392
393
394
395
396
397
398
399
400
401
402
403
404
405
406
407
408
409
410
411
412
413
414
415
416
417
418
419
420
421
422
423
424
425
426
427
428
429
430
431
432
433
434
435
436
437
438
439
440
441
442
443
444
445
446
447
448
449
450
451
452
453
454
455
456
457
458
459
460
461
462
463
464
465
466
467
468
469
470
471
472
473
474
475
476
477
478
479
480
481
482
483
484
485
486
487
488
489
490
491
492
493
494
495
496
497
498
499
500
501
502
503
504
505
506
507
508
509
510
511
512
513
514
515
516
517
518
519
520
521
522
523
524
525
526
527
528
529
530
531
532
533
534
535
536
537
538
539
540
541
542
543
544
545
546
547
548
549
550
551
552
553
554
555
556
557
558
559
560
561
562
563
564
565
566
567
568
569
570
571
572
573
574
575
576
577
578
579
580
581
582
583
584
585
586
587
588
589
590
591
592
593
594
595
596
597
598
599
600
601
602
603
604
605
606
607
608
609
610
611
612
613
614
615
616
617
618
619
620
621
622
623
624
625
626
627
628
629
630
631
632
633
634
635
636
637
638
639
640
641
642
643
644
645
646
647
648
649
650
651
652
653
654
655
656
657
658
659
660
661
662
663
664
665
666
667
668
669
670
671
672
673
674
675
676
677
678
679
680
681
682
683
684
685
686
687
688
689
690
691
692
693
694
695
696
697
698
699
700
701
702
703
704
705
706
707
708
709
710
711
712
713
714
715
716
717
718
719
720
721
722
723
724
725
726
727
728
729
730
731
732
733
734
735
736
737
738
739
740
741
742
743
744
745
746
747
748
749
750
751
752
753
754
755
756
757
758
759
760
761
762
763
764
765
766
767
768
769
770
771
772
773
774
775
776
777
778
779
780
781
782
783
784
785
786
787
788
789
790
791
792
793
794
795
796
797
798
799
800
801
802
803
804
805
806
807
808
809
810
811
812
813
814
815
816
817
818
819
820
821
822
823
824
825
826
827
828
829
830
831
832
833
834
835
836
837
838
839
840
841
842
843
844
845
846
847
848
849
850
851
852
853
854
855
856
857
858
859
860
861
862
863
864
865
866
867
868
869
870
871
872
873
874
875
876
877
878
879
880
881
882
883
884
885
886
887
888
889
890
891
892
893
894
895
896
897
898
899
900
901
902
903
904
905
906
907
908
909
910
911
912
913
914
915
916
917
918
919
920
921
922
923
924
925
926
927
928
929
930
931
932
933
934
935
936
937
938
939
940
941
942
943
944
945
946
947
948
949
950
951
952
953
954
955
956
957
958
959
960
961
962
963
964
965
966
967
968
969
970
971
972
973
974
975
976
977
978
979
980
981
982
983
984
985
986
987
988
989
990
991
992
993
994
995
996
997
998
999
1000

## Sheet: DK
	Protein sequence	>gi|723800217|emb|CEI59458.1| ammonium transporter NrgA [Bacillus subtilis]
		MQMGDTVFMFFCALLVWLMTPGLALFYGGMVKSKNVLSTAMHSFSSIAIVSIVWVLFGYTLAFAPGNSIIGGLEWAGLKGVGFDPGDYSDTIPHSLFMMFQMTFAVLTTAIISGAFAERMRFGAFLLFSVLWASLVYTPVAHWVWGGGWIGQLGALDFAGGNVVHISSGVAGLVLAIVLGKRKDGTASSPHNLIYTFLGGALIWFGWFGFNVGSALTLDGVAMYAFINTNTAAAAGIAGWILVEWIINKKPTMLGAVSGAIAGLVAITPAAGFVTPFASIIIGIIGGAVCFWGVFSLKKKFGYDDALDAFGLHGIGGTWGGIATGLFATTSVNSAGADGLFYGDASLIWKQIVAIAATYVFVFIVTFVIIKIVSLFLPLRATEEEESLGLDLTMHGEKA…
	Number of cleavage fragments	25
	Average fragment mass M	1716.36
	Max exceedance probability Kstat	0.108611
Index	Sorted list of post-cleavage massesm	m / M	R_obs	R_nul	R_obs - R_nul
	http://web.expasy.org/peptide_mass/	normalized	R (m / M)	exp(-m / M)
1	7437.81	4.33347	0.04	0.0131219	0.0268781
2	4739.55	2.76139	0.08	0.0632037	0.0167963
3	4663.64	2.71717	0.12	0.0660617	0.0539383
4	3731.22	2.17391	0.16	0.113732	0.0462683
5	3294.82	1.91965	0.2	0.146658	0.0533416
6	3171.93	1.84805	0.24	0.157544	0.082456
7	2807.07	1.63548	0.28	0.19486	0.0851405
8	2393.81	1.3947	0.32	0.247907	0.0720926
9	2355.93	1.37263	0.36	0.253439	0.106561
10	2116.44	1.2331	0.4	0.291389	0.108611
11	930.044	0.541869	0.44	0.58166	-0.14166
12	831.967	0.484727	0.48	0.615865	-0.135865
13	670.72	0.39078	0.52	0.676529	-0.156529
14	465.583	0.271261	0.56	0.762417	-0.202417
15	385.42	0.224556	0.6	0.798871	-0.198871
16	383.358	0.223355	0.64	0.799831	-0.159831
17	380.401	0.221632	0.68	0.80121	-0.12121
18	378.428	0.220483	0.72	0.802132	-0.0821315
19	351.375	0.20472	0.76	0.814875	-0.054875
20	317.342	0.184892	0.8	0.831194	-0.0311939
21	302.377	0.176173	0.84	0.838473	0.00152712
22	287.272	0.167373	0.88	0.845884	0.0341158
23	233.268	0.135908	0.92	0.872923	0.0470771
24	146.189	0.0851739	0.96	0.918353	0.0416475
25	133.104	0.07755	1	0.925381	0.0746192
26
27
28
29
30
31
32
33
34
35
36
37
38
39
40
41
42
43
44
45
46
47
48
49
50
51
52
53
54
55
56
57
58
59
60
61
62
63
64
65
66
67
68
69
70
71
72
73
74
75
76
77
78
79
80
81
82
83
84
85
86
87
88
89
90
91
92
93
94
95
96
97
98
99
100
101
102
103
104
105
106
107
108
109
110
111
112
113
114
115
116
117
118
119
120
121
122
123
124
125
126
127
128
129
130
131
132
133
134
135
136
137
138
139
140
141
142
143
144
145
146
147
148
149
150
151
152
153
154
155
156
157
158
159
160
161
162
163
164
165
166
167
168
169
170
171
172
173
174
175
176
177
178
179
180
181
182
183
184
185
186
187
188
189
190
191
192
193
194
195
196
197
198
199
200
201
202
203
204
205
206
207
208
209
210
211
212
213
214
215
216
217
218
219
220
221
222
223
224
225
226
227
228
229
230
231
232
233
234
235
236
237
238
239
240
241
242
243
244
245
246
247
248
249
250
251
252
253
254
255
256
257
258
259
260
261
262
263
264
265
266
267
268
269
270
271
272
273
274
275
276
277
278
279
280
281
282
283
284
285
286
287
288
289
290
291
292
293
294
295
296
297
298
299
300
301
302
303
304
305
306
307
308
309
310
311
312
313
314
315
316
317
318
319
320
321
322
323
324
325
326
327
328
329
330
331
332
333
334
335
336
337
338
339
340
341
342
343
344
345
346
347
348
349
350
351
352
353
354
355
356
357
358
359
360
361
362
363
364
365
366
367
368
369
370
371
372
373
374
375
376
377
378
379
380
381
382
383
384
385
386
387
388
389
390
391
392
393
394
395
396
397
398
399
400
401
402
403
404
405
406
407
408
409
410
411
412
413
414
415
416
417
418
419
420
421
422
423
424
425
426
427
428
429
430
431
432
433
434
435
436
437
438
439
440
441
442
443
444
445
446
447
448
449
450
451
452
453
454
455
456
457
458
459
460
461
462
463
464
465
466
467
468
469
470
471
472
473
474
475
476
477
478
479
480
481
482
483
484
485
486
487
488
489
490
491
492
493
494
495
496
497
498
499
500
501
502
503
504
505
506
507
508
509
510
511
512
513
514
515
516
517
518
519
520
521
522
523
524
525
526
527
528
529
530
531
532
533
534
535
536
537
538
539
540
541
542
543
544
545
546
547
548
549
550
551
552
553
554
555
556
557
558
559
560
561
562
563
564
565
566
567
568
569
570
571
572
573
574
575
576
577
578
579
580
581
582
583
584
585
586
587
588
589
590
591
592
593
594
595
596
597
598
599
600
601
602
603
604
605
606
607
608
609
610
611
612
613
614
615
616
617
618
619
620
621
622
623
624
625
626
627
628
629
630
631
632
633
634
635
636
637
638
639
640
641
642
643
644
645
646
647
648
649
650
651
652
653
654
655
656
657
658
659
660
661
662
663
664
665
666
667
668
669
670
671
672
673
674
675
676
677
678
679
680
681
682
683
684
685
686
687
688
689
690
691
692
693
694
695
696
697
698
699
700
701
702
703
704
705
706
707
708
709
710
711
712
713
714
715
716
717
718
719
720
721
722
723
724
725
726
727
728
729
730
731
732
733
734
735
736
737
738
739
740
741
742
743
744
745
746
747
748
749
750
751
752
753
754
755
756
757
758
759
760
761
762
763
764
765
766
767
768
769
770
771
772
773
774
775
776
777
778
779
780
781
782
783
784
785
786
787
788
789
790
791
792
793
794
795
796
797
798
799
800
801
802
803
804
805
806
807
808
809
810
811
812
813
814
815
816
817
818
819
820
821
822
823
824
825
826
827
828
829
830
831
832
833
834
835
836
837
838
839
840
841
842
843
844
845
846
847
848
849
850
851
852
853
854
855
856
857
858
859
860
861
862
863
864
865
866
867
868
869
870
871
872
873
874
875
876
877
878
879
880
881
882
883
884
885
886
887
888
889
890
891
892
893
894
895
896
897
898
899
900
901
902
903
904
905
906
907
908
909
910
911
912
913
914
915
916
917
918
919
920
921
922
923
924
925
926
927
928
929
930
931
932
933
934
935
936
937
938
939
940
941
942
943
944
945
946
947
948
949
950
951
952
953
954
955
956
957
958
959
960
961
962
963
964
965
966
967
968
969
970
971
972
973
974
975
976
977
978
979
980
981
982
983
984
985
986
987
988
989
990
991
992
993
994
995
996
997
998
999
1000

## Sheet: FLMWY
	Protein sequence	>gi|723800217|emb|CEI59458.1| ammonium transporter NrgA [Bacillus subtilis]
		MQMGDTVFMFFCALLVWLMTPGLALFYGGMVKSKNVLSTAMHSFSSIAIVSIVWVLFGYTLAFAPGNSIIGGLEWAGLKGVGFDPGDYSDTIPHSLFMMFQMTFAVLTTAIISGAFAERMRFGAFLLFSVLWASLVYTPVAHWVWGGGWIGQLGALDFAGGNVVHISSGVAGLVLAIVLGKRKDGTASSPHNLIYTFLGGALIWFGWFGFNVGSALTLDGVAMYAFINTNTAAAAGIAGWILVEWIINKKPTMLGAVSGAIAGLVAITPAAGFVTPFASIIIGIIGGAVCFWGVFSLKKKFGYDDALDAFGLHGIGGTWGGIATGLFATTSVNSAGADGLFYGDASLIWKQIVAIAATYVFVFIVTFVIIKIVSLFLPLRATEEEESLGLDLTMHGEKA…
	Number of cleavage fragments	77
	Average fragment mass M	496.948
	Max exceedance probability Kstat	0.269415
Index	Sorted list of post-cleavage massesm	m / M	R_obs	R_nul	R_obs - R_nul
	http://web.expasy.org/peptide_mass/	normalized	R (m / M)	exp(-m / M)
1	1467.6	2.95324	0.012987	0.0521705	-0.0391835
2	1337.5	2.69143	0.025974	0.0677841	-0.0418101
3	1333.65	2.68369	0.038961	0.0683109	-0.0293498
4	1330.46	2.67727	0.0519481	0.0687506	-0.0168026
5	1163.21	2.3407	0.0649351	0.09626	-0.031325
6	1077.29	2.16781	0.0779221	0.114428	-0.0365057
7	1074.29	2.16177	0.0909091	0.115121	-0.0242124
8	1063.09	2.13923	0.103896	0.117745	-0.0138492
9	944.201	1.9	0.116883	0.149569	-0.0326855
10	898.027	1.80708	0.12987	0.164132	-0.0342618
11	884.17	1.7792	0.142857	0.168773	-0.0259156
12	880.009	1.77083	0.155844	0.170192	-0.014348
13	868.942	1.74856	0.168831	0.174025	-0.00519349
14	845.994	1.70238	0.181818	0.182249	-0.000431004
15	814.937	1.63988	0.194805	0.194002	0.000802818
16	786.97	1.58361	0.207792	0.205233	0.00255883
17	726.79	1.46251	0.220779	0.231655	-0.0108754
18	709.803	1.42832	0.233766	0.23971	-0.00594387
19	703.753	1.41615	0.246753	0.242646	0.00410695
20	587.674	1.18257	0.25974	0.306491	-0.0467509
21	565.537	1.13802	0.272727	0.320452	-0.0477252
22	559.62	1.12611	0.285714	0.324291	-0.0385766
23	549.714	1.10618	0.298701	0.33082	-0.0321186
24	537.57	1.08174	0.311688	0.339004	-0.0273155
25	506.602	1.01943	0.324675	0.360801	-0.0361259
26	505.59	1.01739	0.337662	0.361537	-0.0238749
27	491.56	0.989158	0.350649	0.37189	-0.0212403
28	479.505	0.964901	0.363636	0.381021	-0.0173845
29	478.589	0.963057	0.376623	0.381724	-0.00510076
30	462.546	0.930775	0.38961	0.394248	-0.00463781
31	461.472	0.928613	0.402597	0.395101	0.00749616
32	432.477	0.870266	0.415584	0.41884	-0.00325578
33	432.431	0.870173	0.428571	0.418879	0.00969255
34	429.517	0.86431	0.441558	0.421342	0.0202161
35	414.546	0.834183	0.454545	0.434229	0.0203165
36	408.47	0.821958	0.467532	0.43957	0.0279622
37	389.411	0.783606	0.480519	0.456756	0.0237635
38	386.448	0.777644	0.493506	0.459487	0.0340192
39	375.384	0.75538	0.506494	0.469832	0.0366613
40	351.359	0.707035	0.519481	0.493104	0.0263763
41	341.451	0.687096	0.532468	0.503035	0.0294328
42	333.344	0.670783	0.545455	0.511308	0.0341464
43	321.379	0.646707	0.558442	0.523768	0.0346737
44	321.376	0.646701	0.571429	0.523771	0.0476575
45	317.388	0.638675	0.584416	0.527992	0.0564239
46	317.385	0.63867	0.597403	0.527994	0.0694083
47	316.357	0.636601	0.61039	0.529088	0.0813018
48	305.392	0.614536	0.623377	0.540892	0.0824849
49	303.361	0.610449	0.636364	0.543107	0.0932565
50	301.386	0.606474	0.649351	0.54527	0.104081
51	294.351	0.592317	0.662338	0.553044	0.109293
52	293.323	0.590248	0.675325	0.55419	0.121135
53	289.332	0.582218	0.688312	0.558658	0.129654
54	280.324	0.564091	0.701299	0.568877	0.132422
55	280.281	0.564004	0.714286	0.568926	0.145359
56	277.339	0.558084	0.727273	0.572304	0.154968
57	266.297	0.535865	0.74026	0.585163	0.155097
58	264.325	0.531896	0.753247	0.58749	0.165757
59	263.312	0.529858	0.766234	0.588689	0.177545
60	261.28	0.52577	0.779221	0.5911	0.188121
61	259.305	0.521796	0.792208	0.593454	0.198754
62	250.313	0.503701	0.805195	0.60429	0.200905
63	246.263	0.495552	0.818182	0.609235	0.208947
64	244.334	0.49167	0.831169	0.611604	0.219564
65	238.243	0.479413	0.844156	0.619147	0.225009
66	236.271	0.475444	0.857143	0.621609	0.235534
67	232.28	0.467413	0.87013	0.626621	0.243509
68	230.307	0.463444	0.883117	0.629113	0.254003
69	222.244	0.447218	0.896104	0.639405	0.256699
70	218.253	0.439187	0.909091	0.64456	0.264531
71	204.228	0.410966	0.922078	0.66301	0.259068
72	202.254	0.406992	0.935065	0.66565	0.269415
73	188.227	0.378765	0.948052	0.684706	0.263346
74	181.191	0.364608	0.961039	0.694469	0.26657
75	165.192	0.332413	0.974026	0.717191	0.256835
76	149.208	0.300249	0.987013	0.740634	0.246379
77	131.175	0.263961	1	0.768004	0.231996
78
79
80
81
82
83
84
85
86
87
88
89
90
91
92
93
94
95
96
97
98
99
100
101
102
103
104
105
106
107
108
109
110
111
112
113
114
115
116
117
118
119
120
121
122
123
124
125
126
127
128
129
130
131
132
133
134
135
136
137
138
139
140
141
142
143
144
145
146
147
148
149
150
151
152
153
154
155
156
157
158
159
160
161
162
163
164
165
166
167
168
169
170
171
172
173
174
175
176
177
178
179
180
181
182
183
184
185
186
187
188
189
190
191
192
193
194
195
196
197
198
199
200
201
202
203
204
205
206
207
208
209
210
211
212
213
214
215
216
217
218
219
220
221
222
223
224
225
226
227
228
229
230
231
232
233
234
235
236
237
238
239
240
241
242
243
244
245
246
247
248
249
250
251
252
253
254
255
256
257
258
259
260
261
262
263
264
265
266
267
268
269
270
271
272
273
274
275
276
277
278
279
280
281
282
283
284
285
286
287
288
289
290
291
292
293
294
295
296
297
298
299
300
301
302
303
304
305
306
307
308
309
310
311
312
313
314
315
316
317
318
319
320
321
322
323
324
325
326
327
328
329
330
331
332
333
334
335
336
337
338
339
340
341
342
343
344
345
346
347
348
349
350
351
352
353
354
355
356
357
358
359
360
361
362
363
364
365
366
367
368
369
370
371
372
373
374
375
376
377
378
379
380
381
382
383
384
385
386
387
388
389
390
391
392
393
394
395
396
397
398
399
400
401
402
403
404
405
406
407
408
409
410
411
412
413
414
415
416
417
418
419
420
421
422
423
424
425
426
427
428
429
430
431
432
433
434
435
436
437
438
439
440
441
442
443
444
445
446
447
448
449
450
451
452
453
454
455
456
457
458
459
460
461
462
463
464
465
466
467
468
469
470
471
472
473
474
475
476
477
478
479
480
481
482
483
484
485
486
487
488
489
490
491
492
493
494
495
496
497
498
499
500
501
502
503
504
505
506
507
508
509
510
511
512
513
514
515
516
517
518
519
520
521
522
523
524
525
526
527
528
529
530
531
532
533
534
535
536
537
538
539
540
541
542
543
544
545
546
547
548
549
550
551
552
553
554
555
556
557
558
559
560
561
562
563
564
565
566
567
568
569
570
571
572
573
574
575
576
577
578
579
580
581
582
583
584
585
586
587
588
589
590
591
592
593
594
595
596
597
598
599
600
601
602
603
604
605
606
607
608
609
610
611
612
613
614
615
616
617
618
619
620
621
622
623
624
625
626
627
628
629
630
631
632
633
634
635
636
637
638
639
640
641
642
643
644
645
646
647
648
649
650
651
652
653
654
655
656
657
658
659
660
661
662
663
664
665
666
667
668
669
670
671
672
673
674
675
676
677
678
679
680
681
682
683
684
685
686
687
688
689
690
691
692
693
694
695
696
697
698
699
700
701
702
703
704
705
706
707
708
709
710
711
712
713
714
715
716
717
718
719
720
721
722
723
724
725
726
727
728
729
730
731
732
733
734
735
736
737
738
739
740
741
742
743
744
745
746
747
748
749
750
751
752
753
754
755
756
757
758
759
760
761
762
763
764
765
766
767
768
769
770
771
772
773
774
775
776
777
778
779
780
781
782
783
784
785
786
787
788
789
790
791
792
793
794
795
796
797
798
799
800
801
802
803
804
805
806
807
808
809
810
811
812
813
814
815
816
817
818
819
820
821
822
823
824
825
826
827
828
829
830
831
832
833
834
835
836
837
838
839
840
841
842
843
844
845
846
847
848
849
850
851
852
853
854
855
856
857
858
859
860
861
862
863
864
865
866
867
868
869
870
871
872
873
874
875
876
877
878
879
880
881
882
883
884
885
886
887
888
889
890
891
892
893
894
895
896
897
898
899
900
901
902
903
904
905
906
907
908
909
910
911
912
913
914
915
916
917
918
919
920
921
922
923
924
925
926
927
928
929
930
931
932
933
934
935
936
937
938
939
940
941
942
943
944
945
946
947
948
949
950
951
952
953
954
955
956
957
958
959
960
961
962
963
964
965
966
967
968
969
970
971
972
973
974
975
976
977
978
979
980
981
982
983
984
985
986
987
988
989
990
991
992
993
994
995
996
997
998
999
1000

## Sheet: FLWYAEQ
	Protein sequence	>gi|723800217|emb|CEI59458.1| ammonium transporter NrgA [Bacillus subtilis]
		MQMGDTVFMFFCALLVWLMTPGLALFYGGMVKSKNVLSTAMHSFSSIAIVSIVWVLFGYTLAFAPGNSIIGGLEWAGLKGVGFDPGDYSDTIPHSLFMMFQMTFAVLTTAIISGAFAERMRFGAFLLFSVLWASLVYTPVAHWVWGGGWIGQLGALDFAGGNVVHISSGVAGLVLAIVLGKRKDGTASSPHNLIYTFLGGALIWFGWFGFNVGSALTLDGVAMYAFINTNTAAAAGIAGWILVEWIINKKPTMLGAVSGAIAGLVAITPAAGFVTPFASIIIGIIGGAVCFWGVFSLKKKFGYDDALDAFGLHGIGGTWGGIATGLFATTSVNSAGADGLFYGDASLIWKQIVAIAATYVFVFIVTFVIIKIVSLFLPLRATEEEESLGLDLTMHGEKA…
	Number of cleavage fragments	86
	Average fragment mass M	392.615
	Max exceedance probability Kstat	0.311522
Index	Sorted list of post-cleavage massesm	m / M	R_obs	R_nul	R_obs - R_nul
	http://web.expasy.org/peptide_mass/	normalized	R (m / M)	exp(-m / M)
1	1096.21	2.79207	0.0116279	0.0612941	-0.0496662
2	1057.36	2.69312	0.0232558	0.0676693	-0.0444135
3	1032.27	2.62921	0.0348837	0.0721355	-0.0372517
4	913.125	2.32575	0.0465116	0.0977098	-0.0511982
5	884.17	2.252	0.0581395	0.105188	-0.0470486
6	868.942	2.21322	0.0697674	0.109348	-0.0395808
7	831.927	2.11894	0.0813953	0.120159	-0.0387635
8	826.948	2.10626	0.0930233	0.121693	-0.0286693
9	726.79	1.85115	0.104651	0.157056	-0.0524049
10	715.891	1.82339	0.116279	0.161477	-0.045198
11	678.697	1.72866	0.127907	0.177522	-0.0496153
12	668.763	1.70336	0.139535	0.182071	-0.0425366
13	653.693	1.66497	0.151163	0.189196	-0.0380331
14	632.671	1.61143	0.162791	0.199602	-0.0368112
15	608.76	1.55053	0.174419	0.212136	-0.0377177
16	573.621	1.46103	0.186047	0.231997	-0.045951
17	565.537	1.44044	0.197674	0.236824	-0.0391497
18	549.714	1.40014	0.209302	0.246563	-0.037261
19	520.604	1.32599	0.22093	0.26554	-0.0446093
20	517.641	1.31845	0.232558	0.267551	-0.0349929
21	506.602	1.29033	0.244186	0.27518	-0.0309941
22	478.589	1.21898	0.255814	0.295532	-0.0397179
23	462.546	1.17812	0.267442	0.307858	-0.0404159
24	459.543	1.17047	0.27907	0.310222	-0.031152
25	446.461	1.13715	0.290698	0.320733	-0.0300352
26	427.577	1.08905	0.302326	0.336536	-0.0342105
27	400.475	1.02002	0.313953	0.360587	-0.0466339
28	397.49	1.01242	0.325581	0.36334	-0.0377586
29	386.449	0.984294	0.337209	0.373703	-0.0364935
30	376.41	0.958726	0.348837	0.383381	-0.0345439
31	375.384	0.956113	0.360465	0.384384	-0.0239189
32	367.463	0.935939	0.372093	0.392218	-0.0201246
33	360.367	0.917865	0.383721	0.399371	-0.01565
34	351.375	0.89496	0.395349	0.408624	-0.0132749
35	343.467	0.874819	0.406977	0.416938	-0.0099609
36	341.37	0.869477	0.418605	0.419171	-0.000565972
37	332.357	0.846521	0.430233	0.428904	0.00132823
38	321.376	0.818554	0.44186	0.441069	0.000791498
39	319.271	0.813192	0.453488	0.44344	0.0100482
40	317.388	0.808395	0.465116	0.445573	0.0195437
41	317.385	0.808389	0.476744	0.445575	0.0311689
42	316.357	0.80577	0.488372	0.446744	0.0416284
43	312.384	0.79565	0.5	0.451288	0.0487122
44	303.361	0.772669	0.511628	0.461779	0.0498488
45	303.315	0.772552	0.523256	0.461833	0.0614227
46	301.386	0.767638	0.534884	0.464108	0.0707758
47	296.385	0.754899	0.546512	0.470058	0.0764535
48	294.351	0.749719	0.55814	0.472499	0.0856402
49	291.304	0.74196	0.569767	0.47618	0.0935876
50	289.332	0.736935	0.581395	0.478578	0.102817
51	282.296	0.719016	0.593023	0.487231	0.105792
52	280.324	0.713992	0.604651	0.489685	0.114966
53	280.281	0.713882	0.616279	0.489739	0.12654
54	277.339	0.706389	0.627907	0.493423	0.134484
55	277.277	0.706233	0.639535	0.4935	0.146035
56	274.32	0.6987	0.651163	0.497231	0.153932
57	266.297	0.678265	0.662791	0.507497	0.155294
58	264.325	0.673241	0.674419	0.510053	0.164366
59	261.28	0.665488	0.686047	0.514023	0.172024
60	261.235	0.665371	0.697674	0.514083	0.183592
61	259.305	0.660458	0.709302	0.516615	0.192687
62	248.236	0.632263	0.72093	0.531388	0.189542
63	246.263	0.627239	0.732558	0.534064	0.198494
64	246.263	0.627239	0.744186	0.534064	0.210122
65	245.282	0.624739	0.755814	0.535401	0.220413
66	244.334	0.622325	0.767442	0.536695	0.230747
67	238.243	0.606812	0.77907	0.545086	0.233984
68	232.28	0.591623	0.790698	0.553429	0.237269
69	230.307	0.586599	0.802326	0.556216	0.24611
70	228.291	0.581464	0.813953	0.559079	0.254874
71	222.244	0.566061	0.825581	0.567758	0.257824
72	218.253	0.555896	0.837209	0.573558	0.263651
73	217.268	0.553388	0.848837	0.574999	0.273839
74	204.228	0.520175	0.860465	0.594416	0.266049
75	204.183	0.520059	0.872093	0.594486	0.277607
76	203.198	0.51755	0.883721	0.595979	0.287742
77	202.254	0.515145	0.895349	0.597414	0.297935
78	192.233	0.489622	0.906977	0.612858	0.294119
79	188.227	0.479418	0.918605	0.619143	0.299461
80	188.227	0.479418	0.930233	0.619144	0.311089
81	181.191	0.461499	0.94186	0.630338	0.311522
82	165.192	0.420748	0.953488	0.656555	0.296933
83	147.131	0.374746	0.965116	0.687464	0.277652
84	146.146	0.372238	0.976744	0.68919	0.287554
85	131.175	0.334105	0.988372	0.715978	0.272394
86	89.0941	0.226925	1	0.796981	0.203019
87
88
89
90
91
92
93
94
95
96
97
98
99
100
101
102
103
104
105
106
107
108
109
110
111
112
113
114
115
116
117
118
119
120
121
122
123
124
125
126
127
128
129
130
131
132
133
134
135
136
137
138
139
140
141
142
143
144
145
146
147
148
149
150
151
152
153
154
155
156
157
158
159
160
161
162
163
164
165
166
167
168
169
170
171
172
173
174
175
176
177
178
179
180
181
182
183
184
185
186
187
188
189
190
191
192
193
194
195
196
197
198
199
200
201
202
203
204
205
206
207
208
209
210
211
212
213
214
215
216
217
218
219
220
221
222
223
224
225
226
227
228
229
230
231
232
233
234
235
236
237
238
239
240
241
242
243
244
245
246
247
248
249
250
251
252
253
254
255
256
257
258
259
260
261
262
263
264
265
266
267
268
269
270
271
272
273
274
275
276
277
278
279
280
281
282
283
284
285
286
287
288
289
290
291
292
293
294
295
296
297
298
299
300
301
302
303
304
305
306
307
308
309
310
311
312
313
314
315
316
317
318
319
320
321
322
323
324
325
326
327
328
329
330
331
332
333
334
335
336
337
338
339
340
341
342
343
344
345
346
347
348
349
350
351
352
353
354
355
356
357
358
359
360
361
362
363
364
365
366
367
368
369
370
371
372
373
374
375
376
377
378
379
380
381
382
383
384
385
386
387
388
389
390
391
392
393
394
395
396
397
398
399
400
401
402
403
404
405
406
407
408
409
410
411
412
413
414
415
416
417
418
419
420
421
422
423
424
425
426
427
428
429
430
431
432
433
434
435
436
437
438
439
440
441
442
443
444
445
446
447
448
449
450
451
452
453
454
455
456
457
458
459
460
461
462
463
464
465
466
467
468
469
470
471
472
473
474
475
476
477
478
479
480
481
482
483
484
485
486
487
488
489
490
491
492
493
494
495
496
497
498
499
500
501
502
503
504
505
506
507
508
509
510
511
512
513
514
515
516
517
518
519
520
521
522
523
524
525
526
527
528
529
530
531
532
533
534
535
536
537
538
539
540
541
542
543
544
545
546
547
548
549
550
551
552
553
554
555
556
557
558
559
560
561
562
563
564
565
566
567
568
569
570
571
572
573
574
575
576
577
578
579
580
581
582
583
584
585
586
587
588
589
590
591
592
593
594
595
596
597
598
599
600
601
602
603
604
605
606
607
608
609
610
611
612
613
614
615
616
617
618
619
620
621
622
623
624
625
626
627
628
629
630
631
632
633
634
635
636
637
638
639
640
641
642
643
644
645
646
647
648
649
650
651
652
653
654
655
656
657
658
659
660
661
662
663
664
665
666
667
668
669
670
671
672
673
674
675
676
677
678
679
680
681
682
683
684
685
686
687
688
689
690
691
692
693
694
695
696
697
698
699
700
701
702
703
704
705
706
707
708
709
710
711
712
713
714
715
716
717
718
719
720
721
722
723
724
725
726
727
728
729
730
731
732
733
734
735
736
737
738
739
740
741
742
743
744
745
746
747
748
749
750
751
752
753
754
755
756
757
758
759
760
761
762
763
764
765
766
767
768
769
770
771
772
773
774
775
776
777
778
779
780
781
782
783
784
785
786
787
788
789
790
791
792
793
794
795
796
797
798
799
800
801
802
803
804
805
806
807
808
809
810
811
812
813
814
815
816
817
818
819
820
821
822
823
824
825
826
827
828
829
830
831
832
833
834
835
836
837
838
839
840
841
842
843
844
845
846
847
848
849
850
851
852
853
854
855
856
857
858
859
860
861
862
863
864
865
866
867
868
869
870
871
872
873
874
875
876
877
878
879
880
881
882
883
884
885
886
887
888
889
890
891
892
893
894
895
896
897
898
899
900
901
902
903
904
905
906
907
908
909
910
911
912
913
914
915
916
917
918
919
920
921
922
923
924
925
926
927
928
929
930
931
932
933
934
935
936
937
938
939
940
941
942
943
944
945
946
947
948
949
950
951
952
953
954
955
956
957
958
959
960
961
962
963
964
965
966
967
968
969
970
971
972
973
974
975
976
977
978
979
980
981
982
983
984
985
986
987
988
989
990
991
992
993
994
995
996
997
998
999
1000

## Sheet: KRFYW
	Protein sequence	>gi|723800217|emb|CEI59458.1| ammonium transporter NrgA [Bacillus subtilis]
		MQMGDTVFMFFCALLVWLMTPGLALFYGGMVKSKNVLSTAMHSFSSIAIVSIVWVLFGYTLAFAPGNSIIGGLEWAGLKGVGFDPGDYSDTIPHSLFMMFQMTFAVLTTAIISGAFAERMRFGAFLLFSVLWASLVYTPVAHWVWGGGWIGQLGALDFAGGNVVHISSGVAGLVLAIVLGKRKDGTASSPHNLIYTFLGGALIWFGWFGFNVGSALTLDGVAMYAFINTNTAAAAGIAGWILVEWIINKKPTMLGAVSGAIAGLVAITPAAGFVTPFASIIIGIIGGAVCFWGVFSLKKKFGYDDALDAFGLHGIGGTWGGIATGLFATTSVNSAGADGLFYGDASLIWKQIVAIAATYVFVFIVTFVIIKIVSLFLPLRATEEEESLGLDLTMHGEKA…
	Number of cleavage fragments	64
	Average fragment mass M	660.392
	Max exceedance probability Kstat	0.207633
Index	Sorted list of post-cleavage massesm	m / M	R_obs	R_nul	R_obs - R_nul
	http://web.expasy.org/peptide_mass/	normalized	R (m / M)	exp(-m / M)
1	2213.66	3.35205	0.015625	0.0350127	-0.0193877
2	2131.55	3.2277	0.03125	0.0396486	-0.0083986
3	1989.14	3.01206	0.046875	0.0491904	-0.00231536
4	1410.61	2.13601	0.0625	0.118125	-0.055625
5	1333.65	2.01949	0.078125	0.132724	-0.0545987
6	1330.46	2.01466	0.09375	0.133366	-0.0396162
7	1310.38	1.98425	0.109375	0.137484	-0.0281086
8	1274.35	1.92969	0.125	0.145193	-0.020193
9	1213.36	1.83733	0.140625	0.159243	-0.0186176
10	1163.38	1.76165	0.15625	0.171761	-0.0155112
11	1106.26	1.67516	0.171875	0.187278	-0.0154033
12	1074.29	1.62674	0.1875	0.19657	-0.00906952
13	1016.12	1.53866	0.203125	0.214669	-0.0115436
14	962.215	1.45704	0.21875	0.232925	-0.0141755
15	949.115	1.4372	0.234375	0.237592	-0.0032172
16	933.072	1.41291	0.25	0.243435	0.00656529
17	928.086	1.40536	0.265625	0.24528	0.0203454
18	897.001	1.35829	0.28125	0.257101	0.0241489
19	765.775	1.15958	0.296875	0.313619	-0.0167441
20	760.845	1.15211	0.3125	0.315969	-0.00346903
21	734.85	1.11275	0.328125	0.328654	-0.000529302
22	728.889	1.10372	0.34375	0.331634	0.0121157
23	709.803	1.07482	0.359375	0.341359	0.018016
24	703.898	1.06588	0.375	0.344425	0.0305748
25	658.795	0.997583	0.390625	0.36877	0.0218551
26	577.721	0.874816	0.40625	0.416939	-0.0106887
27	565.537	0.856366	0.421875	0.424703	-0.00282769
28	551.64	0.835323	0.4375	0.433735	0.00376549
29	525.62	0.795922	0.453125	0.451165	0.00195984
30	503.599	0.762576	0.46875	0.466463	0.00228652
31	497.638	0.75355	0.484375	0.470693	0.0136824
32	490.618	0.74292	0.5	0.475723	0.0242773
33	486.612	0.736853	0.515625	0.478618	0.0370074
34	479.505	0.726092	0.53125	0.483796	0.0474541
35	478.589	0.724705	0.546875	0.484468	0.0624073
36	471.641	0.714183	0.5625	0.489592	0.0729082
37	462.546	0.700412	0.578125	0.496381	0.0817442
38	450.535	0.682224	0.59375	0.505492	0.0882585
39	427.577	0.64746	0.609375	0.523374	0.0860014
40	391.511	0.592846	0.625	0.552752	0.0722481
41	387.479	0.586742	0.640625	0.556136	0.0844886
42	378.428	0.573036	0.65625	0.563811	0.0924389
43	377.484	0.571606	0.671875	0.564618	0.107257
44	375.384	0.568426	0.6875	0.566416	0.121084
45	374.397	0.566932	0.703125	0.567263	0.135862
46	346.427	0.524578	0.71875	0.591805	0.126945
47	321.376	0.486645	0.734375	0.614685	0.11969
48	305.395	0.462446	0.75	0.629742	0.120258
49	303.361	0.459365	0.765625	0.631684	0.133941
50	296.385	0.448801	0.78125	0.638393	0.142857
51	293.323	0.444164	0.796875	0.64136	0.155515
52	266.297	0.403241	0.8125	0.668151	0.144349
53	264.325	0.400254	0.828125	0.67015	0.157975
54	261.28	0.395644	0.84375	0.673246	0.170504
55	252.27	0.382001	0.859375	0.682495	0.17688
56	238.243	0.36076	0.875	0.697146	0.177854
57	236.271	0.357773	0.890625	0.699231	0.191394
58	233.268	0.353226	0.90625	0.702418	0.203832
59	222.244	0.336533	0.921875	0.714242	0.207633
60	204.228	0.309253	0.9375	0.733995	0.203505
61	181.191	0.274369	0.953125	0.760051	0.193074
62	174.203	0.263787	0.96875	0.768137	0.200613
63	165.192	0.250142	0.984375	0.77869	0.205685
64	146.189	0.221368	1	0.801422	0.198578
65
66
67
68
69
70
71
72
73
74
75
76
77
78
79
80
81
82
83
84
85
86
87
88
89
90
91
92
93
94
95
96
97
98
99
100
101
102
103
104
105
106
107
108
109
110
111
112
113
114
115
116
117
118
119
120
121
122
123
124
125
126
127
128
129
130
131
132
133
134
135
136
137
138
139
140
141
142
143
144
145
146
147
148
149
150
151
152
153
154
155
156
157
158
159
160
161
162
163
164
165
166
167
168
169
170
171
172
173
174
175
176
177
178
179
180
181
182
183
184
185
186
187
188
189
190
191
192
193
194
195
196
197
198
199
200
201
202
203
204
205
206
207
208
209
210
211
212
213
214
215
216
217
218
219
220
221
222
223
224
225
226
227
228
229
230
231
232
233
234
235
236
237
238
239
240
241
242
243
244
245
246
247
248
249
250
251
252
253
254
255
256
257
258
259
260
261
262
263
264
265
266
267
268
269
270
271
272
273
274
275
276
277
278
279
280
281
282
283
284
285
286
287
288
289
290
291
292
293
294
295
296
297
298
299
300
301
302
303
304
305
306
307
308
309
310
311
312
313
314
315
316
317
318
319
320
321
322
323
324
325
326
327
328
329
330
331
332
333
334
335
336
337
338
339
340
341
342
343
344
345
346
347
348
349
350
351
352
353
354
355
356
357
358
359
360
361
362
363
364
365
366
367
368
369
370
371
372
373
374
375
376
377
378
379
380
381
382
383
384
385
386
387
388
389
390
391
392
393
394
395
396
397
398
399
400
401
402
403
404
405
406
407
408
409
410
411
412
413
414
415
416
417
418
419
420
421
422
423
424
425
426
427
428
429
430
431
432
433
434
435
436
437
438
439
440
441
442
443
444
445
446
447
448
449
450
451
452
453
454
455
456
457
458
459
460
461
462
463
464
465
466
467
468
469
470
471
472
473
474
475
476
477
478
479
480
481
482
483
484
485
486
487
488
489
490
491
492
493
494
495
496
497
498
499
500
501
502
503
504
505
506
507
508
509
510
511
512
513
514
515
516
517
518
519
520
521
522
523
524
525
526
527
528
529
530
531
532
533
534
535
536
537
538
539
540
541
542
543
544
545
546
547
548
549
550
551
552
553
554
555
556
557
558
559
560
561
562
563
564
565
566
567
568
569
570
571
572
573
574
575
576
577
578
579
580
581
582
583
584
585
586
587
588
589
590
591
592
593
594
595
596
597
598
599
600
601
602
603
604
605
606
607
608
609
610
611
612
613
614
615
616
617
618
619
620
621
622
623
624
625
626
627
628
629
630
631
632
633
634
635
636
637
638
639
640
641
642
643
644
645
646
647
648
649
650
651
652
653
654
655
656
657
658
659
660
661
662
663
664
665
666
667
668
669
670
671
672
673
674
675
676
677
678
679
680
681
682
683
684
685
686
687
688
689
690
691
692
693
694
695
696
697
698
699
700
701
702
703
704
705
706
707
708
709
710
711
712
713
714
715
716
717
718
719
720
721
722
723
724
725
726
727
728
729
730
731
732
733
734
735
736
737
738
739
740
741
742
743
744
745
746
747
748
749
750
751
752
753
754
755
756
757
758
759
760
761
762
763
764
765
766
767
768
769
770
771
772
773
774
775
776
777
778
779
780
781
782
783
784
785
786
787
788
789
790
791
792
793
794
795
796
797
798
799
800
801
802
803
804
805
806
807
808
809
810
811
812
813
814
815
816
817
818
819
820
821
822
823
824
825
826
827
828
829
830
831
832
833
834
835
836
837
838
839
840
841
842
843
844
845
846
847
848
849
850
851
852
853
854
855
856
857
858
859
860
861
862
863
864
865
866
867
868
869
870
871
872
873
874
875
876
877
878
879
880
881
882
883
884
885
886
887
888
889
890
891
892
893
894
895
896
897
898
899
900
901
902
903
904
905
906
907
908
909
910
911
912
913
914
915
916
917
918
919
920
921
922
923
924
925
926
927
928
929
930
931
932
933
934
935
936
937
938
939
940
941
942
943
944
945
946
947
948
949
950
951
952
953
954
955
956
957
958
959
960
961
962
963
964
965
966
967
968
969
970
971
972
973
974
975
976
977
978
979
980
981
982
983
984
985
986
987
988
989
990
991
992
993
994
995
996
997
998
999
1000
