# Supplementary material for: Statistical prediction of protein structural, localization and functional properties by the analysis of its fragment mass distributions after proteolytic cleavage
Source: Sci Rep. 2016 Feb 29;6:22286. doi: 10.1038/srep22286 (PMC4770285; doi:10.1038/srep22286)
Supplement: Supplementary Dataset 2 [file srep22286-s3.xls]

## Sheet: GS
Protein sequence		>gi|760456928|gb|KIX83003.1| Glutamine synthetase [Bacillus subtilis]
		MAKYTREDIEKLVKEENVKYIRLQFTDILGTIKNVEIPVSQLGKALDNKVMFDGSSIEGFVRIEESDMYLYPDLNTFVIFPWTAEKGKVARFICDIYNPDGTPFEGDPRNNLKRILKEMEDLGFSDFNLGPEPEFFLFKLDEKGEPTLELNDKGGYFDLAPTDLGENCRRDIVLELEEMGFEIEASHHEVAPGQHEIDFKYAGAVRSCDDIQTFKLVVKTIARKHGLHATFMPKPLFGVNGSGMHCNLSLFKNGVNAFFDENADLQLSETAKHFIAGIVKHATSFTAVTNPTVNSYKRLVPGYEAPCYVAWSAQNRSPLIRIPASRGISTRVEVRSVDPAANPYLALSVLLAAGLDGIKNKLEAPAPIDRNIYVMSKEERMENGIVDLPATLAEALEEF…
		AFYWLIV	DE	DEK	FLMWY	FYW	K	KR	KRFYW
Kstat		0.299636	0.200895	0.237811	0.226682	0.176666	0.119322	0.187789	0.263097
1. Localization: Cytosolic (<0.29) or Membrane (>0.29)?				Step 1 (initial)	Step 2 (confirmation)			Step 3 (confirmation)	Step 4 (confirmation)
(model coefficients in Suppl. 2, section 2.2.1.1)	z			-2.25664	-2.11654			-2.16974	-2.10859
	p			0.094778	0.1075			0.102501	0.108265
	Θ			<0.29 → Cytosolic	<0.29 → Cytosolic			<0.29 → Cytosolic	<0.29 → Cytosolic
2. Cytoskeletal protein (<0.5) or another function (>0.5)?		Step 2 (confirmation)		Step 4 (confirmation)	Step 5 (confirmation)	Step 3 (confirmation)		Step 1 (initial)
(model coefficients in Suppl. 2, section 2.3.1.2)	z	0.182793		0.174149	0.23549	0.300474		0.00423066
	p	0.545571		0.543428	0.558602	0.574558		0.501058
	Θ	> 0.5 → another function		> 0.5 → another function	> 0.5 → another function	> 0.5 → another function		> 0.5 → another function
3. Function: enzyme (<0.29) or transcription factor (>0.29)?		Step 1 (initial)	Step 4 (confirmation)				Step 2 (confirmation)	Step 3 (confirmation)	Step 5 (confirmation)
	z	-1.23024	-1.28082				-1.11528	-1.07152	-1.22624
	p	0.22614	0.21741				0.246888	0.255114	0.22684
	Θ	<0.29 → Enzyme	<0.29 → Enzyme				<0.29 → Enzyme	<0.29 → Enzyme	<0.29 → Enzyme

## Sheet: AFYWLIV
	Protein sequence	>gi|760456928|gb|KIX83003.1| Glutamine synthetase [Bacillus subtilis]
		MAKYTREDIEKLVKEENVKYIRLQFTDILGTIKNVEIPVSQLGKALDNKVMFDGSSIEGFVRIEESDMYLYPDLNTFVIFPWTAEKGKVARFICDIYNPDGTPFEGDPRNNLKRILKEMEDLGFSDFNLGPEPEFFLFKLDEKGEPTLELNDKGGYFDLAPTDLGENCRRDIVLELEEMGFEIEASHHEVAPGQHEIDFKYAGAVRSCDDIQTFKLVVKTIARKHGLHATFMPKPLFGVNGSGMHCNLSLFKNGVNAFFDENADLQLSETAKHFIAGIVKHATSFTAVTNPTVNSYKRLVPGYEAPCYVAWSAQNRSPLIRIPASRGISTRVEVRSVDPAANPYLALSVLLAAGLDGIKNKLEAPAPIDRNIYVMSKEERMENGIVDLPATLAEALEEF…
	Number of cleavage fragments	103
	Average fragment mass M	407.022
	Max exceedance probability Kstat	0.299636
Index	List of massesm	m / M	R_obs	R_nul	R_obs - R_nul
	(in descending order)	normalized	R (m / M)	exp(-m / M)
1	1323.5	3.25167	0.00970874	0.0387096	-0.0290008
2	962.048	2.36362	0.0194175	0.0940786	-0.0746611
3	932.037	2.28989	0.0291262	0.101278	-0.0721513
4	913.942	2.24544	0.038835	0.105881	-0.0670465
5	887.942	2.18156	0.0485437	0.112866	-0.0643221
6	772.782	1.89862	0.0582524	0.149775	-0.0915225
7	763.861	1.8767	0.0679612	0.153094	-0.0851326
8	746.775	1.83473	0.0776699	0.159657	-0.0819873
9	723.74	1.77813	0.0873786	0.168953	-0.0815745
10	713.792	1.75369	0.0970874	0.173134	-0.0760463
11	707.756	1.73886	0.106796	0.17572	-0.0689239
12	679.731	1.67001	0.116505	0.188246	-0.0717408
13	674.708	1.65767	0.126214	0.190583	-0.0643693
14	652.662	1.6035	0.135922	0.201191	-0.0652682
15	632.671	1.55439	0.145631	0.211318	-0.0656873
16	617.657	1.5175	0.15534	0.219259	-0.0639194
17	611.667	1.50279	0.165049	0.22251	-0.057461
18	609.729	1.49802	0.174757	0.223572	-0.0488143
19	607.624	1.49285	0.184466	0.224731	-0.040265
20	584.775	1.43671	0.194175	0.237708	-0.0435329
21	575.62	1.41422	0.203883	0.243115	-0.0392315
22	559.663	1.37502	0.213592	0.252835	-0.0392426
23	530.579	1.30356	0.223301	0.271563	-0.048262
24	527.593	1.29623	0.23301	0.273562	-0.0405527
25	516.555	1.26911	0.242718	0.281083	-0.0383644
26	502.571	1.23475	0.252427	0.290907	-0.0384801
27	501.627	1.23243	0.262136	0.291583	-0.0294472
28	477.472	1.17308	0.271845	0.309411	-0.0375665
29	474.514	1.16582	0.281553	0.311667	-0.030114
30	461.519	1.13389	0.291262	0.321779	-0.0305169
31	454.483	1.1166	0.300971	0.327389	-0.0264186
32	447.402	1.09921	0.31068	0.333135	-0.0224555
33	444.485	1.09204	0.320388	0.335531	-0.0151427
34	438.486	1.0773	0.330097	0.340513	-0.0104157
35	431.492	1.06012	0.339806	0.346415	-0.00660869
36	431.449	1.06001	0.349515	0.346452	0.00306276
37	430.507	1.0577	0.359223	0.347254	0.0119693
38	423.423	1.04029	0.368932	0.353351	0.0155812
39	416.478	1.02323	0.378641	0.359432	0.0192088
40	415.536	1.02092	0.38835	0.360264	0.0280852
41	411.473	1.01093	0.398058	0.363879	0.0341795
42	406.393	0.998453	0.407767	0.368449	0.0393181
43	394.428	0.969056	0.417476	0.379441	0.0380348
44	392.412	0.964104	0.427184	0.381325	0.0458596
45	388.464	0.954405	0.436893	0.385041	0.0518521
46	382.373	0.93944	0.446602	0.390847	0.0557554
47	381.447	0.937164	0.456311	0.391737	0.0645735
48	380.401	0.934594	0.466019	0.392745	0.0732742
49	367.359	0.902551	0.475728	0.405534	0.0701945
50	360.454	0.885587	0.485437	0.412472	0.072965
51	360.414	0.885488	0.495146	0.412513	0.0826329
52	359.426	0.883061	0.504854	0.413515	0.0913393
53	354.409	0.870737	0.514563	0.418643	0.09592
54	353.375	0.868196	0.524272	0.419708	0.104564
55	351.359	0.863243	0.533981	0.421792	0.112189
56	349.402	0.858434	0.543689	0.423825	0.119864
57	347.368	0.853438	0.553398	0.425948	0.12745
58	346.384	0.851018	0.563107	0.42698	0.136127
59	343.38	0.843639	0.572816	0.430142	0.142673
60	335.36	0.823935	0.582524	0.438702	0.143822
61	333.344	0.818982	0.592233	0.44088	0.151353
62	321.379	0.789586	0.601942	0.454033	0.147909
63	309.365	0.76007	0.61165	0.467634	0.144017
64	303.315	0.745205	0.621359	0.474637	0.146722
65	301.345	0.740365	0.631068	0.47694	0.154128
66	301.299	0.740253	0.640777	0.476993	0.163783
67	296.385	0.728177	0.650485	0.482788	0.167697
68	293.323	0.720655	0.660194	0.486434	0.17376
69	289.332	0.71085	0.669903	0.491227	0.178676
70	287.362	0.706011	0.679612	0.493609	0.186002
71	280.281	0.688612	0.68932	0.502273	0.187048
72	274.32	0.673968	0.699029	0.509682	0.189347
73	266.297	0.654256	0.708738	0.519829	0.188909
74	260.29	0.639498	0.718447	0.527557	0.19089
75	259.349	0.637186	0.728155	0.528779	0.199377
76	259.305	0.637079	0.737864	0.528835	0.209029
77	248.34	0.61014	0.747573	0.543275	0.204298
78	246.263	0.605036	0.757282	0.546055	0.211227
79	246.263	0.605036	0.76699	0.546055	0.220936
80	245.279	0.602617	0.776699	0.547377	0.229322
81	232.28	0.570681	0.786408	0.565141	0.221267
82	228.291	0.560882	0.796117	0.570706	0.225411
83	226.235	0.55583	0.805825	0.573596	0.232229
84	222.244	0.546023	0.815534	0.579249	0.236285
85	220.287	0.541215	0.825243	0.582041	0.243202
86	218.253	0.536218	0.834951	0.584956	0.249995
87	218.21	0.536112	0.84466	0.585018	0.259642
88	217.268	0.533799	0.854369	0.586373	0.267996
89	214.265	0.52642	0.864078	0.590716	0.273361
90	204.228	0.501762	0.873786	0.605463	0.268324
91	204.226	0.501756	0.883495	0.605466	0.278029
92	203.198	0.49923	0.893204	0.606998	0.286206
93	190.199	0.467294	0.902913	0.626696	0.276217
94	188.227	0.462448	0.912621	0.62974	0.282881
95	186.211	0.457495	0.92233	0.632867	0.289463
96	181.191	0.445163	0.932039	0.64072	0.291319
97	176.172	0.432832	0.941748	0.64867	0.293078
98	174.2	0.427986	0.951456	0.651821	0.299636
99	165.192	0.405855	0.961165	0.666407	0.294758
100	146.146	0.359061	0.970874	0.698332	0.272542
101	131.175	0.322279	0.980583	0.724496	0.256086
102	117.148	0.287817	0.990291	0.749899	0.240392
103	89.0941	0.218892	1	0.803408	0.196592
104
105
106
107
108
109
110
111
112
113
114
115
116
117
118
119
120
121
122
123
124
125
126
127
128
129
130
131
132
133
134
135
136
137
138
139
140
141
142
143
144
145
146
147
148
149
150
151
152
153
154
155
156
157
158
159
160
161
162
163
164
165
166
167
168
169
170
171
172
173
174
175
176
177
178
179
180
181
182
183
184
185
186
187
188
189
190
191
192
193
194
195
196
197
198
199
200
201
202
203
204
205
206
207
208
209
210
211
212
213
214
215
216
217
218
219
220
221
222
223
224
225
226
227
228
229
230
231
232
233
234
235
236
237
238
239
240
241
242
243
244
245
246
247
248
249
250
251
252
253
254
255
256
257
258
259
260
261
262
263
264
265
266
267
268
269
270
271
272
273
274
275
276
277
278
279
280
281
282
283
284
285
286
287
288
289
290
291
292
293
294
295
296
297
298
299
300
301
302
303
304
305
306
307
308
309
310
311
312
313
314
315
316
317
318
319
320
321
322
323
324
325
326
327
328
329
330
331
332
333
334
335
336
337
338
339
340
341
342
343
344
345
346
347
348
349
350
351
352
353
354
355
356
357
358
359
360
361
362
363
364
365
366
367
368
369
370
371
372
373
374
375
376
377
378
379
380
381
382
383
384
385
386
387
388
389
390
391
392
393
394
395
396
397
398
399
400
401
402
403
404
405
406
407
408
409
410
411
412
413
414
415
416
417
418
419
420
421
422
423
424
425
426
427
428
429
430
431
432
433
434
435
436
437
438
439
440
441
442
443
444
445
446
447
448
449
450
451
452
453
454
455
456
457
458
459
460
461
462
463
464
465
466
467
468
469
470
471
472
473
474
475
476
477
478
479
480
481
482
483
484
485
486
487
488
489
490
491
492
493
494
495
496
497
498
499
500
501
502
503
504
505
506
507
508
509
510
511
512
513
514
515
516
517
518
519
520
521
522
523
524
525
526
527
528
529
530
531
532
533
534
535
536
537
538
539
540
541
542
543
544
545
546
547
548
549
550
551
552
553
554
555
556
557
558
559
560
561
562
563
564
565
566
567
568
569
570
571
572
573
574
575
576
577
578
579
580
581
582
583
584
585
586
587
588
589
590
591
592
593
594
595
596
597
598
599
600
601
602
603
604
605
606
607
608
609
610
611
612
613
614
615
616
617
618
619
620
621
622
623
624
625
626
627
628
629
630
631
632
633
634
635
636
637
638
639
640
641
642
643
644
645
646
647
648
649
650
651
652
653
654
655
656
657
658
659
660
661
662
663
664
665
666
667
668
669
670
671
672
673
674
675
676
677
678
679
680
681
682
683
684
685
686
687
688
689
690
691
692
693
694
695
696
697
698
699
700
701
702
703
704
705
706
707
708
709
710
711
712
713
714
715
716
717
718
719
720
721
722
723
724
725
726
727
728
729
730
731
732
733
734
735
736
737
738
739
740
741
742
743
744
745
746
747
748
749
750
751
752
753
754
755
756
757
758
759
760
761
762
763
764
765
766
767
768
769
770
771
772
773
774
775
776
777
778
779
780
781
782
783
784
785
786
787
788
789
790
791
792
793
794
795
796
797
798
799
800
801
802
803
804
805
806
807
808
809
810
811
812
813
814
815
816
817
818
819
820
821
822
823
824
825
826
827
828
829
830
831
832
833
834
835
836
837
838
839
840
841
842
843
844
845
846
847
848
849
850
851
852
853
854
855
856
857
858
859
860
861
862
863
864
865
866
867
868
869
870
871
872
873
874
875
876
877
878
879
880
881
882
883
884
885
886
887
888
889
890
891
892
893
894
895
896
897
898
899
900
901
902
903
904
905
906
907
908
909
910
911
912
913
914
915
916
917
918
919
920
921
922
923
924
925
926
927
928
929
930
931
932
933
934
935
936
937
938
939
940
941
942
943
944
945
946
947
948
949
950
951
952
953
954
955
956
957
958
959
960
961
962
963
964
965
966
967
968
969
970
971
972
973
974
975
976
977
978
979
980
981
982
983
984
985
986
987
988
989
990
991
992
993
994
995
996
997
998
999
1000

## Sheet: DE
	Protein sequence	>gi|760456928|gb|KIX83003.1| Glutamine synthetase [Bacillus subtilis]
		MAKYTREDIEKLVKEENVKYIRLQFTDILGTIKNVEIPVSQLGKALDNKVMFDGSSIEGFVRIEESDMYLYPDLNTFVIFPWTAEKGKVARFICDIYNPDGTPFEGDPRNNLKRILKEMEDLGFSDFNLGPEPEFFLFKLDEKGEPTLELNDKGGYFDLAPTDLGENCRRDIVLELEEMGFEIEASHHEVAPGQHEIDFKYAGAVRSCDDIQTFKLVVKTIARKHGLHATFMPKPLFGVNGSGMHCNLSLFKNGVNAFFDENADLQLSETAKHFIAGIVKHATSFTAVTNPTVNSYKRLVPGYEAPCYVAWSAQNRSPLIRIPASRGISTRVEVRSVDPAANPYLALSVLLAAGLDGIKNKLEAPAPIDRNIYVMSKEERMENGIVDLPATLAEALEEF…
	Number of cleavage fragments	55
	Average fragment mass M	909.269
	Max exceedance probability Kstat	0.200895
Index	List of massesm	m / M	R_obs	R_nul	R_obs - R_nul
	(in descending order)	normalized	R (m / M)	exp(-m / M)
1	5662.68	6.22773	0.0181818	0.00197393	0.0162079
2	3819.38	4.2005	0.0363636	0.0149881	0.0213755
3	3199.68	3.51896	0.0545455	0.0296302	0.0249153
4	2325.69	2.55776	0.0727273	0.0774781	-0.00475087
5	1552.8	1.70774	0.0909091	0.181274	-0.0903654
6	1437.66	1.58111	0.109091	0.205746	-0.0966547
7	1396.61	1.53597	0.127273	0.215247	-0.0879741
8	1330.53	1.46329	0.145455	0.231473	-0.0860181
9	1268.45	1.39502	0.163636	0.247827	-0.084191
10	1216.38	1.33775	0.181818	0.262435	-0.0806164
11	1140.35	1.25413	0.2	0.285323	-0.0853227
12	1136.38	1.24977	0.218182	0.28657	-0.0683885
13	1058.24	1.16384	0.236364	0.312285	-0.0759214
14	986.177	1.08458	0.254545	0.338043	-0.0834975
15	901.971	0.991975	0.272727	0.370844	-0.0981164
16	898.045	0.987656	0.290909	0.372449	-0.0815395
17	848.954	0.933667	0.309091	0.393109	-0.0840185
18	846.053	0.930476	0.327273	0.394366	-0.0670931
19	818.899	0.900613	0.345455	0.40632	-0.0608658
20	800.953	0.880877	0.363636	0.414419	-0.0507831
21	800.925	0.880845	0.381818	0.414433	-0.0326144
22	772.854	0.849973	0.4	0.427427	-0.0274266
23	752.884	0.82801	0.418182	0.436918	-0.018736
24	744.886	0.819215	0.436364	0.440778	-0.00441387
25	736.783	0.810302	0.454545	0.444724	0.00982194
26	713.829	0.785058	0.472727	0.456093	0.0166342
27	685.734	0.75416	0.490909	0.470405	0.0205037
28	662.721	0.728851	0.509091	0.482463	0.026628
29	623.663	0.685896	0.527273	0.503639	0.0236339
30	620.66	0.682592	0.545455	0.505305	0.0401492
31	588.659	0.647398	0.563636	0.523406	0.0402304
32	582.654	0.640794	0.581818	0.526874	0.0549445
33	579.57	0.637402	0.6	0.528664	0.0713361
34	549.581	0.604421	0.618182	0.546391	0.0717912
35	544.608	0.598952	0.636364	0.549387	0.0869763
36	537.57	0.591211	0.654545	0.553656	0.100889
37	516.552	0.568096	0.672727	0.566603	0.106124
38	515.564	0.567009	0.690909	0.567219	0.12369
39	491.498	0.540543	0.709091	0.582432	0.126659
40	482.552	0.530703	0.727273	0.588191	0.139082
41	472.582	0.519739	0.745455	0.594676	0.150779
42	460.485	0.506434	0.763636	0.602641	0.160996
43	434.511	0.477869	0.781818	0.620104	0.161715
44	389.406	0.428263	0.8	0.65164	0.14836
45	360.367	0.396326	0.818182	0.672787	0.145395
46	346.384	0.380948	0.836364	0.683214	0.15315
47	319.317	0.35118	0.854545	0.703857	0.150689
48	318.286	0.350047	0.872727	0.704655	0.168072
49	317.342	0.349008	0.890909	0.705387	0.185522
50	303.318	0.333585	0.909091	0.716351	0.19274
51	278.323	0.306096	0.927273	0.736316	0.190957
52	260.29	0.286263	0.945455	0.751065	0.19439
53	246.263	0.270837	0.963636	0.762741	0.200895
54	220.182	0.242153	0.981818	0.784936	0.196882
55	133.104	0.146386	1	0.863824	0.136176
56
57
58
59
60
61
62
63
64
65
66
67
68
69
70
71
72
73
74
75
76
77
78
79
80
81
82
83
84
85
86
87
88
89
90
91
92
93
94
95
96
97
98
99
100
101
102
103
104
105
106
107
108
109
110
111
112
113
114
115
116
117
118
119
120
121
122
123
124
125
126
127
128
129
130
131
132
133
134
135
136
137
138
139
140
141
142
143
144
145
146
147
148
149
150
151
152
153
154
155
156
157
158
159
160
161
162
163
164
165
166
167
168
169
170
171
172
173
174
175
176
177
178
179
180
181
182
183
184
185
186
187
188
189
190
191
192
193
194
195
196
197
198
199
200
201
202
203
204
205
206
207
208
209
210
211
212
213
214
215
216
217
218
219
220
221
222
223
224
225
226
227
228
229
230
231
232
233
234
235
236
237
238
239
240
241
242
243
244
245
246
247
248
249
250
251
252
253
254
255
256
257
258
259
260
261
262
263
264
265
266
267
268
269
270
271
272
273
274
275
276
277
278
279
280
281
282
283
284
285
286
287
288
289
290
291
292
293
294
295
296
297
298
299
300
301
302
303
304
305
306
307
308
309
310
311
312
313
314
315
316
317
318
319
320
321
322
323
324
325
326
327
328
329
330
331
332
333
334
335
336
337
338
339
340
341
342
343
344
345
346
347
348
349
350
351
352
353
354
355
356
357
358
359
360
361
362
363
364
365
366
367
368
369
370
371
372
373
374
375
376
377
378
379
380
381
382
383
384
385
386
387
388
389
390
391
392
393
394
395
396
397
398
399
400
401
402
403
404
405
406
407
408
409
410
411
412
413
414
415
416
417
418
419
420
421
422
423
424
425
426
427
428
429
430
431
432
433
434
435
436
437
438
439
440
441
442
443
444
445
446
447
448
449
450
451
452
453
454
455
456
457
458
459
460
461
462
463
464
465
466
467
468
469
470
471
472
473
474
475
476
477
478
479
480
481
482
483
484
485
486
487
488
489
490
491
492
493
494
495
496
497
498
499
500
501
502
503
504
505
506
507
508
509
510
511
512
513
514
515
516
517
518
519
520
521
522
523
524
525
526
527
528
529
530
531
532
533
534
535
536
537
538
539
540
541
542
543
544
545
546
547
548
549
550
551
552
553
554
555
556
557
558
559
560
561
562
563
564
565
566
567
568
569
570
571
572
573
574
575
576
577
578
579
580
581
582
583
584
585
586
587
588
589
590
591
592
593
594
595
596
597
598
599
600
601
602
603
604
605
606
607
608
609
610
611
612
613
614
615
616
617
618
619
620
621
622
623
624
625
626
627
628
629
630
631
632
633
634
635
636
637
638
639
640
641
642
643
644
645
646
647
648
649
650
651
652
653
654
655
656
657
658
659
660
661
662
663
664
665
666
667
668
669
670
671
672
673
674
675
676
677
678
679
680
681
682
683
684
685
686
687
688
689
690
691
692
693
694
695
696
697
698
699
700
701
702
703
704
705
706
707
708
709
710
711
712
713
714
715
716
717
718
719
720
721
722
723
724
725
726
727
728
729
730
731
732
733
734
735
736
737
738
739
740
741
742
743
744
745
746
747
748
749
750
751
752
753
754
755
756
757
758
759
760
761
762
763
764
765
766
767
768
769
770
771
772
773
774
775
776
777
778
779
780
781
782
783
784
785
786
787
788
789
790
791
792
793
794
795
796
797
798
799
800
801
802
803
804
805
806
807
808
809
810
811
812
813
814
815
816
817
818
819
820
821
822
823
824
825
826
827
828
829
830
831
832
833
834
835
836
837
838
839
840
841
842
843
844
845
846
847
848
849
850
851
852
853
854
855
856
857
858
859
860
861
862
863
864
865
866
867
868
869
870
871
872
873
874
875
876
877
878
879
880
881
882
883
884
885
886
887
888
889
890
891
892
893
894
895
896
897
898
899
900
901
902
903
904
905
906
907
908
909
910
911
912
913
914
915
916
917
918
919
920
921
922
923
924
925
926
927
928
929
930
931
932
933
934
935
936
937
938
939
940
941
942
943
944
945
946
947
948
949
950
951
952
953
954
955
956
957
958
959
960
961
962
963
964
965
966
967
968
969
970
971
972
973
974
975
976
977
978
979
980
981
982
983
984
985
986
987
988
989
990
991
992
993
994
995
996
997
998
999
1000

## Sheet: DEK
	Protein sequence	>gi|760456928|gb|KIX83003.1| Glutamine synthetase [Bacillus subtilis]
		MAKYTREDIEKLVKEENVKYIRLQFTDILGTIKNVEIPVSQLGKALDNKVMFDGSSIEGFVRIEESDMYLYPDLNTFVIFPWTAEKGKVARFICDIYNPDGTPFEGDPRNNLKRILKEMEDLGFSDFNLGPEPEFFLFKLDEKGEPTLELNDKGGYFDLAPTDLGENCRRDIVLELEEMGFEIEASHHEVAPGQHEIDFKYAGAVRSCDDIQTFKLVVKTIARKHGLHATFMPKPLFGVNGSGMHCNLSLFKNGVNAFFDENADLQLSETAKHFIAGIVKHATSFTAVTNPTVNSYKRLVPGYEAPCYVAWSAQNRSPLIRIPASRGISTRVEVRSVDPAANPYLALSVLLAAGLDGIKNKLEAPAPIDRNIYVMSKEERMENGIVDLPATLAEALEEF…
	Number of cleavage fragments	75
	Average fragment mass M	647.186
	Max exceedance probability Kstat	0.237811
Index	List of massesm	m / M	R_obs	R_nul	R_obs - R_nul
	(in descending order)	normalized	R (m / M)	exp(-m / M)
1	3199.68	4.94399	0.0133333	0.00712613	0.00620721
2	2325.69	3.59354	0.0266667	0.0275008	-0.000834132
3	1921.26	2.96864	0.04	0.0513732	-0.0113732
4	1838.01	2.84	0.0533333	0.0584259	-0.00509254
5	1437.66	2.2214	0.0666667	0.108457	-0.0417908
6	1330.53	2.05586	0.08	0.127982	-0.0479823
7	1138.35	1.75893	0.0933333	0.17223	-0.0788965
8	1055.2	1.63044	0.106667	0.195843	-0.0891767
9	1012.04	1.56376	0.12	0.209348	-0.0893477
10	1010.22	1.56094	0.133333	0.209939	-0.0766052
11	941.027	1.45403	0.146667	0.233628	-0.0869609
12	913.001	1.41072	0.16	0.243967	-0.0839667
13	901.971	1.39368	0.173333	0.24816	-0.0748268
14	884.089	1.36605	0.186667	0.255113	-0.0684459
15	848.954	1.31176	0.2	0.269345	-0.0693451
16	841.018	1.2995	0.213333	0.272668	-0.0593349
17	832.955	1.28704	0.226667	0.276087	-0.0494201
18	822.978	1.27162	0.24	0.280376	-0.040376
19	818.899	1.26532	0.253333	0.282148	-0.028815
20	800.925	1.23755	0.266667	0.290094	-0.0234278
21	736.783	1.13844	0.28	0.320318	-0.0403185
22	713.829	1.10297	0.293333	0.331883	-0.0385496
23	700.879	1.08296	0.306667	0.338591	-0.0319243
24	662.721	1.024	0.32	0.359154	-0.039154
25	644.679	0.996126	0.333333	0.369307	-0.0359739
26	643.825	0.994806	0.346667	0.369795	-0.0231287
27	635.761	0.982346	0.36	0.374432	-0.0144315
28	620.66	0.959012	0.373333	0.383271	-0.00993786
29	588.659	0.909566	0.386667	0.402699	-0.0160324
30	587.72	0.908116	0.4	0.403283	-0.00328336
31	582.654	0.900288	0.413333	0.406452	0.00688085
32	579.57	0.895523	0.426667	0.408394	0.0182725
33	567.599	0.877026	0.44	0.416018	0.0239818
34	557.56	0.861514	0.453333	0.422522	0.0308115
35	549.581	0.849185	0.466667	0.427763	0.0389033
36	544.608	0.841501	0.48	0.431063	0.0489369
37	537.57	0.830626	0.493333	0.435776	0.057557
38	528.696	0.816914	0.506667	0.441793	0.0648738
39	516.552	0.79815	0.52	0.450161	0.0698389
40	515.564	0.796624	0.533333	0.450849	0.0824847
41	510.606	0.788962	0.546667	0.454316	0.0923507
42	491.498	0.759439	0.56	0.467929	0.0920711
43	482.552	0.745615	0.573333	0.474442	0.0988909
44	475.647	0.734946	0.586667	0.479531	0.107135
45	472.582	0.73021	0.6	0.481808	0.118192
46	460.485	0.711518	0.613333	0.490899	0.122435
47	457.614	0.707082	0.626667	0.493081	0.133586
48	434.511	0.671384	0.64	0.511001	0.128999
49	389.406	0.60169	0.653333	0.547885	0.105449
50	388.421	0.600169	0.666667	0.548719	0.117948
51	375.379	0.580017	0.68	0.559889	0.120111
52	360.367	0.556821	0.693333	0.573028	0.120306
53	360.367	0.556821	0.706667	0.573028	0.133639
54	359.426	0.555367	0.72	0.573862	0.146138
55	358.481	0.553908	0.733333	0.5747	0.158634
56	348.461	0.538424	0.746667	0.583667	0.162999
57	348.313	0.538196	0.76	0.583801	0.176199
58	319.317	0.493393	0.773333	0.610551	0.162782
59	318.373	0.491934	0.786667	0.611442	0.175224
60	318.286	0.4918	0.8	0.611524	0.188476
61	317.342	0.490341	0.813333	0.612417	0.200916
62	316.401	0.488887	0.826667	0.613309	0.213358
63	303.318	0.468672	0.84	0.625833	0.214167
64	293.366	0.453294	0.853333	0.635531	0.217802
65	278.323	0.430051	0.866667	0.650476	0.216191
66	276.246	0.426842	0.88	0.652567	0.227433
67	260.293	0.402192	0.893333	0.668852	0.224481
68	260.29	0.402187	0.906667	0.668855	0.237811
69	246.263	0.380514	0.92	0.68351	0.23649
70	220.182	0.340214	0.933333	0.711618	0.221716
71	217.268	0.335712	0.946667	0.714829	0.231838
72	203.241	0.314038	0.96	0.730491	0.229509
73	147.131	0.227339	0.973333	0.796651	0.176683
74	146.189	0.225885	0.986667	0.79781	0.188856
75	133.104	0.205665	1	0.814105	0.185895
76
77
78
79
80
81
82
83
84
85
86
87
88
89
90
91
92
93
94
95
96
97
98
99
100
101
102
103
104
105
106
107
108
109
110
111
112
113
114
115
116
117
118
119
120
121
122
123
124
125
126
127
128
129
130
131
132
133
134
135
136
137
138
139
140
141
142
143
144
145
146
147
148
149
150
151
152
153
154
155
156
157
158
159
160
161
162
163
164
165
166
167
168
169
170
171
172
173
174
175
176
177
178
179
180
181
182
183
184
185
186
187
188
189
190
191
192
193
194
195
196
197
198
199
200
201
202
203
204
205
206
207
208
209
210
211
212
213
214
215
216
217
218
219
220
221
222
223
224
225
226
227
228
229
230
231
232
233
234
235
236
237
238
239
240
241
242
243
244
245
246
247
248
249
250
251
252
253
254
255
256
257
258
259
260
261
262
263
264
265
266
267
268
269
270
271
272
273
274
275
276
277
278
279
280
281
282
283
284
285
286
287
288
289
290
291
292
293
294
295
296
297
298
299
300
301
302
303
304
305
306
307
308
309
310
311
312
313
314
315
316
317
318
319
320
321
322
323
324
325
326
327
328
329
330
331
332
333
334
335
336
337
338
339
340
341
342
343
344
345
346
347
348
349
350
351
352
353
354
355
356
357
358
359
360
361
362
363
364
365
366
367
368
369
370
371
372
373
374
375
376
377
378
379
380
381
382
383
384
385
386
387
388
389
390
391
392
393
394
395
396
397
398
399
400
401
402
403
404
405
406
407
408
409
410
411
412
413
414
415
416
417
418
419
420
421
422
423
424
425
426
427
428
429
430
431
432
433
434
435
436
437
438
439
440
441
442
443
444
445
446
447
448
449
450
451
452
453
454
455
456
457
458
459
460
461
462
463
464
465
466
467
468
469
470
471
472
473
474
475
476
477
478
479
480
481
482
483
484
485
486
487
488
489
490
491
492
493
494
495
496
497
498
499
500
501
502
503
504
505
506
507
508
509
510
511
512
513
514
515
516
517
518
519
520
521
522
523
524
525
526
527
528
529
530
531
532
533
534
535
536
537
538
539
540
541
542
543
544
545
546
547
548
549
550
551
552
553
554
555
556
557
558
559
560
561
562
563
564
565
566
567
568
569
570
571
572
573
574
575
576
577
578
579
580
581
582
583
584
585
586
587
588
589
590
591
592
593
594
595
596
597
598
599
600
601
602
603
604
605
606
607
608
609
610
611
612
613
614
615
616
617
618
619
620
621
622
623
624
625
626
627
628
629
630
631
632
633
634
635
636
637
638
639
640
641
642
643
644
645
646
647
648
649
650
651
652
653
654
655
656
657
658
659
660
661
662
663
664
665
666
667
668
669
670
671
672
673
674
675
676
677
678
679
680
681
682
683
684
685
686
687
688
689
690
691
692
693
694
695
696
697
698
699
700
701
702
703
704
705
706
707
708
709
710
711
712
713
714
715
716
717
718
719
720
721
722
723
724
725
726
727
728
729
730
731
732
733
734
735
736
737
738
739
740
741
742
743
744
745
746
747
748
749
750
751
752
753
754
755
756
757
758
759
760
761
762
763
764
765
766
767
768
769
770
771
772
773
774
775
776
777
778
779
780
781
782
783
784
785
786
787
788
789
790
791
792
793
794
795
796
797
798
799
800
801
802
803
804
805
806
807
808
809
810
811
812
813
814
815
816
817
818
819
820
821
822
823
824
825
826
827
828
829
830
831
832
833
834
835
836
837
838
839
840
841
842
843
844
845
846
847
848
849
850
851
852
853
854
855
856
857
858
859
860
861
862
863
864
865
866
867
868
869
870
871
872
873
874
875
876
877
878
879
880
881
882
883
884
885
886
887
888
889
890
891
892
893
894
895
896
897
898
899
900
901
902
903
904
905
906
907
908
909
910
911
912
913
914
915
916
917
918
919
920
921
922
923
924
925
926
927
928
929
930
931
932
933
934
935
936
937
938
939
940
941
942
943
944
945
946
947
948
949
950
951
952
953
954
955
956
957
958
959
960
961
962
963
964
965
966
967
968
969
970
971
972
973
974
975
976
977
978
979
980
981
982
983
984
985
986
987
988
989
990
991
992
993
994
995
996
997
998
999
1000

## Sheet: FLMWY
	Protein sequence	>gi|760456928|gb|KIX83003.1| Glutamine synthetase [Bacillus subtilis]
		MAKYTREDIEKLVKEENVKYIRLQFTDILGTIKNVEIPVSQLGKALDNKVMFDGSSIEGFVRIEESDMYLYPDLNTFVIFPWTAEKGKVARFICDIYNPDGTPFEGDPRNNLKRILKEMEDLGFSDFNLGPEPEFFLFKLDEKGEPTLELNDKGGYFDLAPTDLGENCRRDIVLELEEMGFEIEASHHEVAPGQHEIDFKYAGAVRSCDDIQTFKLVVKTIARKHGLHATFMPKPLFGVNGSGMHCNLSLFKNGVNAFFDENADLQLSETAKHFIAGIVKHATSFTAVTNPTVNSYKRLVPGYEAPCYVAWSAQNRSPLIRIPASRGISTRVEVRSVDPAANPYLALSVLLAAGLDGIKNKLEAPAPIDRNIYVMSKEERMENGIVDLPATLAEALEEF…
	Number of cleavage fragments	77
	Average fragment mass M	641.879
	Max exceedance probability Kstat	0.226682
Index	List of massesm	m / M	R_obs	R_nul	R_obs - R_nul
	(in descending order)	normalized	R (m / M)	exp(-m / M)
1	2838.26	4.4218	0.012987	0.0120125	0.00097448
2	2045.15	3.1862	0.025974	0.0413287	-0.0153547
3	1397.63	2.17741	0.038961	0.113334	-0.0743734
4	1382.51	2.15385	0.0519481	0.116037	-0.0640885
5	1258.4	1.96049	0.0649351	0.14079	-0.0758545
6	1221.51	1.90303	0.0779221	0.149117	-0.0711947
7	1174.34	1.82954	0.0909091	0.160488	-0.0695789
8	1166.25	1.81694	0.103896	0.162523	-0.0586267
9	1143.35	1.78126	0.116883	0.168426	-0.0515431
10	1141.29	1.77804	0.12987	0.168969	-0.0390988
11	1106.29	1.72352	0.142857	0.178437	-0.03558
12	1017.15	1.58464	0.155844	0.205022	-0.0491775
13	1008.14	1.57061	0.168831	0.207919	-0.0390877
14	1003.12	1.56279	0.181818	0.209551	-0.0277329
15	978.085	1.52378	0.194805	0.217886	-0.0230805
16	923.042	1.43803	0.207792	0.237395	-0.0296023
17	913.942	1.42386	0.220779	0.240784	-0.0200047
18	887.942	1.38335	0.233766	0.250738	-0.0169713
19	871.949	1.35843	0.246753	0.257064	-0.0103103
20	818.885	1.27576	0.25974	0.279218	-0.0194778
21	810.816	1.26319	0.272727	0.28275	-0.010023
22	786.927	1.22597	0.285714	0.293472	-0.00775748
23	778.879	1.21344	0.298701	0.297174	0.00152681
24	748.837	1.16663	0.311688	0.311414	0.000274566
25	746.775	1.16342	0.324675	0.312416	0.0122595
26	723.74	1.12753	0.337662	0.323831	0.0138317
27	706.812	1.10116	0.350649	0.332485	0.0181646
28	675.65	1.05261	0.363636	0.349025	0.0146118
29	674.708	1.05115	0.376623	0.349537	0.0270864
30	660.814	1.0295	0.38961	0.357186	0.0324247
31	652.662	1.0168	0.402597	0.361751	0.0408463
32	625.737	0.974853	0.415584	0.377248	0.0383366
33	620.678	0.966971	0.428571	0.380233	0.0483384
34	605.707	0.943647	0.441558	0.389206	0.0523526
35	584.775	0.911036	0.454545	0.402107	0.0524381
36	581.641	0.906154	0.467532	0.404075	0.0634572
37	528.696	0.823669	0.480519	0.438819	0.0417008
38	515.564	0.803211	0.493506	0.447889	0.0456179
39	506.556	0.789177	0.506494	0.454218	0.0522751
40	485.558	0.756464	0.519481	0.469323	0.0501576
41	474.517	0.739262	0.532468	0.477466	0.0550016
42	460.528	0.717468	0.545455	0.487986	0.0574685
43	454.483	0.708051	0.558442	0.492603	0.0658384
44	434.493	0.676907	0.571429	0.508186	0.0632424
45	431.449	0.672165	0.584416	0.510602	0.0738137
46	429.56	0.669223	0.597403	0.512106	0.0852964
47	423.423	0.659662	0.61039	0.517026	0.0933634
48	415.536	0.647375	0.623377	0.523418	0.0999587
49	407.439	0.63476	0.636364	0.530063	0.106301
50	406.498	0.633293	0.649351	0.530841	0.11851
51	402.448	0.626984	0.662338	0.5342	0.128137
52	400.522	0.623983	0.675325	0.535806	0.139519
53	396.4	0.617562	0.688312	0.539257	0.149054
54	387.479	0.603665	0.701299	0.546804	0.154495
55	380.444	0.592704	0.714286	0.55283	0.161455
56	380.401	0.592637	0.727273	0.552868	0.174405
57	375.379	0.584813	0.74026	0.55721	0.183049
58	374.44	0.58335	0.753247	0.558026	0.195221
59	367.359	0.572318	0.766234	0.564216	0.202018
60	330.384	0.514714	0.779221	0.597671	0.181549
61	317.385	0.494463	0.792208	0.609898	0.18231
62	309.365	0.481969	0.805195	0.617566	0.187628
63	293.323	0.456975	0.818182	0.633196	0.184986
64	264.296	0.411755	0.831169	0.662487	0.168682
65	260.29	0.405513	0.844156	0.666635	0.177521
66	259.349	0.404046	0.857143	0.667613	0.18953
67	259.305	0.403979	0.87013	0.667658	0.202472
68	248.34	0.386896	0.883117	0.679162	0.203955
69	246.263	0.38366	0.896104	0.681363	0.214741
70	245.279	0.382126	0.909091	0.682409	0.226682
71	222.244	0.34624	0.922078	0.707343	0.214735
72	218.253	0.340022	0.935065	0.711755	0.22331
73	202.254	0.315096	0.948052	0.729719	0.218333
74	181.191	0.282283	0.961039	0.75406	0.206979
75	165.192	0.257357	0.974026	0.773092	0.200934
76	149.208	0.232455	0.987013	0.792585	0.194428
77	131.175	0.204361	1	0.815168	0.184832
78
79
80
81
82
83
84
85
86
87
88
89
90
91
92
93
94
95
96
97
98
99
100
101
102
103
104
105
106
107
108
109
110
111
112
113
114
115
116
117
118
119
120
121
122
123
124
125
126
127
128
129
130
131
132
133
134
135
136
137
138
139
140
141
142
143
144
145
146
147
148
149
150
151
152
153
154
155
156
157
158
159
160
161
162
163
164
165
166
167
168
169
170
171
172
173
174
175
176
177
178
179
180
181
182
183
184
185
186
187
188
189
190
191
192
193
194
195
196
197
198
199
200
201
202
203
204
205
206
207
208
209
210
211
212
213
214
215
216
217
218
219
220
221
222
223
224
225
226
227
228
229
230
231
232
233
234
235
236
237
238
239
240
241
242
243
244
245
246
247
248
249
250
251
252
253
254
255
256
257
258
259
260
261
262
263
264
265
266
267
268
269
270
271
272
273
274
275
276
277
278
279
280
281
282
283
284
285
286
287
288
289
290
291
292
293
294
295
296
297
298
299
300
301
302
303
304
305
306
307
308
309
310
311
312
313
314
315
316
317
318
319
320
321
322
323
324
325
326
327
328
329
330
331
332
333
334
335
336
337
338
339
340
341
342
343
344
345
346
347
348
349
350
351
352
353
354
355
356
357
358
359
360
361
362
363
364
365
366
367
368
369
370
371
372
373
374
375
376
377
378
379
380
381
382
383
384
385
386
387
388
389
390
391
392
393
394
395
396
397
398
399
400
401
402
403
404
405
406
407
408
409
410
411
412
413
414
415
416
417
418
419
420
421
422
423
424
425
426
427
428
429
430
431
432
433
434
435
436
437
438
439
440
441
442
443
444
445
446
447
448
449
450
451
452
453
454
455
456
457
458
459
460
461
462
463
464
465
466
467
468
469
470
471
472
473
474
475
476
477
478
479
480
481
482
483
484
485
486
487
488
489
490
491
492
493
494
495
496
497
498
499
500
501
502
503
504
505
506
507
508
509
510
511
512
513
514
515
516
517
518
519
520
521
522
523
524
525
526
527
528
529
530
531
532
533
534
535
536
537
538
539
540
541
542
543
544
545
546
547
548
549
550
551
552
553
554
555
556
557
558
559
560
561
562
563
564
565
566
567
568
569
570
571
572
573
574
575
576
577
578
579
580
581
582
583
584
585
586
587
588
589
590
591
592
593
594
595
596
597
598
599
600
601
602
603
604
605
606
607
608
609
610
611
612
613
614
615
616
617
618
619
620
621
622
623
624
625
626
627
628
629
630
631
632
633
634
635
636
637
638
639
640
641
642
643
644
645
646
647
648
649
650
651
652
653
654
655
656
657
658
659
660
661
662
663
664
665
666
667
668
669
670
671
672
673
674
675
676
677
678
679
680
681
682
683
684
685
686
687
688
689
690
691
692
693
694
695
696
697
698
699
700
701
702
703
704
705
706
707
708
709
710
711
712
713
714
715
716
717
718
719
720
721
722
723
724
725
726
727
728
729
730
731
732
733
734
735
736
737
738
739
740
741
742
743
744
745
746
747
748
749
750
751
752
753
754
755
756
757
758
759
760
761
762
763
764
765
766
767
768
769
770
771
772
773
774
775
776
777
778
779
780
781
782
783
784
785
786
787
788
789
790
791
792
793
794
795
796
797
798
799
800
801
802
803
804
805
806
807
808
809
810
811
812
813
814
815
816
817
818
819
820
821
822
823
824
825
826
827
828
829
830
831
832
833
834
835
836
837
838
839
840
841
842
843
844
845
846
847
848
849
850
851
852
853
854
855
856
857
858
859
860
861
862
863
864
865
866
867
868
869
870
871
872
873
874
875
876
877
878
879
880
881
882
883
884
885
886
887
888
889
890
891
892
893
894
895
896
897
898
899
900
901
902
903
904
905
906
907
908
909
910
911
912
913
914
915
916
917
918
919
920
921
922
923
924
925
926
927
928
929
930
931
932
933
934
935
936
937
938
939
940
941
942
943
944
945
946
947
948
949
950
951
952
953
954
955
956
957
958
959
960
961
962
963
964
965
966
967
968
969
970
971
972
973
974
975
976
977
978
979
980
981
982
983
984
985
986
987
988
989
990
991
992
993
994
995
996
997
998
999
1000

## Sheet: FYW
	Protein sequence	>gi|760456928|gb|KIX83003.1| Glutamine synthetase [Bacillus subtilis]
		MAKYTREDIEKLVKEENVKYIRLQFTDILGTIKNVEIPVSQLGKALDNKVMFDGSSIEGFVRIEESDMYLYPDLNTFVIFPWTAEKGKVARFICDIYNPDGTPFEGDPRNNLKRILKEMEDLGFSDFNLGPEPEFFLFKLDEKGEPTLELNDKGGYFDLAPTDLGENCRRDIVLELEEMGFEIEASHHEVAPGQHEIDFKYAGAVRSCDDIQTFKLVVKTIARKHGLHATFMPKPLFGVNGSGMHCNLSLFKNGVNAFFDENADLQLSETAKHFIAGIVKHATSFTAVTNPTVNSYKRLVPGYEAPCYVAWSAQNRSPLIRIPASRGISTRVEVRSVDPAANPYLALSVLLAAGLDGIKNKLEAPAPIDRNIYVMSKEERMENGIVDLPATLAEALEEF…
	Number of cleavage fragments	40
	Average fragment mass M	1267.16
	Max exceedance probability Kstat	0.176666
Index	List of massesm	m / M	R_obs	R_nul	R_obs - R_nul
	(in descending order)	normalized	R (m / M)	exp(-m / M)
1	6610.63	5.21687	0.025	0.00542427	0.0195757
2	2944.48	2.32368	0.05	0.0979127	-0.0479127
3	2922.32	2.30619	0.075	0.0996404	-0.0246404
4	2736.06	2.1592	0.1	0.115417	-0.0154169
5	2374.7	1.87403	0.125	0.153504	-0.0285043
6	2045.15	1.61396	0.15	0.199097	-0.0490973
7	2006.2	1.58322	0.175	0.205313	-0.030313
8	1993.24	1.573	0.2	0.207422	-0.00742237
9	1919.35	1.51468	0.225	0.219878	0.00512164
10	1717.81	1.35563	0.25	0.257784	-0.00778368
11	1702	1.34316	0.275	0.26102	0.0139803
12	1435.64	1.13295	0.3	0.322081	-0.0220808
13	1382.51	1.09103	0.325	0.335871	-0.0108708
14	1166.25	0.920366	0.35	0.398373	-0.0483733
15	1143.35	0.902292	0.375	0.405639	-0.0306387
16	1141.26	0.900643	0.4	0.406308	-0.00630833
17	1106.29	0.873045	0.425	0.417678	0.00732229
18	1017.15	0.802696	0.45	0.448119	0.00188089
19	982.101	0.775039	0.475	0.460686	0.0143143
20	923.042	0.728432	0.5	0.482665	0.0173349
21	901.971	0.711804	0.525	0.490758	0.0342419
22	832.014	0.656596	0.55	0.518614	0.0313861
23	810.816	0.639867	0.575	0.527363	0.0476374
24	748.837	0.590956	0.6	0.553798	0.0462022
25	746.775	0.589328	0.625	0.5547	0.0703002
26	731.951	0.57763	0.65	0.561227	0.0887732
27	723.74	0.57115	0.675	0.564875	0.110125
28	675.829	0.53334	0.7	0.586642	0.113358
29	660.814	0.521491	0.725	0.593635	0.131365
30	625.737	0.49381	0.75	0.610297	0.139703
31	581.641	0.459011	0.775	0.631909	0.143091
32	527.593	0.416358	0.8	0.659444	0.140556
33	511.637	0.403766	0.825	0.667801	0.157199
34	431.449	0.340484	0.85	0.711426	0.138574
35	411.473	0.32472	0.875	0.72273	0.15227
36	374.44	0.295495	0.9	0.744163	0.155837
37	367.359	0.289906	0.925	0.748334	0.176666
38	309.365	0.24414	0.95	0.783378	0.166622
39	278.351	0.219665	0.975	0.802788	0.172212
40	165.192	0.130364	1	0.877776	0.122224
41
42
43
44
45
46
47
48
49
50
51
52
53
54
55
56
57
58
59
60
61
62
63
64
65
66
67
68
69
70
71
72
73
74
75
76
77
78
79
80
81
82
83
84
85
86
87
88
89
90
91
92
93
94
95
96
97
98
99
100
101
102
103
104
105
106
107
108
109
110
111
112
113
114
115
116
117
118
119
120
121
122
123
124
125
126
127
128
129
130
131
132
133
134
135
136
137
138
139
140
141
142
143
144
145
146
147
148
149
150
151
152
153
154
155
156
157
158
159
160
161
162
163
164
165
166
167
168
169
170
171
172
173
174
175
176
177
178
179
180
181
182
183
184
185
186
187
188
189
190
191
192
193
194
195
196
197
198
199
200
201
202
203
204
205
206
207
208
209
210
211
212
213
214
215
216
217
218
219
220
221
222
223
224
225
226
227
228
229
230
231
232
233
234
235
236
237
238
239
240
241
242
243
244
245
246
247
248
249
250
251
252
253
254
255
256
257
258
259
260
261
262
263
264
265
266
267
268
269
270
271
272
273
274
275
276
277
278
279
280
281
282
283
284
285
286
287
288
289
290
291
292
293
294
295
296
297
298
299
300
301
302
303
304
305
306
307
308
309
310
311
312
313
314
315
316
317
318
319
320
321
322
323
324
325
326
327
328
329
330
331
332
333
334
335
336
337
338
339
340
341
342
343
344
345
346
347
348
349
350
351
352
353
354
355
356
357
358
359
360
361
362
363
364
365
366
367
368
369
370
371
372
373
374
375
376
377
378
379
380
381
382
383
384
385
386
387
388
389
390
391
392
393
394
395
396
397
398
399
400
401
402
403
404
405
406
407
408
409
410
411
412
413
414
415
416
417
418
419
420
421
422
423
424
425
426
427
428
429
430
431
432
433
434
435
436
437
438
439
440
441
442
443
444
445
446
447
448
449
450
451
452
453
454
455
456
457
458
459
460
461
462
463
464
465
466
467
468
469
470
471
472
473
474
475
476
477
478
479
480
481
482
483
484
485
486
487
488
489
490
491
492
493
494
495
496
497
498
499
500
501
502
503
504
505
506
507
508
509
510
511
512
513
514
515
516
517
518
519
520
521
522
523
524
525
526
527
528
529
530
531
532
533
534
535
536
537
538
539
540
541
542
543
544
545
546
547
548
549
550
551
552
553
554
555
556
557
558
559
560
561
562
563
564
565
566
567
568
569
570
571
572
573
574
575
576
577
578
579
580
581
582
583
584
585
586
587
588
589
590
591
592
593
594
595
596
597
598
599
600
601
602
603
604
605
606
607
608
609
610
611
612
613
614
615
616
617
618
619
620
621
622
623
624
625
626
627
628
629
630
631
632
633
634
635
636
637
638
639
640
641
642
643
644
645
646
647
648
649
650
651
652
653
654
655
656
657
658
659
660
661
662
663
664
665
666
667
668
669
670
671
672
673
674
675
676
677
678
679
680
681
682
683
684
685
686
687
688
689
690
691
692
693
694
695
696
697
698
699
700
701
702
703
704
705
706
707
708
709
710
711
712
713
714
715
716
717
718
719
720
721
722
723
724
725
726
727
728
729
730
731
732
733
734
735
736
737
738
739
740
741
742
743
744
745
746
747
748
749
750
751
752
753
754
755
756
757
758
759
760
761
762
763
764
765
766
767
768
769
770
771
772
773
774
775
776
777
778
779
780
781
782
783
784
785
786
787
788
789
790
791
792
793
794
795
796
797
798
799
800
801
802
803
804
805
806
807
808
809
810
811
812
813
814
815
816
817
818
819
820
821
822
823
824
825
826
827
828
829
830
831
832
833
834
835
836
837
838
839
840
841
842
843
844
845
846
847
848
849
850
851
852
853
854
855
856
857
858
859
860
861
862
863
864
865
866
867
868
869
870
871
872
873
874
875
876
877
878
879
880
881
882
883
884
885
886
887
888
889
890
891
892
893
894
895
896
897
898
899
900
901
902
903
904
905
906
907
908
909
910
911
912
913
914
915
916
917
918
919
920
921
922
923
924
925
926
927
928
929
930
931
932
933
934
935
936
937
938
939
940
941
942
943
944
945
946
947
948
949
950
951
952
953
954
955
956
957
958
959
960
961
962
963
964
965
966
967
968
969
970
971
972
973
974
975
976
977
978
979
980
981
982
983
984
985
986
987
988
989
990
991
992
993
994
995
996
997
998
999
1000

## Sheet: K
	Protein sequence	>gi|760456928|gb|KIX83003.1| Glutamine synthetase [Bacillus subtilis]
		MAKYTREDIEKLVKEENVKYIRLQFTDILGTIKNVEIPVSQLGKALDNKVMFDGSSIEGFVRIEESDMYLYPDLNTFVIFPWTAEKGKVARFICDIYNPDGTPFEGDPRNNLKRILKEMEDLGFSDFNLGPEPEFFLFKLDEKGEPTLELNDKGGYFDLAPTDLGENCRRDIVLELEEMGFEIEASHHEVAPGQHEIDFKYAGAVRSCDDIQTFKLVVKTIARKHGLHATFMPKPLFGVNGSGMHCNLSLFKNGVNAFFDENADLQLSETAKHFIAGIVKHATSFTAVTNPTVNSYKRLVPGYEAPCYVAWSAQNRSPLIRIPASRGISTRVEVRSVDPAANPYLALSVLLAAGLDGIKNKLEAPAPIDRNIYVMSKEERMENGIVDLPATLAEALEEF…
	Number of cleavage fragments	30
	Average fragment mass M	1693.36
	Max exceedance probability Kstat	0.119322
Index	List of massesm	m / M	R_obs	R_nul	R_obs - R_nul
	(in descending order)	normalized	R (m / M)	exp(-m / M)
1	6620.68	3.9098	0.0333333	0.0200446	0.0132888
2	5315.83	3.13923	0.0666667	0.0433163	0.0233504
3	4347.92	2.56763	0.1	0.0767168	0.0232832
4	3089.41	1.82443	0.133333	0.16131	-0.0279767
5	2852.17	1.68433	0.166667	0.185569	-0.0189019
6	2608.9	1.54067	0.2	0.214238	-0.0142379
7	2604.91	1.53831	0.233333	0.214743	0.0185901
8	2183.32	1.28934	0.266667	0.275452	-0.00878536
9	1921.26	1.13459	0.3	0.321555	-0.0215546
10	1838.01	1.08542	0.333333	0.337759	-0.00442587
11	1817.13	1.0731	0.366667	0.341948	0.0247182
12	1681.01	0.992707	0.4	0.370572	0.0294279
13	1673.86	0.988487	0.433333	0.372139	0.0611939
14	1640.86	0.968998	0.466667	0.379463	0.0872035
15	1183.37	0.698831	0.5	0.497166	0.00283381
16	1138.35	0.672246	0.533333	0.51056	0.0227728
17	1115.21	0.658577	0.566667	0.517588	0.0490791
18	1053.14	0.621923	0.6	0.536911	0.0630888
19	884.089	0.522093	0.633333	0.593278	0.0400556
20	805.945	0.475945	0.666667	0.621298	0.045369
21	617.657	0.364753	0.7	0.694368	0.00563177
22	587.72	0.347074	0.733333	0.706753	0.0265803
23	559.62	0.33048	0.766667	0.718579	0.0480877
24	528.696	0.312218	0.8	0.731822	0.0681777
25	503.553	0.29737	0.833333	0.742769	0.0905639
26	457.614	0.270241	0.866667	0.763196	0.103471
27	358.481	0.211699	0.9	0.809209	0.0907915
28	348.461	0.205781	0.933333	0.814011	0.119322
29	260.293	0.153714	0.966667	0.857517	0.10915
30	203.241	0.120023	1	0.8869	0.1131
31
32
33
34
35
36
37
38
39
40
41
42
43
44
45
46
47
48
49
50
51
52
53
54
55
56
57
58
59
60
61
62
63
64
65
66
67
68
69
70
71
72
73
74
75
76
77
78
79
80
81
82
83
84
85
86
87
88
89
90
91
92
93
94
95
96
97
98
99
100
101
102
103
104
105
106
107
108
109
110
111
112
113
114
115
116
117
118
119
120
121
122
123
124
125
126
127
128
129
130
131
132
133
134
135
136
137
138
139
140
141
142
143
144
145
146
147
148
149
150
151
152
153
154
155
156
157
158
159
160
161
162
163
164
165
166
167
168
169
170
171
172
173
174
175
176
177
178
179
180
181
182
183
184
185
186
187
188
189
190
191
192
193
194
195
196
197
198
199
200
201
202
203
204
205
206
207
208
209
210
211
212
213
214
215
216
217
218
219
220
221
222
223
224
225
226
227
228
229
230
231
232
233
234
235
236
237
238
239
240
241
242
243
244
245
246
247
248
249
250
251
252
253
254
255
256
257
258
259
260
261
262
263
264
265
266
267
268
269
270
271
272
273
274
275
276
277
278
279
280
281
282
283
284
285
286
287
288
289
290
291
292
293
294
295
296
297
298
299
300
301
302
303
304
305
306
307
308
309
310
311
312
313
314
315
316
317
318
319
320
321
322
323
324
325
326
327
328
329
330
331
332
333
334
335
336
337
338
339
340
341
342
343
344
345
346
347
348
349
350
351
352
353
354
355
356
357
358
359
360
361
362
363
364
365
366
367
368
369
370
371
372
373
374
375
376
377
378
379
380
381
382
383
384
385
386
387
388
389
390
391
392
393
394
395
396
397
398
399
400
401
402
403
404
405
406
407
408
409
410
411
412
413
414
415
416
417
418
419
420
421
422
423
424
425
426
427
428
429
430
431
432
433
434
435
436
437
438
439
440
441
442
443
444
445
446
447
448
449
450
451
452
453
454
455
456
457
458
459
460
461
462
463
464
465
466
467
468
469
470
471
472
473
474
475
476
477
478
479
480
481
482
483
484
485
486
487
488
489
490
491
492
493
494
495
496
497
498
499
500
501
502
503
504
505
506
507
508
509
510
511
512
513
514
515
516
517
518
519
520
521
522
523
524
525
526
527
528
529
530
531
532
533
534
535
536
537
538
539
540
541
542
543
544
545
546
547
548
549
550
551
552
553
554
555
556
557
558
559
560
561
562
563
564
565
566
567
568
569
570
571
572
573
574
575
576
577
578
579
580
581
582
583
584
585
586
587
588
589
590
591
592
593
594
595
596
597
598
599
600
601
602
603
604
605
606
607
608
609
610
611
612
613
614
615
616
617
618
619
620
621
622
623
624
625
626
627
628
629
630
631
632
633
634
635
636
637
638
639
640
641
642
643
644
645
646
647
648
649
650
651
652
653
654
655
656
657
658
659
660
661
662
663
664
665
666
667
668
669
670
671
672
673
674
675
676
677
678
679
680
681
682
683
684
685
686
687
688
689
690
691
692
693
694
695
696
697
698
699
700
701
702
703
704
705
706
707
708
709
710
711
712
713
714
715
716
717
718
719
720
721
722
723
724
725
726
727
728
729
730
731
732
733
734
735
736
737
738
739
740
741
742
743
744
745
746
747
748
749
750
751
752
753
754
755
756
757
758
759
760
761
762
763
764
765
766
767
768
769
770
771
772
773
774
775
776
777
778
779
780
781
782
783
784
785
786
787
788
789
790
791
792
793
794
795
796
797
798
799
800
801
802
803
804
805
806
807
808
809
810
811
812
813
814
815
816
817
818
819
820
821
822
823
824
825
826
827
828
829
830
831
832
833
834
835
836
837
838
839
840
841
842
843
844
845
846
847
848
849
850
851
852
853
854
855
856
857
858
859
860
861
862
863
864
865
866
867
868
869
870
871
872
873
874
875
876
877
878
879
880
881
882
883
884
885
886
887
888
889
890
891
892
893
894
895
896
897
898
899
900
901
902
903
904
905
906
907
908
909
910
911
912
913
914
915
916
917
918
919
920
921
922
923
924
925
926
927
928
929
930
931
932
933
934
935
936
937
938
939
940
941
942
943
944
945
946
947
948
949
950
951
952
953
954
955
956
957
958
959
960
961
962
963
964
965
966
967
968
969
970
971
972
973
974
975
976
977
978
979
980
981
982
983
984
985
986
987
988
989
990
991
992
993
994
995
996
997
998
999
1000

## Sheet: KR
	Protein sequence	>gi|760456928|gb|KIX83003.1| Glutamine synthetase [Bacillus subtilis]
		MAKYTREDIEKLVKEENVKYIRLQFTDILGTIKNVEIPVSQLGKALDNKVMFDGSSIEGFVRIEESDMYLYPDLNTFVIFPWTAEKGKVARFICDIYNPDGTPFEGDPRNNLKRILKEMEDLGFSDFNLGPEPEFFLFKLDEKGEPTLELNDKGGYFDLAPTDLGENCRRDIVLELEEMGFEIEASHHEVAPGQHEIDFKYAGAVRSCDDIQTFKLVVKTIARKHGLHATFMPKPLFGVNGSGMHCNLSLFKNGVNAFFDENADLQLSETAKHFIAGIVKHATSFTAVTNPTVNSYKRLVPGYEAPCYVAWSAQNRSPLIRIPASRGISTRVEVRSVDPAANPYLALSVLLAAGLDGIKNKLEAPAPIDRNIYVMSKEERMENGIVDLPATLAEALEEF…
	Number of cleavage fragments	47
	Average fragment mass M	1080.74
	Max exceedance probability Kstat	0.187789
Index	List of massesm	m / M	R_obs	R_nul	R_obs - R_nul
	(in descending order)	normalized	R (m / M)	exp(-m / M)
1	3449.79	3.19208	0.0212766	0.0410864	-0.0198098
2	3041.6	2.81438	0.0425532	0.059942	-0.0173888
3	2922.3	2.70399	0.0638298	0.0669379	-0.00310816
4	2608.9	2.414	0.0851064	0.0894564	-0.00434997
5	2368.76	2.1918	0.106383	0.111716	-0.00533267
6	2190.49	2.02685	0.12766	0.131749	-0.00408988
7	2183.32	2.02021	0.148936	0.132627	0.0163088
8	2056.23	1.90262	0.170213	0.149177	0.021036
9	2024.28	1.87306	0.191489	0.153653	0.0378363
10	1838.01	1.7007	0.212766	0.182556	0.0302101
11	1727.87	1.59879	0.234043	0.202142	0.0319008
12	1640.86	1.51828	0.255319	0.219089	0.0362306
13	1443.64	1.33579	0.276596	0.26295	0.0136457
14	1248.48	1.15522	0.297872	0.314989	-0.0171167
15	1183.37	1.09497	0.319149	0.334551	-0.0154017
16	1125.26	1.0412	0.340426	0.35303	-0.0126047
17	1115.21	1.03189	0.361702	0.356331	0.00537079
18	1056.16	0.977256	0.382979	0.376342	0.00663622
19	1052.16	0.973557	0.404255	0.377737	0.0265181
20	981.117	0.907823	0.425532	0.403402	0.0221303
21	948.015	0.877194	0.446809	0.415948	0.03086
22	884.089	0.818044	0.468085	0.441294	0.0267909
23	854.032	0.790232	0.489362	0.45374	0.0356221
24	805.945	0.745737	0.510638	0.474385	0.0362537
25	635.721	0.58823	0.531915	0.55531	-0.0233947
26	632.668	0.585405	0.553191	0.55688	-0.00368873
27	617.657	0.571515	0.574468	0.564669	0.00979874
28	584.716	0.541035	0.595745	0.582145	0.0135995
29	559.62	0.517814	0.617021	0.595822	0.0211995
30	542.636	0.502098	0.638298	0.605259	0.0330387
31	532.597	0.49281	0.659574	0.610907	0.0486671
32	503.553	0.465935	0.680851	0.627548	0.0533031
33	501.584	0.464113	0.702128	0.628693	0.0734351
34	487.556	0.451134	0.723404	0.636906	0.0864985
35	459.546	0.425216	0.744681	0.653629	0.0910522
36	457.614	0.423428	0.765957	0.654798	0.111159
37	450.538	0.416881	0.787234	0.659099	0.128135
38	438.484	0.405727	0.808511	0.666492	0.142019
39	432.434	0.400129	0.829787	0.670234	0.159554
40	372.508	0.34468	0.851064	0.708447	0.142617
41	358.481	0.331701	0.87234	0.717702	0.154639
42	348.461	0.322429	0.893617	0.724387	0.16923
43	344.414	0.318685	0.914894	0.727105	0.187789
44	260.293	0.240848	0.93617	0.785961	0.150209
45	203.241	0.188058	0.957447	0.828566	0.12888
46	174.203	0.161189	0.978723	0.851131	0.127592
47	146.189	0.135268	1	0.873481	0.126519
48
49
50
51
52
53
54
55
56
57
58
59
60
61
62
63
64
65
66
67
68
69
70
71
72
73
74
75
76
77
78
79
80
81
82
83
84
85
86
87
88
89
90
91
92
93
94
95
96
97
98
99
100
101
102
103
104
105
106
107
108
109
110
111
112
113
114
115
116
117
118
119
120
121
122
123
124
125
126
127
128
129
130
131
132
133
134
135
136
137
138
139
140
141
142
143
144
145
146
147
148
149
150
151
152
153
154
155
156
157
158
159
160
161
162
163
164
165
166
167
168
169
170
171
172
173
174
175
176
177
178
179
180
181
182
183
184
185
186
187
188
189
190
191
192
193
194
195
196
197
198
199
200
201
202
203
204
205
206
207
208
209
210
211
212
213
214
215
216
217
218
219
220
221
222
223
224
225
226
227
228
229
230
231
232
233
234
235
236
237
238
239
240
241
242
243
244
245
246
247
248
249
250
251
252
253
254
255
256
257
258
259
260
261
262
263
264
265
266
267
268
269
270
271
272
273
274
275
276
277
278
279
280
281
282
283
284
285
286
287
288
289
290
291
292
293
294
295
296
297
298
299
300
301
302
303
304
305
306
307
308
309
310
311
312
313
314
315
316
317
318
319
320
321
322
323
324
325
326
327
328
329
330
331
332
333
334
335
336
337
338
339
340
341
342
343
344
345
346
347
348
349
350
351
352
353
354
355
356
357
358
359
360
361
362
363
364
365
366
367
368
369
370
371
372
373
374
375
376
377
378
379
380
381
382
383
384
385
386
387
388
389
390
391
392
393
394
395
396
397
398
399
400
401
402
403
404
405
406
407
408
409
410
411
412
413
414
415
416
417
418
419
420
421
422
423
424
425
426
427
428
429
430
431
432
433
434
435
436
437
438
439
440
441
442
443
444
445
446
447
448
449
450
451
452
453
454
455
456
457
458
459
460
461
462
463
464
465
466
467
468
469
470
471
472
473
474
475
476
477
478
479
480
481
482
483
484
485
486
487
488
489
490
491
492
493
494
495
496
497
498
499
500
501
502
503
504
505
506
507
508
509
510
511
512
513
514
515
516
517
518
519
520
521
522
523
524
525
526
527
528
529
530
531
532
533
534
535
536
537
538
539
540
541
542
543
544
545
546
547
548
549
550
551
552
553
554
555
556
557
558
559
560
561
562
563
564
565
566
567
568
569
570
571
572
573
574
575
576
577
578
579
580
581
582
583
584
585
586
587
588
589
590
591
592
593
594
595
596
597
598
599
600
601
602
603
604
605
606
607
608
609
610
611
612
613
614
615
616
617
618
619
620
621
622
623
624
625
626
627
628
629
630
631
632
633
634
635
636
637
638
639
640
641
642
643
644
645
646
647
648
649
650
651
652
653
654
655
656
657
658
659
660
661
662
663
664
665
666
667
668
669
670
671
672
673
674
675
676
677
678
679
680
681
682
683
684
685
686
687
688
689
690
691
692
693
694
695
696
697
698
699
700
701
702
703
704
705
706
707
708
709
710
711
712
713
714
715
716
717
718
719
720
721
722
723
724
725
726
727
728
729
730
731
732
733
734
735
736
737
738
739
740
741
742
743
744
745
746
747
748
749
750
751
752
753
754
755
756
757
758
759
760
761
762
763
764
765
766
767
768
769
770
771
772
773
774
775
776
777
778
779
780
781
782
783
784
785
786
787
788
789
790
791
792
793
794
795
796
797
798
799
800
801
802
803
804
805
806
807
808
809
810
811
812
813
814
815
816
817
818
819
820
821
822
823
824
825
826
827
828
829
830
831
832
833
834
835
836
837
838
839
840
841
842
843
844
845
846
847
848
849
850
851
852
853
854
855
856
857
858
859
860
861
862
863
864
865
866
867
868
869
870
871
872
873
874
875
876
877
878
879
880
881
882
883
884
885
886
887
888
889
890
891
892
893
894
895
896
897
898
899
900
901
902
903
904
905
906
907
908
909
910
911
912
913
914
915
916
917
918
919
920
921
922
923
924
925
926
927
928
929
930
931
932
933
934
935
936
937
938
939
940
941
942
943
944
945
946
947
948
949
950
951
952
953
954
955
956
957
958
959
960
961
962
963
964
965
966
967
968
969
970
971
972
973
974
975
976
977
978
979
980
981
982
983
984
985
986
987
988
989
990
991
992
993
994
995
996
997
998
999
1000

## Sheet: KRFYW
	Protein sequence	>gi|760456928|gb|KIX83003.1| Glutamine synthetase [Bacillus subtilis]
		MAKYTREDIEKLVKEENVKYIRLQFTDILGTIKNVEIPVSQLGKALDNKVMFDGSSIEGFVRIEESDMYLYPDLNTFVIFPWTAEKGKVARFICDIYNPDGTPFEGDPRNNLKRILKEMEDLGFSDFNLGPEPEFFLFKLDEKGEPTLELNDKGGYFDLAPTDLGENCRRDIVLELEEMGFEIEASHHEVAPGQHEIDFKYAGAVRSCDDIQTFKLVVKTIARKHGLHATFMPKPLFGVNGSGMHCNLSLFKNGVNAFFDENADLQLSETAKHFIAGIVKHATSFTAVTNPTVNSYKRLVPGYEAPCYVAWSAQNRSPLIRIPASRGISTRVEVRSVDPAANPYLALSVLLAAGLDGIKNKLEAPAPIDRNIYVMSKEERMENGIVDLPATLAEALEEF…
	Number of cleavage fragments	76
	Average fragment mass M	652.946
	Max exceedance probability Kstat	0.263097
Index	List of massesm	m / M	R_obs	R_nul	R_obs - R_nul
	(in descending order)	normalized	R (m / M)	exp(-m / M)
1	2368.76	3.6278	0.0131579	0.0265747	-0.0134168
2	2062.32	3.15848	0.0263158	0.0424902	-0.0161744
3	2045.15	3.13219	0.0394737	0.0436221	-0.00414846
4	1435.64	2.1987	0.0526316	0.110947	-0.0583153
5	1433.49	2.19542	0.0657895	0.111312	-0.0455223
6	1303.41	1.9962	0.0789474	0.135851	-0.0569036
7	1294.48	1.98252	0.0921053	0.137721	-0.0456158
8	1183.37	1.81235	0.105263	0.163269	-0.0580061
9	1166.25	1.78614	0.118421	0.167606	-0.049185
10	1115.21	1.70796	0.131579	0.181235	-0.0496565
11	982.101	1.50411	0.144737	0.222216	-0.0774789
12	981.117	1.5026	0.157895	0.222551	-0.0646562
13	927.981	1.42122	0.171053	0.241419	-0.0703664
14	901.971	1.38139	0.184211	0.25123	-0.0670194
15	885.941	1.35684	0.197368	0.257474	-0.0601057
16	860.018	1.31713	0.210526	0.267902	-0.0573755
17	839.915	1.28635	0.223684	0.276278	-0.0525941
18	810.816	1.24178	0.236842	0.28887	-0.0520275
19	805.945	1.23432	0.25	0.291033	-0.0410326
20	785.898	1.20362	0.263158	0.300106	-0.0369486
21	781.869	1.19745	0.276316	0.301964	-0.0256481
22	766.855	1.17445	0.289474	0.308988	-0.0195143
23	746.775	1.1437	0.302632	0.318638	-0.0160063
24	731.951	1.121	0.315789	0.325954	-0.0101649
25	660.814	1.01205	0.328947	0.363473	-0.034526
26	632.668	0.968944	0.342105	0.379484	-0.0373783
27	625.737	0.958329	0.355263	0.383533	-0.02827
28	620.663	0.950557	0.368421	0.386526	-0.0181046
29	617.657	0.945953	0.381579	0.388309	-0.00673025
30	599.771	0.918562	0.394737	0.399093	-0.00435582
31	584.716	0.895505	0.407895	0.408401	-0.000506713
32	581.641	0.890795	0.421053	0.41033	0.0107231
33	575.619	0.881571	0.434211	0.414132	0.0200789
34	574.594	0.880002	0.447368	0.414782	0.0325865
35	572.576	0.87691	0.460526	0.416066	0.0444599
36	561.595	0.860094	0.473684	0.423122	0.0505618
37	559.62	0.857069	0.486842	0.424404	0.0624379
38	547.652	0.838739	0.5	0.432255	0.067745
39	542.636	0.831057	0.513158	0.435588	0.0775694
40	532.597	0.815683	0.526316	0.442337	0.0839788
41	527.593	0.808019	0.539474	0.44574	0.0937333
42	503.553	0.771201	0.552632	0.462457	0.0901743
43	501.584	0.768185	0.565789	0.463854	0.101935
44	487.556	0.746702	0.578947	0.473927	0.10502
45	472.545	0.723712	0.592105	0.484949	0.107156
46	463.593	0.710001	0.605263	0.491644	0.11362
47	459.546	0.703804	0.618421	0.4947	0.123721
48	459.543	0.703799	0.631579	0.494702	0.136877
49	457.614	0.700845	0.644737	0.496166	0.148571
50	447.489	0.685338	0.657895	0.50392	0.153975
51	438.438	0.671476	0.671053	0.510954	0.160099
52	432.434	0.662281	0.684211	0.515674	0.168537
53	431.449	0.660772	0.697368	0.516453	0.180916
54	411.473	0.630179	0.710526	0.532496	0.17803
55	408.454	0.625556	0.723684	0.534964	0.18872
56	406.482	0.622535	0.736842	0.536582	0.20026
57	395.517	0.605742	0.75	0.545669	0.204331
58	374.44	0.573462	0.763158	0.563571	0.199587
59	372.508	0.570504	0.776316	0.565241	0.211075
60	367.359	0.562617	0.789474	0.569716	0.219757
61	358.481	0.549021	0.802632	0.577515	0.225117
62	348.461	0.533674	0.815789	0.586446	0.229343
63	344.414	0.527477	0.828947	0.590092	0.238855
64	303.318	0.464538	0.842105	0.628425	0.21368
65	302.333	0.463029	0.855263	0.629374	0.225889
66	295.295	0.45225	0.868421	0.636195	0.232226
67	287.362	0.440101	0.881579	0.643972	0.237607
68	278.351	0.4263	0.894737	0.65292	0.241817
69	275.308	0.421639	0.907895	0.655971	0.251924
70	273.335	0.418618	0.921053	0.657955	0.263097
71	260.293	0.398644	0.934211	0.67123	0.262981
72	203.241	0.311268	0.947368	0.732518	0.214851
73	181.191	0.277498	0.960526	0.757677	0.202849
74	174.203	0.266795	0.973684	0.76583	0.207854
75	165.192	0.252995	0.986842	0.776472	0.21037
76	146.189	0.223892	1	0.799402	0.200598
77
78
79
80
81
82
83
84
85
86
87
88
89
90
91
92
93
94
95
96
97
98
99
100
101
102
103
104
105
106
107
108
109
110
111
112
113
114
115
116
117
118
119
120
121
122
123
124
125
126
127
128
129
130
131
132
133
134
135
136
137
138
139
140
141
142
143
144
145
146
147
148
149
150
151
152
153
154
155
156
157
158
159
160
161
162
163
164
165
166
167
168
169
170
171
172
173
174
175
176
177
178
179
180
181
182
183
184
185
186
187
188
189
190
191
192
193
194
195
196
197
198
199
200
201
202
203
204
205
206
207
208
209
210
211
212
213
214
215
216
217
218
219
220
221
222
223
224
225
226
227
228
229
230
231
232
233
234
235
236
237
238
239
240
241
242
243
244
245
246
247
248
249
250
251
252
253
254
255
256
257
258
259
260
261
262
263
264
265
266
267
268
269
270
271
272
273
274
275
276
277
278
279
280
281
282
283
284
285
286
287
288
289
290
291
292
293
294
295
296
297
298
299
300
301
302
303
304
305
306
307
308
309
310
311
312
313
314
315
316
317
318
319
320
321
322
323
324
325
326
327
328
329
330
331
332
333
334
335
336
337
338
339
340
341
342
343
344
345
346
347
348
349
350
351
352
353
354
355
356
357
358
359
360
361
362
363
364
365
366
367
368
369
370
371
372
373
374
375
376
377
378
379
380
381
382
383
384
385
386
387
388
389
390
391
392
393
394
395
396
397
398
399
400
401
402
403
404
405
406
407
408
409
410
411
412
413
414
415
416
417
418
419
420
421
422
423
424
425
426
427
428
429
430
431
432
433
434
435
436
437
438
439
440
441
442
443
444
445
446
447
448
449
450
451
452
453
454
455
456
457
458
459
460
461
462
463
464
465
466
467
468
469
470
471
472
473
474
475
476
477
478
479
480
481
482
483
484
485
486
487
488
489
490
491
492
493
494
495
496
497
498
499
500
501
502
503
504
505
506
507
508
509
510
511
512
513
514
515
516
517
518
519
520
521
522
523
524
525
526
527
528
529
530
531
532
533
534
535
536
537
538
539
540
541
542
543
544
545
546
547
548
549
550
551
552
553
554
555
556
557
558
559
560
561
562
563
564
565
566
567
568
569
570
571
572
573
574
575
576
577
578
579
580
581
582
583
584
585
586
587
588
589
590
591
592
593
594
595
596
597
598
599
600
601
602
603
604
605
606
607
608
609
610
611
612
613
614
615
616
617
618
619
620
621
622
623
624
625
626
627
628
629
630
631
632
633
634
635
636
637
638
639
640
641
642
643
644
645
646
647
648
649
650
651
652
653
654
655
656
657
658
659
660
661
662
663
664
665
666
667
668
669
670
671
672
673
674
675
676
677
678
679
680
681
682
683
684
685
686
687
688
689
690
691
692
693
694
695
696
697
698
699
700
701
702
703
704
705
706
707
708
709
710
711
712
713
714
715
716
717
718
719
720
721
722
723
724
725
726
727
728
729
730
731
732
733
734
735
736
737
738
739
740
741
742
743
744
745
746
747
748
749
750
751
752
753
754
755
756
757
758
759
760
761
762
763
764
765
766
767
768
769
770
771
772
773
774
775
776
777
778
779
780
781
782
783
784
785
786
787
788
789
790
791
792
793
794
795
796
797
798
799
800
801
802
803
804
805
806
807
808
809
810
811
812
813
814
815
816
817
818
819
820
821
822
823
824
825
826
827
828
829
830
831
832
833
834
835
836
837
838
839
840
841
842
843
844
845
846
847
848
849
850
851
852
853
854
855
856
857
858
859
860
861
862
863
864
865
866
867
868
869
870
871
872
873
874
875
876
877
878
879
880
881
882
883
884
885
886
887
888
889
890
891
892
893
894
895
896
897
898
899
900
901
902
903
904
905
906
907
908
909
910
911
912
913
914
915
916
917
918
919
920
921
922
923
924
925
926
927
928
929
930
931
932
933
934
935
936
937
938
939
940
941
942
943
944
945
946
947
948
949
950
951
952
953
954
955
956
957
958
959
960
961
962
963
964
965
966
967
968
969
970
971
972
973
974
975
976
977
978
979
980
981
982
983
984
985
986
987
988
989
990
991
992
993
994
995
996
997
998
999
1000
