# Supplementary material for: Statistical prediction of protein structural, localization and functional properties by the analysis of its fragment mass distributions after proteolytic cleavage
Source: Sci Rep. 2016 Feb 29;6:22286. doi: 10.1038/srep22286 (PMC4770285; doi:10.1038/srep22286)
Supplement: Supplementary Dataset 3 [file srep22286-s4.xls]

## Sheet: AmtB
Protein sequence		>gi|723800217|emb|CEI59458.1| ammonium transporter NrgA [Bacillus subtilis]
		MQMGDTVFMFFCALLVWLMTPGLALFYGGMVKSKNVLSTAMHSFSSIAIVSIVWVLFGYTLAFAPGNSIIGGLEWAGLKGVGFDPGDYSDTIPHSLFMMFQMTFAVLTTAIISGAFAERMRFGAFLLFSVLWASLVYTPVAHWVWGGGWIGQLGALDFAGGNVVHISSGVAGLVLAIVLGKRKDGTASSPHNLIYTFLGGALIWFGWFGFNVGSALTLDGVAMYAFINTNTAAAAGIAGWILVEWIINKKPTMLGAVSGAIAGLVAITPAAGFVTPFASIIIGIIGGAVCFWGVFSLKKKFGYDDALDAFGLHGIGGTWGGIATGLFATTSVNSAGADGLFYGDASLIWKQIVAIAATYVFVFIVTFVIIKIVSLFLPLRATEEEESLGLDLTMHGEKA…
		AFILMV	DE	DEK	DK	FLMWY	FLWYAEQ	KRFYW
Kstat		0.299648	0.112533	0.124877	0.127338	0.237148	0.276864	0.176572
1. Localization: Cytosolic (<0.29) or Membrane (>0.29)?				Step 1 (initial)		Step 2 (confirmation)
(model coefficients in Suppl. 2, section 2.2.1.1)	z			1.12393		1.27702
	p			0.754717		0.781943
	Θ			>0.29 → Membrane		>0.29 → Membrane
2. Membrane: Monotopic (< 0.63) or Transmembrane (> 0.63)?				Step 1 (initial)	Step 2 (confirmation)
(model coefficients in Suppl. 2, section 2.2.1.2)	z			1.46155	2.01464
	p			0.81177	0.882326
	Θ			>0.63 → Transmembrane	>0.63 → Transmembrane
3. Transmembrane: Single-pass (<0.7) or Multi-pass (>0.7)?				Step 2 (confirmation)		Step 1 (initial)
(model coefficients in Suppl. 2, section 2.2.1.3)	z			2.01193		1.15998
	p			0.882044		0.761328
	Θ			>0.7 → Multi-pass		>0.7 → Multi-pass
4. Transmembrane: Beta-sheet (<0.5) or Alpha-helix (>0.5)?		Step 1 (initial)	Step 2 (confirmation)
(model coefficients in Suppl. 2, section 2.1.3)	z	2.99434	3.31651
	p	0.952318	0.964991
	Θ	>0.5 → alpha	>0.5 → alpha
5. Host organism: Proteobacteria (< 0.41) or Firmicute (>0.41)?		Step 1 (initial)		Step 3 (confirmation)			Step 2 (confirmation)
(model coefficients in Suppl. 2, section 2.2.2.3)	z	0.745583		0.698659			1.10693
	p	0.678216		0.66789			0.751557
	Θ	>0.41 → Firmicute		>0.41 → Firmicute			>0.41 → Firmicute
6. Functional role: Transporters (<0.33) vs Sensors (>0.33)?								Step 1 (single)
(model coefficients in Suppl. 2, section 2.3.4)	z							-2.94525
	p							0.0499617
	Θ							<0.33 → Transporter

## Sheet: AFILMV
	Protein sequence	>gi|723800217|emb|CEI59458.1| ammonium transporter NrgA [Bacillus subtilis]
		MQMGDTVFMFFCALLVWLMTPGLALFYGGMVKSKNVLSTAMHSFSSIAIVSIVWVLFGYTLAFAPGNSIIGGLEWAGLKGVGFDPGDYSDTIPHSLFMMFQMTFAVLTTAIISGAFAERMRFGAFLLFSVLWASLVYTPVAHWVWGGGWIGQLGALDFAGGNVVHISSGVAGLVLAIVLGKRKDGTASSPHNLIYTFLGGALIWFGWFGFNVGSALTLDGVAMYAFINTNTAAAAGIAGWILVEWIINKKPTMLGAVSGAIAGLVAITPAAGFVTPFASIIIGIIGGAVCFWGVFSLKKKFGYDDALDAFGLHGIGGTWGGIATGLFATTSVNSAGADGLFYGDASLIWKQIVAIAATYVFVFIVTFVIIKIVSLFLPLRATEEEESLGLDLTMHGEKA…
	Number of cleavage fragments	203
	Average fragment mass M	481.181
	Max exceedance probability Kstat	0.299648
Index	Sorted list of post-cleavage massesm	m / M	R_obs	R_nul	R_obs - R_nul
	http://web.expasy.org/peptide_mass/	normalized	R (m / M)	exp(-m / M)
1	1606.67	3.33901	0.00492611	0.0354721	-0.030546
2	1563.64	3.24959	0.00985222	0.03879	-0.0289378
3	1467.6	3.05001	0.0147783	0.0473585	-0.0325802
4	1450.48	3.01442	0.0197044	0.0490742	-0.0293698
5	1184.36	2.46136	0.0246305	0.085319	-0.0606885
6	1165.24	2.42163	0.0295567	0.0887765	-0.0592199
7	1063.09	2.20933	0.0344828	0.109774	-0.0752915
8	1055.16	2.19286	0.0394089	0.111597	-0.0721879
9	1043.2	2.16801	0.044335	0.114405	-0.0700704
10	986.003	2.04913	0.0492611	0.128847	-0.0795856
11	973.14	2.0224	0.0541872	0.132337	-0.07815
12	963.951	2.0033	0.0591133	0.134889	-0.0757756
13	959.072	1.99316	0.0640394	0.136264	-0.0722241
14	954.053	1.98273	0.0689655	0.137692	-0.0687268
15	874.008	1.81638	0.0738916	0.162613	-0.0887213
16	831.041	1.72709	0.0788177	0.177801	-0.0989837
17	813.008	1.68961	0.0837438	0.184591	-0.100847
18	793.739	1.64957	0.08867	0.192133	-0.103463
19	771.825	1.60402	0.0935961	0.201086	-0.10749
20	759.86	1.57916	0.0985222	0.206149	-0.107626
21	749.952	1.55857	0.103448	0.210438	-0.106989
22	724.771	1.50624	0.108374	0.221743	-0.113369
23	713.76	1.48335	0.1133	0.226876	-0.113575
24	708.769	1.47298	0.118227	0.229241	-0.111015
25	707.83	1.47103	0.123153	0.229689	-0.106537
26	705.871	1.46696	0.128079	0.230626	-0.102548
27	704.781	1.46469	0.133005	0.231149	-0.0981445
28	699.848	1.45444	0.137931	0.233531	-0.0955999
29	694.76	1.44387	0.142857	0.236014	-0.0931564
30	692.726	1.43964	0.147783	0.237013	-0.08923
31	686.852	1.42743	0.152709	0.239924	-0.0872151
32	686.676	1.42706	0.157635	0.240012	-0.0823769
33	681.777	1.41688	0.162562	0.242468	-0.0799069
34	678.697	1.41048	0.167488	0.244025	-0.0765376
35	673.811	1.40033	0.172414	0.246516	-0.0741022
36	673.767	1.40024	0.17734	0.246539	-0.0691987
37	662.7	1.37724	0.182266	0.252274	-0.0700084
38	661.777	1.37532	0.187192	0.252759	-0.0655666
39	660.73	1.37314	0.192118	0.253309	-0.0611912
40	658.665	1.36885	0.197044	0.254399	-0.0573543
41	646.701	1.34399	0.20197	0.260804	-0.0588332
42	644.815	1.34007	0.206897	0.261828	-0.0549312
43	632.671	1.31483	0.211823	0.26852	-0.0566969
44	630.739	1.31082	0.216749	0.2696	-0.0528512
45	612.686	1.2733	0.221675	0.279907	-0.0582325
46	611.612	1.27107	0.226601	0.280532	-0.0539315
47	610.728	1.26923	0.231527	0.281048	-0.0495211
48	600.691	1.24837	0.236453	0.286973	-0.0505195
49	599.684	1.24628	0.241379	0.287573	-0.0461941
50	598.657	1.24414	0.246305	0.288188	-0.0418828
51	591.705	1.22969	0.251232	0.292382	-0.0411503
52	591.621	1.22952	0.256158	0.292433	-0.0362752
53	582.568	1.2107	0.261084	0.297987	-0.0369034
54	577.678	1.20054	0.26601	0.30103	-0.0350206
55	574.678	1.19431	0.270936	0.302913	-0.0319773
56	574.634	1.19422	0.275862	0.302941	-0.0270789
57	573.693	1.19226	0.280788	0.303534	-0.0227461
58	573.664	1.1922	0.285714	0.303552	-0.0178379
59	561.592	1.16711	0.29064	0.311264	-0.0206236
60	555.631	1.15472	0.295567	0.315144	-0.0195778
61	545.636	1.13395	0.300493	0.321759	-0.0212663
62	542.632	1.12771	0.305419	0.323774	-0.0183549
63	529.596	1.10062	0.310345	0.332665	-0.0223204
64	525.62	1.09236	0.315271	0.335425	-0.0201545
65	525.559	1.09223	0.320197	0.335468	-0.015271
66	522.558	1.08599	0.325123	0.337567	-0.0124435
67	521.586	1.08397	0.330049	0.338249	-0.00820016
68	521.574	1.08395	0.334975	0.338258	-0.00328277
69	521.571	1.08394	0.339901	0.33826	0.00164116
70	517.641	1.07577	0.344828	0.341034	0.00379352
71	517.58	1.07565	0.349754	0.341078	0.00867618
72	515.697	1.07173	0.35468	0.342415	0.0122652
73	511.581	1.06318	0.359606	0.345356	0.0142497
74	509.624	1.05911	0.364532	0.346764	0.0177683
75	508.615	1.05702	0.369458	0.347491	0.0219667
76	507.59	1.05488	0.374384	0.348233	0.0261514
77	488.627	1.01548	0.37931	0.36223	0.0170805
78	486.569	1.0112	0.384236	0.363783	0.0204534
79	486.525	1.01111	0.389163	0.363816	0.0253465
80	483.524	1.00487	0.394089	0.366092	0.0279967
81	478.546	0.994524	0.399015	0.369899	0.0291154
82	475.545	0.988288	0.403941	0.372213	0.0317275
83	472.585	0.982137	0.408867	0.37451	0.0343571
84	464.519	0.965373	0.413793	0.380841	0.032952
85	462.546	0.961274	0.418719	0.382405	0.0363138
86	461.516	0.959132	0.423645	0.383225	0.0404199
87	460.528	0.957079	0.428571	0.384013	0.0445585
88	452.508	0.940412	0.433498	0.390467	0.0430305
89	452.508	0.940411	0.438424	0.390467	0.0479565
90	446.503	0.927933	0.44335	0.39537	0.0479797
91	446.461	0.927844	0.448276	0.395405	0.0528707
92	445.519	0.925887	0.453202	0.39618	0.0570219
93	444.531	0.923835	0.458128	0.396994	0.0611344
94	444.506	0.923782	0.463054	0.397015	0.0660396
95	442.472	0.919554	0.46798	0.398697	0.0692836
96	432.517	0.898867	0.472906	0.40703	0.065876
97	432.477	0.898782	0.477833	0.407065	0.0707675
98	430.547	0.894773	0.482759	0.4087	0.0740582
99	424.515	0.882237	0.487685	0.413856	0.0738286
100	424.454	0.88211	0.492611	0.413909	0.078702
101	422.454	0.877952	0.497537	0.415633	0.0819038
102	418.491	0.869716	0.502463	0.41907	0.0833927
103	416.521	0.865622	0.507389	0.42079	0.0865995
104	416.434	0.865443	0.512315	0.420865	0.0914502
105	415.507	0.863516	0.517241	0.421677	0.0955647
106	412.448	0.857159	0.522167	0.424366	0.0978016
107	408.457	0.848864	0.527094	0.427901	0.099193
108	404.482	0.840603	0.53202	0.43145	0.100569
109	404.464	0.840565	0.536946	0.431467	0.105479
110	402.494	0.836471	0.541872	0.433237	0.108635
111	402.448	0.836376	0.546798	0.433278	0.11352
112	400.475	0.832277	0.551724	0.435058	0.116666
113	397.49	0.826072	0.55665	0.437766	0.118885
114	395.456	0.821845	0.561576	0.43962	0.121957
115	393.44	0.817655	0.566502	0.441465	0.125037
116	392.455	0.815609	0.571429	0.44237	0.129059
117	390.437	0.811414	0.576355	0.444229	0.132125
118	389.365	0.809188	0.581281	0.44522	0.136061
119	388.464	0.807315	0.586207	0.446054	0.140153
120	383.463	0.796921	0.591133	0.450715	0.140418
121	378.382	0.786363	0.596059	0.455499	0.140561
122	375.468	0.780306	0.600985	0.458266	0.142719
123	374.397	0.77808	0.605911	0.459287	0.146624
124	374.394	0.778074	0.610837	0.45929	0.151548
125	373.427	0.776065	0.615764	0.460214	0.15555
126	372.508	0.774155	0.62069	0.461093	0.159596
127	365.43	0.759444	0.625616	0.467927	0.157689
128	365.43	0.759444	0.630542	0.467927	0.162615
129	362.383	0.753112	0.635468	0.470899	0.164569
130	360.411	0.749013	0.640394	0.472833	0.167561
131	358.438	0.744914	0.64532	0.474775	0.170545
132	353.422	0.734489	0.650246	0.479751	0.170496
133	353.375	0.734392	0.655172	0.479797	0.175375
134	351.403	0.730293	0.660099	0.481768	0.178331
135	346.384	0.719862	0.665025	0.486819	0.178205
136	339.409	0.705368	0.669951	0.493927	0.176024
137	339.348	0.705241	0.674877	0.493989	0.180887
138	333.385	0.692848	0.679803	0.50015	0.179653
139	332.359	0.690716	0.684729	0.501217	0.183512
140	332.357	0.690711	0.689655	0.501219	0.188436
141	331.412	0.688749	0.694581	0.502204	0.192377
142	329.397	0.684559	0.699507	0.504313	0.195195
143	325.368	0.676186	0.704433	0.508553	0.195881
144	323.349	0.671991	0.70936	0.510691	0.198669
145	319.419	0.663824	0.714286	0.514879	0.199407
146	319.358	0.663697	0.719212	0.514944	0.204268
147	318.33	0.66156	0.724138	0.516046	0.208092
148	317.388	0.659603	0.729064	0.517057	0.212007
149	317.385	0.659598	0.73399	0.517059	0.216931
150	317.342	0.659507	0.738916	0.517106	0.22181
151	317.302	0.659423	0.743842	0.517149	0.226693
152	316.401	0.657551	0.748768	0.518119	0.23065
153	316.357	0.657461	0.753695	0.518165	0.235529
154	315.37	0.655408	0.758621	0.51923	0.239391
155	312.384	0.649203	0.763547	0.522462	0.241085
156	305.395	0.634679	0.768473	0.530105	0.238368
157	303.361	0.630452	0.773399	0.532351	0.241048
158	303.359	0.630447	0.778325	0.532354	0.245971
159	303.315	0.630356	0.783251	0.532402	0.250849
160	301.386	0.626347	0.788177	0.534541	0.253636
161	296.385	0.615953	0.793103	0.540126	0.252977
162	293.323	0.609589	0.79803	0.543574	0.254456
163	291.365	0.605522	0.802956	0.545789	0.257166
164	289.332	0.601296	0.807882	0.548101	0.259781
165	287.362	0.597202	0.812808	0.550349	0.262459
166	280.401	0.582734	0.817734	0.558369	0.259365
167	279.296	0.580438	0.82266	0.559653	0.263007
168	278.351	0.578476	0.827586	0.560752	0.266834
169	277.339	0.576371	0.832512	0.561934	0.270578
170	275.305	0.572144	0.837438	0.564314	0.273124
171	268.331	0.557651	0.842365	0.572553	0.269812
172	264.325	0.549325	0.847291	0.577339	0.269951
173	261.278	0.542994	0.852217	0.581006	0.27121
174	261.235	0.542903	0.857143	0.581059	0.276084
175	259.349	0.538984	0.862069	0.58334	0.278729
176	259.305	0.538894	0.866995	0.583393	0.283602
177	254.289	0.528469	0.871921	0.589507	0.282414
178	252.27	0.524273	0.876847	0.591985	0.284862
179	250.313	0.520206	0.881773	0.594398	0.287375
180	247.251	0.513843	0.8867	0.598192	0.288507
181	245.279	0.509743	0.891626	0.60065	0.290976
182	245.279	0.509743	0.896552	0.60065	0.295902
183	244.334	0.507781	0.901478	0.60183	0.299648
184	236.271	0.491023	0.906404	0.612	0.294404
185	232.28	0.482729	0.91133	0.617097	0.294233
186	230.307	0.47863	0.916256	0.619632	0.296624
187	222.244	0.461872	0.921182	0.630103	0.291079
188	220.287	0.457805	0.926108	0.632671	0.293437
189	218.253	0.453578	0.931034	0.635351	0.295684
190	217.225	0.451441	0.935961	0.63671	0.299251
191	204.226	0.424427	0.940887	0.654144	0.286742
192	202.254	0.420328	0.945813	0.656832	0.288981
193	188.227	0.391177	0.950739	0.676261	0.274478
194	188.227	0.391177	0.955665	0.676261	0.279404
195	176.172	0.366125	0.960591	0.693416	0.267175
196	174.2	0.362026	0.965517	0.696264	0.269253
197	165.192	0.343305	0.970443	0.709421	0.261022
198	160.173	0.332875	0.975369	0.71686	0.25851
199	149.208	0.310087	0.980296	0.733383	0.246913
200	146.146	0.303724	0.985222	0.738065	0.247157
201	131.175	0.27261	0.990148	0.76139	0.228758
202	117.148	0.243459	0.995074	0.783911	0.211163
203	89.0941	0.185157	1	0.830974	0.169026
204
205
206
207
208
209
210
211
212
213
214
215
216
217
218
219
220
221
222
223
224
225
226
227
228
229
230
231
232
233
234
235
236
237
238
239
240
241
242
243
244
245
246
247
248
249
250
251
252
253
254
255
256
257
258
259
260
261
262
263
264
265
266
267
268
269
270
271
272
273
274
275
276
277
278
279
280
281
282
283
284
285
286
287
288
289
290
291
292
293
294
295
296
297
298
299
300
301
302
303
304
305
306
307
308
309
310
311
312
313
314
315
316
317
318
319
320
321
322
323
324
325
326
327
328
329
330
331
332
333
334
335
336
337
338
339
340
341
342
343
344
345
346
347
348
349
350
351
352
353
354
355
356
357
358
359
360
361
362
363
364
365
366
367
368
369
370
371
372
373
374
375
376
377
378
379
380
381
382
383
384
385
386
387
388
389
390
391
392
393
394
395
396
397
398
399
400
401
402
403
404
405
406
407
408
409
410
411
412
413
414
415
416
417
418
419
420
421
422
423
424
425
426
427
428
429
430
431
432
433
434
435
436
437
438
439
440
441
442
443
444
445
446
447
448
449
450
451
452
453
454
455
456
457
458
459
460
461
462
463
464
465
466
467
468
469
470
471
472
473
474
475
476
477
478
479
480
481
482
483
484
485
486
487
488
489
490
491
492
493
494
495
496
497
498
499
500
501
502
503
504
505
506
507
508
509
510
511
512
513
514
515
516
517
518
519
520
521
522
523
524
525
526
527
528
529
530
531
532
533
534
535
536
537
538
539
540
541
542
543
544
545
546
547
548
549
550
551
552
553
554
555
556
557
558
559
560
561
562
563
564
565
566
567
568
569
570
571
572
573
574
575
576
577
578
579
580
581
582
583
584
585
586
587
588
589
590
591
592
593
594
595
596
597
598
599
600
601
602
603
604
605
606
607
608
609
610
611
612
613
614
615
616
617
618
619
620
621
622
623
624
625
626
627
628
629
630
631
632
633
634
635
636
637
638
639
640
641
642
643
644
645
646
647
648
649
650
651
652
653
654
655
656
657
658
659
660
661
662
663
664
665
666
667
668
669
670
671
672
673
674
675
676
677
678
679
680
681
682
683
684
685
686
687
688
689
690
691
692
693
694
695
696
697
698
699
700
701
702
703
704
705
706
707
708
709
710
711
712
713
714
715
716
717
718
719
720
721
722
723
724
725
726
727
728
729
730
731
732
733
734
735
736
737
738
739
740
741
742
743
744
745
746
747
748
749
750
751
752
753
754
755
756
757
758
759
760
761
762
763
764
765
766
767
768
769
770
771
772
773
774
775
776
777
778
779
780
781
782
783
784
785
786
787
788
789
790
791
792
793
794
795
796
797
798
799
800
801
802
803
804
805
806
807
808
809
810
811
812
813
814
815
816
817
818
819
820
821
822
823
824
825
826
827
828
829
830
831
832
833
834
835
836
837
838
839
840
841
842
843
844
845
846
847
848
849
850
851
852
853
854
855
856
857
858
859
860
861
862
863
864
865
866
867
868
869
870
871
872
873
874
875
876
877
878
879
880
881
882
883
884
885
886
887
888
889
890
891
892
893
894
895
896
897
898
899
900
901
902
903
904
905
906
907
908
909
910
911
912
913
914
915
916
917
918
919
920
921
922
923
924
925
926
927
928
929
930
931
932
933
934
935
936
937
938
939
940
941
942
943
944
945
946
947
948
949
950
951
952
953
954
955
956
957
958
959
960
961
962
963
964
965
966
967
968
969
970
971
972
973
974
975
976
977
978
979
980
981
982
983
984
985
986
987
988
989
990
991
992
993
994
995
996
997
998
999
1000

## Sheet: DE
	Protein sequence	>gi|723800217|emb|CEI59458.1| ammonium transporter NrgA [Bacillus subtilis]
		MQMGDTVFMFFCALLVWLMTPGLALFYGGMVKSKNVLSTAMHSFSSIAIVSIVWVLFGYTLAFAPGNSIIGGLEWAGLKGVGFDPGDYSDTIPHSLFMMFQMTFAVLTTAIISGAFAERMRFGAFLLFSVLWASLVYTPVAHWVWGGGWIGQLGALDFAGGNVVHISSGVAGLVLAIVLGKRKDGTASSPHNLIYTFLGGALIWFGWFGFNVGSALTLDGVAMYAFINTNTAAAAGIAGWILVEWIINKKPTMLGAVSGAIAGLVAITPAAGFVTPFASIIIGIIGGAVCFWGVFSLKKKFGYDDALDAFGLHGIGGTWGGIATGLFATTSVNSAGADGLFYGDASLIWKQIVAIAATYVFVFIVTFVIIKIVSLFLPLRATEEEESLGLDLTMHGEKA…
	Number of cleavage fragments	37
	Average fragment mass M	3460.29
	Max exceedance probability Kstat	0.112533
Index	Sorted list of post-cleavage massesm	m / M	R_obs	R_nul	R_obs - R_nul
	http://web.expasy.org/peptide_mass/	normalized	R (m / M)	exp(-m / M)
1	8738.38	2.52533	0.027027	0.0800317	-0.0530047
2	8692.37	2.51203	0.0540541	0.0811031	-0.027049
3	8000.6	2.31212	0.0810811	0.0990511	-0.01797
4	7437.95	2.14952	0.108108	0.116541	-0.00843252
5	7437.81	2.14948	0.135135	0.116545	0.01859
6	7039.31	2.03431	0.162162	0.13077	0.0313917
7	6391.38	1.84706	0.189189	0.157699	0.0314898
8	6300.56	1.82082	0.216216	0.161893	0.0543228
9	6238.13	1.80277	0.243243	0.164841	0.0784024
10	6185.47	1.78756	0.27027	0.167369	0.102902
11	5435.48	1.57081	0.297297	0.207876	0.0894215
12	5268.31	1.5225	0.324324	0.218165	0.106159
13	4782.77	1.38219	0.351351	0.251029	0.100323
14	4379.15	1.26554	0.378378	0.282086	0.0962928
15	3731.22	1.0783	0.405405	0.340174	0.0652313
16	3459.78	0.999851	0.432432	0.367934	0.0644982
17	3442.02	0.99472	0.459459	0.369827	0.0896324
18	3106.4	0.897727	0.486486	0.407495	0.0789918
19	3076.68	0.889138	0.513514	0.41101	0.102504
20	2807.07	0.811224	0.540541	0.444314	0.0962267
21	2678.17	0.773973	0.567568	0.461177	0.106391
22	2524.92	0.729683	0.594595	0.482062	0.112533
23	1683.79	0.486605	0.621622	0.61471	0.00691172
24	1318.45	0.381023	0.648649	0.683162	-0.0345133
25	1292.43	0.373503	0.675676	0.688319	-0.0126432
26	1172.32	0.338792	0.702703	0.712631	-0.00992807
27	841.934	0.243313	0.72973	0.784026	-0.0542962
28	686.781	0.198475	0.756757	0.81998	-0.0632236
29	670.72	0.193833	0.783784	0.823795	-0.0400114
30	623.663	0.180234	0.810811	0.835074	-0.0242636
31	580.672	0.16781	0.837838	0.845514	-0.00767657
32	503.553	0.145523	0.864865	0.86457	0.000295077
33	432.431	0.124969	0.891892	0.882524	0.00936804
34	383.358	0.110788	0.918919	0.895129	0.0237903
35	317.342	0.0917097	0.945946	0.91237	0.0335759
36	236.286	0.068285	0.972973	0.933994	0.0389788
37	133.104	0.0384661	1	0.962264	0.0377357
38
39
40
41
42
43
44
45
46
47
48
49
50
51
52
53
54
55
56
57
58
59
60
61
62
63
64
65
66
67
68
69
70
71
72
73
74
75
76
77
78
79
80
81
82
83
84
85
86
87
88
89
90
91
92
93
94
95
96
97
98
99
100
101
102
103
104
105
106
107
108
109
110
111
112
113
114
115
116
117
118
119
120
121
122
123
124
125
126
127
128
129
130
131
132
133
134
135
136
137
138
139
140
141
142
143
144
145
146
147
148
149
150
151
152
153
154
155
156
157
158
159
160
161
162
163
164
165
166
167
168
169
170
171
172
173
174
175
176
177
178
179
180
181
182
183
184
185
186
187
188
189
190
191
192
193
194
195
196
197
198
199
200
201
202
203
204
205
206
207
208
209
210
211
212
213
214
215
216
217
218
219
220
221
222
223
224
225
226
227
228
229
230
231
232
233
234
235
236
237
238
239
240
241
242
243
244
245
246
247
248
249
250
251
252
253
254
255
256
257
258
259
260
261
262
263
264
265
266
267
268
269
270
271
272
273
274
275
276
277
278
279
280
281
282
283
284
285
286
287
288
289
290
291
292
293
294
295
296
297
298
299
300
301
302
303
304
305
306
307
308
309
310
311
312
313
314
315
316
317
318
319
320
321
322
323
324
325
326
327
328
329
330
331
332
333
334
335
336
337
338
339
340
341
342
343
344
345
346
347
348
349
350
351
352
353
354
355
356
357
358
359
360
361
362
363
364
365
366
367
368
369
370
371
372
373
374
375
376
377
378
379
380
381
382
383
384
385
386
387
388
389
390
391
392
393
394
395
396
397
398
399
400
401
402
403
404
405
406
407
408
409
410
411
412
413
414
415
416
417
418
419
420
421
422
423
424
425
426
427
428
429
430
431
432
433
434
435
436
437
438
439
440
441
442
443
444
445
446
447
448
449
450
451
452
453
454
455
456
457
458
459
460
461
462
463
464
465
466
467
468
469
470
471
472
473
474
475
476
477
478
479
480
481
482
483
484
485
486
487
488
489
490
491
492
493
494
495
496
497
498
499
500
501
502
503
504
505
506
507
508
509
510
511
512
513
514
515
516
517
518
519
520
521
522
523
524
525
526
527
528
529
530
531
532
533
534
535
536
537
538
539
540
541
542
543
544
545
546
547
548
549
550
551
552
553
554
555
556
557
558
559
560
561
562
563
564
565
566
567
568
569
570
571
572
573
574
575
576
577
578
579
580
581
582
583
584
585
586
587
588
589
590
591
592
593
594
595
596
597
598
599
600
601
602
603
604
605
606
607
608
609
610
611
612
613
614
615
616
617
618
619
620
621
622
623
624
625
626
627
628
629
630
631
632
633
634
635
636
637
638
639
640
641
642
643
644
645
646
647
648
649
650
651
652
653
654
655
656
657
658
659
660
661
662
663
664
665
666
667
668
669
670
671
672
673
674
675
676
677
678
679
680
681
682
683
684
685
686
687
688
689
690
691
692
693
694
695
696
697
698
699
700
701
702
703
704
705
706
707
708
709
710
711
712
713
714
715
716
717
718
719
720
721
722
723
724
725
726
727
728
729
730
731
732
733
734
735
736
737
738
739
740
741
742
743
744
745
746
747
748
749
750
751
752
753
754
755
756
757
758
759
760
761
762
763
764
765
766
767
768
769
770
771
772
773
774
775
776
777
778
779
780
781
782
783
784
785
786
787
788
789
790
791
792
793
794
795
796
797
798
799
800
801
802
803
804
805
806
807
808
809
810
811
812
813
814
815
816
817
818
819
820
821
822
823
824
825
826
827
828
829
830
831
832
833
834
835
836
837
838
839
840
841
842
843
844
845
846
847
848
849
850
851
852
853
854
855
856
857
858
859
860
861
862
863
864
865
866
867
868
869
870
871
872
873
874
875
876
877
878
879
880
881
882
883
884
885
886
887
888
889
890
891
892
893
894
895
896
897
898
899
900
901
902
903
904
905
906
907
908
909
910
911
912
913
914
915
916
917
918
919
920
921
922
923
924
925
926
927
928
929
930
931
932
933
934
935
936
937
938
939
940
941
942
943
944
945
946
947
948
949
950
951
952
953
954
955
956
957
958
959
960
961
962
963
964
965
966
967
968
969
970
971
972
973
974
975
976
977
978
979
980
981
982
983
984
985
986
987
988
989
990
991
992
993
994
995
996
997
998
999
1000

## Sheet: DEK
	Protein sequence	>gi|723800217|emb|CEI59458.1| ammonium transporter NrgA [Bacillus subtilis]
		MQMGDTVFMFFCALLVWLMTPGLALFYGGMVKSKNVLSTAMHSFSSIAIVSIVWVLFGYTLAFAPGNSIIGGLEWAGLKGVGFDPGDYSDTIPHSLFMMFQMTFAVLTTAIISGAFAERMRFGAFLLFSVLWASLVYTPVAHWVWGGGWIGQLGALDFAGGNVVHISSGVAGLVLAIVLGKRKDGTASSPHNLIYTFLGGALIWFGWFGFNVGSALTLDGVAMYAFINTNTAAAAGIAGWILVEWIINKKPTMLGAVSGAIAGLVAITPAAGFVTPFASIIIGIIGGAVCFWGVFSLKKKFGYDDALDAFGLHGIGGTWGGIATGLFATTSVNSAGADGLFYGDASLIWKQIVAIAATYVFVFIVTFVIIKIVSLFLPLRATEEEESLGLDLTMHGEKA…
	Number of cleavage fragments	58
	Average fragment mass M	2123.03
	Max exceedance probability Kstat	0.124877
Index	Sorted list of post-cleavage massesm	m / M	R_obs	R_nul	R_obs - R_nul
	http://web.expasy.org/peptide_mass/	normalized	R (m / M)	exp(-m / M)
1	7437.81	3.5034	0.0172414	0.030095	-0.0128536
2	6639.86	3.12754	0.0344828	0.0438254	-0.00934266
3	6238.13	2.93831	0.0517241	0.0529549	-0.00123079
4	4791.82	2.25707	0.0689655	0.104657	-0.0356915
5	4739.55	2.23245	0.0862069	0.107265	-0.0210586
6	4663.64	2.19669	0.103448	0.11117	-0.0077219
7	4399.13	2.0721	0.12069	0.125921	-0.00523147
8	4379.15	2.06269	0.137931	0.127111	0.0108196
9	4183.88	1.97071	0.155172	0.139358	0.0158146
10	4083.91	1.92362	0.172414	0.146077	0.0263371
11	3846.31	1.81171	0.189655	0.163375	0.0262807
12	3731.22	1.7575	0.206897	0.172475	0.0344211
13	3619.49	1.70487	0.224138	0.181796	0.0423423
14	3459.78	1.62964	0.241379	0.196	0.0453795
15	3442.02	1.62128	0.258621	0.197646	0.0609747
16	3272.09	1.54124	0.275862	0.214116	0.0617458
17	3179.73	1.49773	0.293103	0.223637	0.0694665
18	3106.4	1.46319	0.310345	0.231496	0.0788486
19	3076.68	1.44919	0.327586	0.23476	0.0928264
20	3056.84	1.43985	0.344828	0.236964	0.107864
21	3054.8	1.43889	0.362069	0.237192	0.124877
22	2807.07	1.3222	0.37931	0.266548	0.112762
23	2563.08	1.20728	0.396552	0.29901	0.0975415
24	2524.92	1.1893	0.413793	0.304434	0.109359
25	2355.93	1.1097	0.431034	0.329657	0.101378
26	2278.72	1.07334	0.448276	0.341866	0.10641
27	2231.53	1.05111	0.465517	0.349551	0.115966
28	1745.99	0.822405	0.482759	0.439374	0.0433851
29	1369.58	0.645108	0.5	0.524606	-0.0246059
30	1318.45	0.621024	0.517241	0.537394	-0.0201526
31	1172.32	0.552191	0.534483	0.575687	-0.0412041
32	1128.12	0.531371	0.551724	0.587798	-0.0360742
33	814.955	0.383864	0.568966	0.681224	-0.112258
34	800.999	0.377291	0.586207	0.685717	-0.0995097
35	762.774	0.359286	0.603448	0.698175	-0.0947265
36	716.878	0.337668	0.62069	0.713432	-0.0927426
37	713.76	0.336199	0.637931	0.714481	-0.0765499
38	686.781	0.323491	0.655172	0.723618	-0.068446
39	672.825	0.316918	0.672414	0.728391	-0.055977
40	670.72	0.315926	0.689655	0.729114	-0.0394583
41	628.683	0.296125	0.706897	0.743694	-0.0367977
42	623.663	0.293761	0.724138	0.745454	-0.0213166
43	615.597	0.289962	0.741379	0.748292	-0.00691294
44	580.672	0.273511	0.758621	0.760704	-0.0020833
45	573.693	0.270224	0.775862	0.763209	0.0126533
46	503.553	0.237186	0.793103	0.788845	0.00425892
47	500.508	0.235752	0.810345	0.789977	0.0203683
48	495.489	0.233388	0.827586	0.791846	0.0357399
49	432.431	0.203686	0.844828	0.815719	0.0291089
50	417.466	0.196637	0.862069	0.821489	0.04058
51	383.358	0.180571	0.87931	0.834793	0.0445172
52	317.342	0.149476	0.896552	0.861159	0.0353927
53	302.377	0.142427	0.913793	0.867251	0.0465423
54	274.363	0.129232	0.931034	0.87877	0.0522645
55	236.286	0.111297	0.948276	0.894673	0.0536026
56	233.268	0.109875	0.965517	0.895946	0.069571
57	146.189	0.0688589	0.982759	0.933458	0.0493002
58	133.104	0.0626953	1	0.93923	0.0607704
59
60
61
62
63
64
65
66
67
68
69
70
71
72
73
74
75
76
77
78
79
80
81
82
83
84
85
86
87
88
89
90
91
92
93
94
95
96
97
98
99
100
101
102
103
104
105
106
107
108
109
110
111
112
113
114
115
116
117
118
119
120
121
122
123
124
125
126
127
128
129
130
131
132
133
134
135
136
137
138
139
140
141
142
143
144
145
146
147
148
149
150
151
152
153
154
155
156
157
158
159
160
161
162
163
164
165
166
167
168
169
170
171
172
173
174
175
176
177
178
179
180
181
182
183
184
185
186
187
188
189
190
191
192
193
194
195
196
197
198
199
200
201
202
203
204
205
206
207
208
209
210
211
212
213
214
215
216
217
218
219
220
221
222
223
224
225
226
227
228
229
230
231
232
233
234
235
236
237
238
239
240
241
242
243
244
245
246
247
248
249
250
251
252
253
254
255
256
257
258
259
260
261
262
263
264
265
266
267
268
269
270
271
272
273
274
275
276
277
278
279
280
281
282
283
284
285
286
287
288
289
290
291
292
293
294
295
296
297
298
299
300
301
302
303
304
305
306
307
308
309
310
311
312
313
314
315
316
317
318
319
320
321
322
323
324
325
326
327
328
329
330
331
332
333
334
335
336
337
338
339
340
341
342
343
344
345
346
347
348
349
350
351
352
353
354
355
356
357
358
359
360
361
362
363
364
365
366
367
368
369
370
371
372
373
374
375
376
377
378
379
380
381
382
383
384
385
386
387
388
389
390
391
392
393
394
395
396
397
398
399
400
401
402
403
404
405
406
407
408
409
410
411
412
413
414
415
416
417
418
419
420
421
422
423
424
425
426
427
428
429
430
431
432
433
434
435
436
437
438
439
440
441
442
443
444
445
446
447
448
449
450
451
452
453
454
455
456
457
458
459
460
461
462
463
464
465
466
467
468
469
470
471
472
473
474
475
476
477
478
479
480
481
482
483
484
485
486
487
488
489
490
491
492
493
494
495
496
497
498
499
500
501
502
503
504
505
506
507
508
509
510
511
512
513
514
515
516
517
518
519
520
521
522
523
524
525
526
527
528
529
530
531
532
533
534
535
536
537
538
539
540
541
542
543
544
545
546
547
548
549
550
551
552
553
554
555
556
557
558
559
560
561
562
563
564
565
566
567
568
569
570
571
572
573
574
575
576
577
578
579
580
581
582
583
584
585
586
587
588
589
590
591
592
593
594
595
596
597
598
599
600
601
602
603
604
605
606
607
608
609
610
611
612
613
614
615
616
617
618
619
620
621
622
623
624
625
626
627
628
629
630
631
632
633
634
635
636
637
638
639
640
641
642
643
644
645
646
647
648
649
650
651
652
653
654
655
656
657
658
659
660
661
662
663
664
665
666
667
668
669
670
671
672
673
674
675
676
677
678
679
680
681
682
683
684
685
686
687
688
689
690
691
692
693
694
695
696
697
698
699
700
701
702
703
704
705
706
707
708
709
710
711
712
713
714
715
716
717
718
719
720
721
722
723
724
725
726
727
728
729
730
731
732
733
734
735
736
737
738
739
740
741
742
743
744
745
746
747
748
749
750
751
752
753
754
755
756
757
758
759
760
761
762
763
764
765
766
767
768
769
770
771
772
773
774
775
776
777
778
779
780
781
782
783
784
785
786
787
788
789
790
791
792
793
794
795
796
797
798
799
800
801
802
803
804
805
806
807
808
809
810
811
812
813
814
815
816
817
818
819
820
821
822
823
824
825
826
827
828
829
830
831
832
833
834
835
836
837
838
839
840
841
842
843
844
845
846
847
848
849
850
851
852
853
854
855
856
857
858
859
860
861
862
863
864
865
866
867
868
869
870
871
872
873
874
875
876
877
878
879
880
881
882
883
884
885
886
887
888
889
890
891
892
893
894
895
896
897
898
899
900
901
902
903
904
905
906
907
908
909
910
911
912
913
914
915
916
917
918
919
920
921
922
923
924
925
926
927
928
929
930
931
932
933
934
935
936
937
938
939
940
941
942
943
944
945
946
947
948
949
950
951
952
953
954
955
956
957
958
959
960
961
962
963
964
965
966
967
968
969
970
971
972
973
974
975
976
977
978
979
980
981
982
983
984
985
986
987
988
989
990
991
992
993
994
995
996
997
998
999
1000

## Sheet: DK
	Protein sequence	>gi|723800217|emb|CEI59458.1| ammonium transporter NrgA [Bacillus subtilis]
		MQMGDTVFMFFCALLVWLMTPGLALFYGGMVKSKNVLSTAMHSFSSIAIVSIVWVLFGYTLAFAPGNSIIGGLEWAGLKGVGFDPGDYSDTIPHSLFMMFQMTFAVLTTAIISGAFAERMRFGAFLLFSVLWASLVYTPVAHWVWGGGWIGQLGALDFAGGNVVHISSGVAGLVLAIVLGKRKDGTASSPHNLIYTFLGGALIWFGWFGFNVGSALTLDGVAMYAFINTNTAAAAGIAGWILVEWIINKKPTMLGAVSGAIAGLVAITPAAGFVTPFASIIIGIIGGAVCFWGVFSLKKKFGYDDALDAFGLHGIGGTWGGIATGLFATTSVNSAGADGLFYGDASLIWKQIVAIAATYVFVFIVTFVIIKIVSLFLPLRATEEEESLGLDLTMHGEKA…
	Number of cleavage fragments	50
	Average fragment mass M	2464.7
	Max exceedance probability Kstat	0.127338
Index	Sorted list of post-cleavage massesm	m / M	R_obs	R_nul	R_obs - R_nul
	http://web.expasy.org/peptide_mass/	normalized	R (m / M)	exp(-m / M)
1	9813.61	3.98167	0.02	0.0186544	0.00134557
2	7803.16	3.16597	0.04	0.0421732	-0.00217317
3	7437.81	3.01774	0.06	0.0489116	0.0110884
4	7008.02	2.84336	0.08	0.0582296	0.0217704
5	5099.97	2.06921	0.1	0.126286	-0.026286
6	4954.8	2.01031	0.12	0.133947	-0.0139471
7	4791.82	1.94418	0.14	0.143104	-0.0031043
8	4739.55	1.92298	0.16	0.146171	0.0138287
9	4663.64	1.89218	0.18	0.150743	0.0292568
10	4454.36	1.80726	0.2	0.164103	0.0358975
11	4015.59	1.62924	0.22	0.196078	0.0239218
12	3731.22	1.51387	0.24	0.220057	0.0199428
13	3619.49	1.46854	0.26	0.230263	0.0297374
14	3459.78	1.40373	0.28	0.245678	0.0343219
15	3422.99	1.38881	0.3	0.249372	0.0506276
16	3387.18	1.37428	0.32	0.253022	0.0669777
17	3294.82	1.3368	0.34	0.262684	0.0773161
18	3171.93	1.28694	0.36	0.276113	0.0838866
19	3169.88	1.28612	0.38	0.276342	0.103658
20	3106.4	1.26036	0.4	0.283553	0.116447
21	3028.47	1.22874	0.42	0.292662	0.127338
22	2807.07	1.13891	0.44	0.320167	0.119833
23	2678.17	1.08661	0.46	0.337357	0.122643
24	2393.81	0.97124	0.48	0.378613	0.101387
25	2355.93	0.955871	0.5	0.384477	0.115523
26	2116.44	0.858702	0.52	0.423712	0.0962882
27	1484.67	0.602375	0.54	0.54751	-0.00750977
28	1292.43	0.524377	0.56	0.591924	-0.0319243
29	930.044	0.377346	0.58	0.685679	-0.105679
30	831.967	0.337554	0.6	0.713514	-0.113514
31	713.76	0.289594	0.62	0.748568	-0.128568
32	670.72	0.272131	0.64	0.761755	-0.121755
33	652.615	0.264785	0.66	0.767371	-0.107371
34	647.686	0.262785	0.68	0.768907	-0.0889071
35	513.594	0.20838	0.7	0.811898	-0.111898
36	500.508	0.203071	0.72	0.81622	-0.0962203
37	465.583	0.188901	0.74	0.827869	-0.0878686
38	432.431	0.17545	0.76	0.839079	-0.0790794
39	385.42	0.156376	0.78	0.855237	-0.0752374
40	383.358	0.15554	0.8	0.855953	-0.0559531
41	380.401	0.15434	0.82	0.856981	-0.0369807
42	378.428	0.15354	0.84	0.857667	-0.0176669
43	351.375	0.142563	0.86	0.867133	-0.00713285
44	317.342	0.128755	0.88	0.879189	0.000810703
45	302.377	0.122683	0.9	0.884544	0.0154562
46	287.272	0.116555	0.92	0.889981	0.0300188
47	274.363	0.111317	0.94	0.894655	0.0453452
48	233.268	0.0946435	0.96	0.909697	0.0503029
49	146.189	0.0593134	0.98	0.942411	0.0375886
50	133.104	0.0540042	1	0.947428	0.0525719
51
52
53
54
55
56
57
58
59
60
61
62
63
64
65
66
67
68
69
70
71
72
73
74
75
76
77
78
79
80
81
82
83
84
85
86
87
88
89
90
91
92
93
94
95
96
97
98
99
100
101
102
103
104
105
106
107
108
109
110
111
112
113
114
115
116
117
118
119
120
121
122
123
124
125
126
127
128
129
130
131
132
133
134
135
136
137
138
139
140
141
142
143
144
145
146
147
148
149
150
151
152
153
154
155
156
157
158
159
160
161
162
163
164
165
166
167
168
169
170
171
172
173
174
175
176
177
178
179
180
181
182
183
184
185
186
187
188
189
190
191
192
193
194
195
196
197
198
199
200
201
202
203
204
205
206
207
208
209
210
211
212
213
214
215
216
217
218
219
220
221
222
223
224
225
226
227
228
229
230
231
232
233
234
235
236
237
238
239
240
241
242
243
244
245
246
247
248
249
250
251
252
253
254
255
256
257
258
259
260
261
262
263
264
265
266
267
268
269
270
271
272
273
274
275
276
277
278
279
280
281
282
283
284
285
286
287
288
289
290
291
292
293
294
295
296
297
298
299
300
301
302
303
304
305
306
307
308
309
310
311
312
313
314
315
316
317
318
319
320
321
322
323
324
325
326
327
328
329
330
331
332
333
334
335
336
337
338
339
340
341
342
343
344
345
346
347
348
349
350
351
352
353
354
355
356
357
358
359
360
361
362
363
364
365
366
367
368
369
370
371
372
373
374
375
376
377
378
379
380
381
382
383
384
385
386
387
388
389
390
391
392
393
394
395
396
397
398
399
400
401
402
403
404
405
406
407
408
409
410
411
412
413
414
415
416
417
418
419
420
421
422
423
424
425
426
427
428
429
430
431
432
433
434
435
436
437
438
439
440
441
442
443
444
445
446
447
448
449
450
451
452
453
454
455
456
457
458
459
460
461
462
463
464
465
466
467
468
469
470
471
472
473
474
475
476
477
478
479
480
481
482
483
484
485
486
487
488
489
490
491
492
493
494
495
496
497
498
499
500
501
502
503
504
505
506
507
508
509
510
511
512
513
514
515
516
517
518
519
520
521
522
523
524
525
526
527
528
529
530
531
532
533
534
535
536
537
538
539
540
541
542
543
544
545
546
547
548
549
550
551
552
553
554
555
556
557
558
559
560
561
562
563
564
565
566
567
568
569
570
571
572
573
574
575
576
577
578
579
580
581
582
583
584
585
586
587
588
589
590
591
592
593
594
595
596
597
598
599
600
601
602
603
604
605
606
607
608
609
610
611
612
613
614
615
616
617
618
619
620
621
622
623
624
625
626
627
628
629
630
631
632
633
634
635
636
637
638
639
640
641
642
643
644
645
646
647
648
649
650
651
652
653
654
655
656
657
658
659
660
661
662
663
664
665
666
667
668
669
670
671
672
673
674
675
676
677
678
679
680
681
682
683
684
685
686
687
688
689
690
691
692
693
694
695
696
697
698
699
700
701
702
703
704
705
706
707
708
709
710
711
712
713
714
715
716
717
718
719
720
721
722
723
724
725
726
727
728
729
730
731
732
733
734
735
736
737
738
739
740
741
742
743
744
745
746
747
748
749
750
751
752
753
754
755
756
757
758
759
760
761
762
763
764
765
766
767
768
769
770
771
772
773
774
775
776
777
778
779
780
781
782
783
784
785
786
787
788
789
790
791
792
793
794
795
796
797
798
799
800
801
802
803
804
805
806
807
808
809
810
811
812
813
814
815
816
817
818
819
820
821
822
823
824
825
826
827
828
829
830
831
832
833
834
835
836
837
838
839
840
841
842
843
844
845
846
847
848
849
850
851
852
853
854
855
856
857
858
859
860
861
862
863
864
865
866
867
868
869
870
871
872
873
874
875
876
877
878
879
880
881
882
883
884
885
886
887
888
889
890
891
892
893
894
895
896
897
898
899
900
901
902
903
904
905
906
907
908
909
910
911
912
913
914
915
916
917
918
919
920
921
922
923
924
925
926
927
928
929
930
931
932
933
934
935
936
937
938
939
940
941
942
943
944
945
946
947
948
949
950
951
952
953
954
955
956
957
958
959
960
961
962
963
964
965
966
967
968
969
970
971
972
973
974
975
976
977
978
979
980
981
982
983
984
985
986
987
988
989
990
991
992
993
994
995
996
997
998
999
1000

## Sheet: FLMWY
	Protein sequence	>gi|723800217|emb|CEI59458.1| ammonium transporter NrgA [Bacillus subtilis]
		MQMGDTVFMFFCALLVWLMTPGLALFYGGMVKSKNVLSTAMHSFSSIAIVSIVWVLFGYTLAFAPGNSIIGGLEWAGLKGVGFDPGDYSDTIPHSLFMMFQMTFAVLTTAIISGAFAERMRFGAFLLFSVLWASLVYTPVAHWVWGGGWIGQLGALDFAGGNVVHISSGVAGLVLAIVLGKRKDGTASSPHNLIYTFLGGALIWFGWFGFNVGSALTLDGVAMYAFINTNTAAAAGIAGWILVEWIINKKPTMLGAVSGAIAGLVAITPAAGFVTPFASIIIGIIGGAVCFWGVFSLKKKFGYDDALDAFGLHGIGGTWGGIATGLFATTSVNSAGADGLFYGDASLIWKQIVAIAATYVFVFIVTFVIIKIVSLFLPLRATEEEESLGLDLTMHGEKA…
	Number of cleavage fragments	178
	Average fragment mass M	678.832
	Max exceedance probability Kstat	0.237148
Index	Sorted list of post-cleavage massesm	m / M	R_obs	R_nul	R_obs - R_nul
	http://web.expasy.org/peptide_mass/	normalized	R (m / M)	exp(-m / M)
1	1864.13	2.74609	0.00561798	0.0641783	-0.0585603
2	1778.18	2.61947	0.011236	0.0728412	-0.0616053
3	1743.94	2.56903	0.0168539	0.0766099	-0.0597559
4	1642.92	2.42021	0.0224719	0.0889031	-0.0664312
5	1599.76	2.35664	0.0280899	0.094738	-0.0666481
6	1556.78	2.29332	0.0337079	0.10093	-0.0672226
7	1549.79	2.28302	0.0393258	0.101975	-0.0626495
8	1548.72	2.28144	0.0449438	0.102137	-0.0571927
9	1519.87	2.23894	0.0505618	0.106571	-0.0560096
10	1467.6	2.16195	0.0561798	0.1151	-0.0589201
11	1445.68	2.12966	0.0617978	0.118878	-0.0570801
12	1416.46	2.08662	0.0674157	0.124106	-0.0566904
13	1386.52	2.04251	0.0730337	0.129703	-0.056669
14	1376.66	2.02798	0.0786517	0.1316	-0.0529487
15	1367.58	2.01461	0.0842697	0.133372	-0.0491026
16	1358.66	2.00147	0.0898876	0.135137	-0.045249
17	1344.74	1.98097	0.0955056	0.137936	-0.0424302
18	1337.5	1.97029	0.101124	0.139416	-0.0382924
19	1333.65	1.96463	0.106742	0.140208	-0.0334667
20	1330.46	1.95993	0.11236	0.140868	-0.0285089
21	1323.6	1.94982	0.117978	0.1423	-0.0243227
22	1310.38	1.93035	0.123596	0.145098	-0.0215021
23	1296.45	1.90982	0.129213	0.148107	-0.0188934
24	1290.53	1.9011	0.134831	0.149405	-0.0145734
25	1286.58	1.89528	0.140449	0.150276	-0.00982679
26	1233.3	1.81679	0.146067	0.162546	-0.0164788
27	1213.36	1.78742	0.151685	0.167392	-0.0157068
28	1177.42	1.73449	0.157303	0.176491	-0.0191876
29	1165.24	1.71654	0.162921	0.179687	-0.0167654
30	1163.38	1.7138	0.168539	0.180181	-0.0116414
31	1163.21	1.71354	0.174157	0.180227	-0.00606928
32	1116.28	1.64442	0.179775	0.193125	-0.0133502
33	1077.29	1.58697	0.185393	0.204544	-0.0191504
34	1074.29	1.58255	0.191011	0.205451	-0.0144395
35	1063.09	1.56605	0.196629	0.208868	-0.012239
36	1057.36	1.55762	0.202247	0.210638	-0.00839046
37	1054.12	1.55285	0.207865	0.211644	-0.0037789
38	1032.27	1.52065	0.213483	0.21857	-0.00508655
39	1031.35	1.5193	0.219101	0.218866	0.000235171
40	1016.12	1.49686	0.224719	0.223831	0.000887792
41	995.149	1.46597	0.230337	0.230854	-0.000516573
42	972.111	1.43203	0.235955	0.238822	-0.00286742
43	944.201	1.39092	0.241573	0.248847	-0.00727354
44	936.05	1.37891	0.247191	0.251852	-0.00466123
45	928.096	1.3672	0.252809	0.254821	-0.00201161
46	898.027	1.3229	0.258427	0.266362	-0.00793495
47	897.001	1.32139	0.264045	0.266765	-0.00271971
48	884.17	1.30249	0.269663	0.271855	-0.00219184
49	880.009	1.29636	0.275281	0.273527	0.00175433
50	868.942	1.28005	0.280899	0.278022	0.00287662
51	845.994	1.24625	0.286517	0.287581	-0.00106464
52	814.937	1.2005	0.292135	0.301044	-0.00890931
53	808.954	1.19168	0.297753	0.303709	-0.00595646
54	796.893	1.17392	0.303371	0.309153	-0.00578251
55	786.97	1.1593	0.308989	0.313706	-0.00471699
56	786.886	1.15918	0.314607	0.313745	0.000861934
57	779.866	1.14883	0.320225	0.317006	0.00321869
58	773.885	1.14002	0.325843	0.319812	0.00603109
59	769.942	1.13422	0.331461	0.321674	0.00978632
60	765.775	1.12808	0.337079	0.323655	0.0134234
61	763.848	1.12524	0.342697	0.324575	0.0181217
62	760.845	1.12081	0.348315	0.326014	0.0223004
63	749.952	1.10477	0.353933	0.331288	0.0226447
64	747.893	1.10173	0.359551	0.332294	0.0272561
65	734.85	1.08252	0.365169	0.33874	0.0264281
66	726.79	1.07065	0.370787	0.342787	0.0279999
67	724.898	1.06786	0.376404	0.343743	0.0326614
68	709.803	1.04562	0.382022	0.351473	0.0305498
69	705.824	1.03976	0.38764	0.353539	0.0341018
70	703.753	1.03671	0.393258	0.354619	0.0386392
71	670.807	0.988178	0.398876	0.372254	0.0266219
72	668.763	0.985166	0.404494	0.373377	0.0311173
73	660.73	0.973333	0.410112	0.377822	0.0322908
74	658.795	0.970483	0.41573	0.3789	0.0368305
75	654.736	0.964503	0.421348	0.381173	0.0401758
76	652.659	0.961443	0.426966	0.382341	0.0446256
77	626.837	0.923406	0.432584	0.397164	0.0354201
78	624.648	0.920181	0.438202	0.398447	0.0397551
79	615.73	0.907043	0.44382	0.403716	0.0401039
80	596.687	0.87899	0.449438	0.415202	0.0342361
81	587.674	0.865713	0.455056	0.420752	0.0343046
82	574.634	0.846504	0.460674	0.428912	0.0317623
83	570.687	0.840689	0.466292	0.431413	0.0348788
84	565.537	0.833103	0.47191	0.434698	0.0372117
85	559.62	0.824386	0.477528	0.438504	0.0390241
86	551.64	0.812631	0.483146	0.443689	0.039457
87	549.714	0.809794	0.488764	0.44495	0.0438143
88	549.668	0.809726	0.494382	0.44498	0.0494018
89	542.632	0.799362	0.5	0.449616	0.0503841
90	537.57	0.791904	0.505618	0.452981	0.0526366
91	525.62	0.774301	0.511236	0.461026	0.0502099
92	521.614	0.768399	0.516854	0.463755	0.053099
93	521.571	0.768335	0.522472	0.463785	0.0586873
94	517.641	0.762546	0.52809	0.466477	0.0616128
95	510.634	0.752224	0.533708	0.471317	0.0623905
96	507.59	0.747739	0.539326	0.473436	0.0658902
97	506.602	0.746285	0.544944	0.474125	0.0708192
98	505.59	0.744793	0.550562	0.474832	0.0757294
99	503.599	0.74186	0.55618	0.476227	0.0799526
100	491.56	0.724126	0.561798	0.484748	0.0770495
101	488.627	0.719806	0.567416	0.486847	0.0805689
102	479.505	0.706368	0.573034	0.493433	0.0796006
103	478.589	0.705018	0.578652	0.4941	0.084552
104	478.561	0.704977	0.58427	0.49412	0.0901496
105	475.545	0.700534	0.589888	0.49632	0.0935673
106	464.565	0.684358	0.595506	0.504414	0.0910918
107	464.562	0.684355	0.601124	0.504416	0.096708
108	462.546	0.681385	0.606742	0.505916	0.100826
109	461.472	0.679803	0.61236	0.506717	0.105643
110	452.569	0.666687	0.617978	0.513406	0.104571
111	452.508	0.666597	0.623596	0.513453	0.110143
112	450.535	0.663692	0.629213	0.514947	0.114267
113	432.477	0.637089	0.634831	0.52883	0.106002
114	432.431	0.637021	0.640449	0.528865	0.111584
115	429.517	0.632729	0.646067	0.53114	0.114927
116	426.488	0.628267	0.651685	0.533516	0.11817
117	424.515	0.625361	0.657303	0.535068	0.122235
118	418.552	0.616576	0.662921	0.539789	0.123132
119	416.521	0.613584	0.668539	0.541407	0.127132
120	416.475	0.613516	0.674157	0.541444	0.132714
121	414.546	0.610674	0.679775	0.542985	0.136791
122	408.531	0.601815	0.685393	0.547817	0.137577
123	408.47	0.601725	0.691011	0.547866	0.143145
124	408.457	0.601705	0.696629	0.547877	0.148753
125	406.482	0.598796	0.702247	0.549473	0.152774
126	399.447	0.588432	0.707865	0.555197	0.152668
127	389.411	0.573649	0.713483	0.563466	0.150017
128	386.448	0.569284	0.719101	0.56593	0.153171
129	385.42	0.567769	0.724719	0.566789	0.15793
130	379.456	0.558984	0.730337	0.57179	0.158547
131	377.484	0.556078	0.735955	0.573454	0.162501
132	375.384	0.552985	0.741573	0.57523	0.166343
133	369.42	0.5442	0.747191	0.580306	0.166885
134	351.359	0.517594	0.752809	0.595953	0.156856
135	349.43	0.514752	0.758427	0.597649	0.160778
136	341.451	0.502997	0.764045	0.604715	0.15933
137	333.344	0.491055	0.769663	0.61198	0.157683
138	328.368	0.483725	0.775281	0.616483	0.158798
139	321.379	0.47343	0.780899	0.622862	0.158037
140	321.376	0.473425	0.786517	0.622865	0.163652
141	317.388	0.46755	0.792135	0.626536	0.165599
142	317.385	0.467546	0.797753	0.626538	0.171215
143	316.357	0.466032	0.803371	0.627487	0.175883
144	312.368	0.460156	0.808989	0.631185	0.177803
145	305.392	0.449879	0.814607	0.637705	0.176901
146	303.361	0.446887	0.820225	0.639616	0.180608
147	301.386	0.443977	0.825843	0.64148	0.184363
148	296.385	0.436609	0.831461	0.646224	0.185237
149	294.351	0.433613	0.837079	0.648163	0.188916
150	293.323	0.432099	0.842697	0.649145	0.193551
151	289.332	0.42622	0.848315	0.652973	0.195342
152	280.401	0.413063	0.853933	0.661621	0.192312
153	280.324	0.41295	0.859551	0.661695	0.197855
154	280.281	0.412886	0.865169	0.661738	0.203431
155	278.351	0.410044	0.870787	0.663621	0.207166
156	277.339	0.408552	0.876404	0.664612	0.211793
157	266.297	0.392287	0.882022	0.67551	0.206512
158	264.325	0.389381	0.88764	0.677476	0.210164
159	263.312	0.387889	0.893258	0.678488	0.214771
160	262.367	0.386498	0.898876	0.679432	0.219444
161	261.28	0.384897	0.904494	0.680521	0.223974
162	259.305	0.381987	0.910112	0.682504	0.227609
163	250.313	0.368741	0.91573	0.691605	0.224126
164	246.263	0.362775	0.921348	0.695743	0.225605
165	244.334	0.359933	0.926966	0.697723	0.229243
166	238.243	0.35096	0.932584	0.704012	0.228573
167	236.271	0.348055	0.938202	0.70606	0.232142
168	232.28	0.342176	0.94382	0.710224	0.233597
169	230.307	0.33927	0.949438	0.71229	0.237148
170	222.244	0.327391	0.955056	0.720802	0.234255
171	218.253	0.321512	0.960674	0.725052	0.235622
172	204.228	0.300853	0.966292	0.740187	0.226105
173	202.254	0.297943	0.97191	0.742343	0.229567
174	188.227	0.27728	0.977528	0.757842	0.219686
175	181.191	0.266916	0.983146	0.765737	0.217409
176	165.192	0.243347	0.988764	0.783999	0.204765
177	149.208	0.219801	0.994382	0.802679	0.191703
178	131.175	0.193236	1	0.824288	0.175712
179
180
181
182
183
184
185
186
187
188
189
190
191
192
193
194
195
196
197
198
199
200
201
202
203
204
205
206
207
208
209
210
211
212
213
214
215
216
217
218
219
220
221
222
223
224
225
226
227
228
229
230
231
232
233
234
235
236
237
238
239
240
241
242
243
244
245
246
247
248
249
250
251
252
253
254
255
256
257
258
259
260
261
262
263
264
265
266
267
268
269
270
271
272
273
274
275
276
277
278
279
280
281
282
283
284
285
286
287
288
289
290
291
292
293
294
295
296
297
298
299
300
301
302
303
304
305
306
307
308
309
310
311
312
313
314
315
316
317
318
319
320
321
322
323
324
325
326
327
328
329
330
331
332
333
334
335
336
337
338
339
340
341
342
343
344
345
346
347
348
349
350
351
352
353
354
355
356
357
358
359
360
361
362
363
364
365
366
367
368
369
370
371
372
373
374
375
376
377
378
379
380
381
382
383
384
385
386
387
388
389
390
391
392
393
394
395
396
397
398
399
400
401
402
403
404
405
406
407
408
409
410
411
412
413
414
415
416
417
418
419
420
421
422
423
424
425
426
427
428
429
430
431
432
433
434
435
436
437
438
439
440
441
442
443
444
445
446
447
448
449
450
451
452
453
454
455
456
457
458
459
460
461
462
463
464
465
466
467
468
469
470
471
472
473
474
475
476
477
478
479
480
481
482
483
484
485
486
487
488
489
490
491
492
493
494
495
496
497
498
499
500
501
502
503
504
505
506
507
508
509
510
511
512
513
514
515
516
517
518
519
520
521
522
523
524
525
526
527
528
529
530
531
532
533
534
535
536
537
538
539
540
541
542
543
544
545
546
547
548
549
550
551
552
553
554
555
556
557
558
559
560
561
562
563
564
565
566
567
568
569
570
571
572
573
574
575
576
577
578
579
580
581
582
583
584
585
586
587
588
589
590
591
592
593
594
595
596
597
598
599
600
601
602
603
604
605
606
607
608
609
610
611
612
613
614
615
616
617
618
619
620
621
622
623
624
625
626
627
628
629
630
631
632
633
634
635
636
637
638
639
640
641
642
643
644
645
646
647
648
649
650
651
652
653
654
655
656
657
658
659
660
661
662
663
664
665
666
667
668
669
670
671
672
673
674
675
676
677
678
679
680
681
682
683
684
685
686
687
688
689
690
691
692
693
694
695
696
697
698
699
700
701
702
703
704
705
706
707
708
709
710
711
712
713
714
715
716
717
718
719
720
721
722
723
724
725
726
727
728
729
730
731
732
733
734
735
736
737
738
739
740
741
742
743
744
745
746
747
748
749
750
751
752
753
754
755
756
757
758
759
760
761
762
763
764
765
766
767
768
769
770
771
772
773
774
775
776
777
778
779
780
781
782
783
784
785
786
787
788
789
790
791
792
793
794
795
796
797
798
799
800
801
802
803
804
805
806
807
808
809
810
811
812
813
814
815
816
817
818
819
820
821
822
823
824
825
826
827
828
829
830
831
832
833
834
835
836
837
838
839
840
841
842
843
844
845
846
847
848
849
850
851
852
853
854
855
856
857
858
859
860
861
862
863
864
865
866
867
868
869
870
871
872
873
874
875
876
877
878
879
880
881
882
883
884
885
886
887
888
889
890
891
892
893
894
895
896
897
898
899
900
901
902
903
904
905
906
907
908
909
910
911
912
913
914
915
916
917
918
919
920
921
922
923
924
925
926
927
928
929
930
931
932
933
934
935
936
937
938
939
940
941
942
943
944
945
946
947
948
949
950
951
952
953
954
955
956
957
958
959
960
961
962
963
964
965
966
967
968
969
970
971
972
973
974
975
976
977
978
979
980
981
982
983
984
985
986
987
988
989
990
991
992
993
994
995
996
997
998
999
1000

## Sheet: FLWYAEQ
	Protein sequence	>gi|723800217|emb|CEI59458.1| ammonium transporter NrgA [Bacillus subtilis]
		MQMGDTVFMFFCALLVWLMTPGLALFYGGMVKSKNVLSTAMHSFSSIAIVSIVWVLFGYTLAFAPGNSIIGGLEWAGLKGVGFDPGDYSDTIPHSLFMMFQMTFAVLTTAIISGAFAERMRFGAFLLFSVLWASLVYTPVAHWVWGGGWIGQLGALDFAGGNVVHISSGVAGLVLAIVLGKRKDGTASSPHNLIYTFLGGALIWFGWFGFNVGSALTLDGVAMYAFINTNTAAAAGIAGWILVEWIINKKPTMLGAVSGAIAGLVAITPAAGFVTPFASIIIGIIGGAVCFWGVFSLKKKFGYDDALDAFGLHGIGGTWGGIATGLFATTSVNSAGADGLFYGDASLIWKQIVAIAATYVFVFIVTFVIIKIVSLFLPLRATEEEESLGLDLTMHGEKA…
	Number of cleavage fragments	219
	Average fragment mass M	521.384
	Max exceedance probability Kstat	0.276864
Index	Sorted list of post-cleavage massesm	m / M	R_obs	R_nul	R_obs - R_nul
	http://web.expasy.org/peptide_mass/	normalized	R (m / M)	exp(-m / M)
1	1467.6	2.81482	0.00456621	0.0599153	-0.0553491
2	1416.46	2.71674	0.00913242	0.0660901	-0.0569577
3	1344.74	2.57918	0.0136986	0.0758361	-0.0621375
4	1291.53	2.47711	0.0182648	0.0839852	-0.0657204
5	1266.42	2.42896	0.0228311	0.0881288	-0.0652977
6	1262.57	2.42158	0.0273973	0.0887814	-0.0613841
7	1243.57	2.38514	0.0319635	0.0920763	-0.0601129
8	1195.44	2.29282	0.0365297	0.100981	-0.0644512
9	1185.49	2.27374	0.0410959	0.102927	-0.061831
10	1167.29	2.23882	0.0456621	0.106584	-0.0609218
11	1157.38	2.21982	0.0502283	0.108629	-0.0584005
12	1096.21	2.1025	0.0547945	0.122151	-0.0673567
13	1074.29	2.06045	0.0593607	0.127397	-0.0680361
14	1057.36	2.02799	0.0639269	0.1316	-0.0676734
15	1054.12	2.02178	0.0684932	0.13242	-0.0639264
16	1032.27	1.97986	0.0730594	0.138089	-0.0650296
17	1031.35	1.97809	0.0776256	0.138333	-0.0607071
18	1025.13	1.96617	0.0821918	0.139992	-0.0577998
19	1016.12	1.94889	0.086758	0.142433	-0.0556746
20	984.204	1.88767	0.0913242	0.151424	-0.0600993
21	956.063	1.8337	0.0958904	0.159821	-0.0639304
22	947.132	1.81657	0.100457	0.162582	-0.0621256
23	930.028	1.78377	0.105023	0.168004	-0.0629812
24	928.183	1.78023	0.109589	0.1686	-0.0590107
25	928.086	1.78004	0.114155	0.168631	-0.0544758
26	913.125	1.75135	0.118721	0.17354	-0.0548185
27	898.027	1.72239	0.123288	0.178639	-0.0553512
28	897.001	1.72042	0.127854	0.178991	-0.0511367
29	884.17	1.69581	0.13242	0.18345	-0.0510299
30	878.998	1.68589	0.136986	0.185279	-0.0482925
31	868.942	1.66661	0.141553	0.188887	-0.0473346
32	831.927	1.59561	0.146119	0.202784	-0.0566656
33	826.948	1.58606	0.150685	0.20473	-0.0540453
34	806.828	1.54747	0.155251	0.212785	-0.057534
35	801.87	1.53796	0.159817	0.214818	-0.055001
36	779.866	1.49576	0.164384	0.224078	-0.0596946
37	779.848	1.49573	0.16895	0.224086	-0.0551361
38	772.874	1.48235	0.173516	0.227103	-0.0535872
39	769.942	1.47673	0.178082	0.228384	-0.0503018
40	749.952	1.43839	0.182648	0.23731	-0.0546621
41	749.776	1.43805	0.187215	0.237391	-0.050176
42	737.875	1.41522	0.191781	0.242871	-0.0510906
43	736.89	1.41333	0.196347	0.243331	-0.0469836
44	732.832	1.40555	0.200913	0.245232	-0.0443188
45	726.79	1.39396	0.205479	0.24809	-0.042611
46	724.898	1.39033	0.210046	0.248992	-0.0389465
47	715.891	1.37306	0.214612	0.253331	-0.0387193
48	709.803	1.36138	0.219178	0.256307	-0.0371284
49	703.75	1.34977	0.223744	0.259299	-0.035555
50	678.697	1.30172	0.228311	0.272063	-0.0437526
51	676.814	1.29811	0.232877	0.273048	-0.0401709
52	673.726	1.29219	0.237443	0.274669	-0.0372264
53	668.763	1.28267	0.242009	0.277297	-0.0352875
54	666.775	1.27885	0.246575	0.278356	-0.0317805
55	660.73	1.26726	0.251142	0.281602	-0.0304603
56	654.736	1.25576	0.255708	0.284858	-0.0291503
57	653.693	1.25376	0.260274	0.285429	-0.0251545
58	650.689	1.248	0.26484	0.287078	-0.0222374
59	648.757	1.2443	0.269406	0.288143	-0.0187369
60	632.671	1.21345	0.273973	0.297172	-0.0231991
61	630.8	1.20986	0.278539	0.29824	-0.0197011
62	626.715	1.20202	0.283105	0.300586	-0.0174808
63	608.76	1.16758	0.287671	0.311118	-0.0234467
64	606.72	1.16367	0.292237	0.312338	-0.0201001
65	588.72	1.12915	0.296804	0.323309	-0.0265051
66	587.674	1.12714	0.30137	0.323958	-0.0225882
67	574.754	1.10236	0.305936	0.332086	-0.02615
68	574.632	1.10213	0.310502	0.332164	-0.0216615
69	573.693	1.10033	0.315068	0.332763	-0.0176941
70	573.621	1.10019	0.319635	0.332808	-0.0131733
71	570.687	1.09456	0.324201	0.334687	-0.0104857
72	565.537	1.08468	0.328767	0.338009	-0.00924152
73	559.62	1.07333	0.333333	0.341866	-0.00853316
74	557.691	1.06964	0.3379	0.343134	-0.00523419
75	555.708	1.06583	0.342466	0.344441	-0.00197558
76	553.677	1.06194	0.347032	0.345786	0.00124608
77	549.714	1.05434	0.351598	0.348424	0.00317445
78	542.632	1.04075	0.356164	0.353189	0.00297584
79	539.499	1.03474	0.360731	0.355317	0.00541322
80	533.625	1.02348	0.365297	0.359343	0.00595366
81	528.606	1.01385	0.369863	0.362819	0.00704368
82	525.62	1.00812	0.374429	0.364903	0.00952653
83	521.614	1.00044	0.378995	0.367717	0.011278
84	520.604	0.998503	0.383562	0.368431	0.0151311
85	517.641	0.99282	0.388128	0.37053	0.0175977
86	517.625	0.992791	0.392694	0.370541	0.0221529
87	516.595	0.990814	0.39726	0.371274	0.025986
88	510.634	0.979381	0.401826	0.375544	0.0262829
89	507.59	0.973542	0.406393	0.377743	0.0286501
90	506.602	0.971649	0.410959	0.378459	0.0325004
91	503.599	0.965888	0.415525	0.380645	0.03488
92	503.596	0.965883	0.420091	0.380647	0.0394444
93	502.57	0.963916	0.424658	0.381397	0.043261
94	487.599	0.935201	0.429224	0.392507	0.0367168
95	485.624	0.931413	0.43379	0.393996	0.0397935
96	480.562	0.921703	0.438356	0.397841	0.0405153
97	479.505	0.919677	0.442922	0.398648	0.0442748
98	478.589	0.91792	0.447489	0.399349	0.0481397
99	475.502	0.911999	0.452055	0.40172	0.0503346
100	472.582	0.906399	0.456621	0.403976	0.0526447
101	471.554	0.904427	0.461187	0.404774	0.0564135
102	468.568	0.898701	0.465753	0.407098	0.0586551
103	464.565	0.891021	0.47032	0.410237	0.0600831
104	464.562	0.891017	0.474886	0.410238	0.0646474
105	462.546	0.88715	0.479452	0.411828	0.0676244
106	461.472	0.88509	0.484018	0.412677	0.0713414
107	460.488	0.883202	0.488584	0.413457	0.0751275
108	459.543	0.88139	0.493151	0.414207	0.078944
109	455.558	0.873747	0.497717	0.417385	0.080332
110	452.508	0.867897	0.502283	0.419834	0.0824494
111	450.492	0.86403	0.506849	0.42146	0.0853893
112	446.461	0.856299	0.511416	0.424731	0.0866842
113	443.561	0.850737	0.515982	0.4271	0.0888819
114	436.508	0.83721	0.520548	0.432917	0.0876314
115	432.477	0.829478	0.525114	0.436277	0.088837
116	432.431	0.82939	0.52968	0.436316	0.0933648
117	431.446	0.827501	0.534247	0.43714	0.0971061
118	430.547	0.825777	0.538813	0.437894	0.100918
119	429.517	0.823801	0.543379	0.438761	0.104618
120	427.577	0.820081	0.547945	0.440396	0.107549
121	424.411	0.814007	0.552511	0.443079	0.109432
122	416.521	0.798874	0.557078	0.449835	0.107243
123	416.475	0.798786	0.561644	0.449875	0.111769
124	414.546	0.795086	0.56621	0.451542	0.114668
125	408.457	0.783409	0.570776	0.456846	0.11393
126	400.519	0.768183	0.575342	0.463855	0.111487
127	400.475	0.7681	0.579909	0.463894	0.116015
128	397.49	0.762374	0.584475	0.466558	0.117917
129	393.44	0.754606	0.589041	0.470196	0.118845
130	388.464	0.745063	0.593607	0.474704	0.118903
131	386.449	0.741197	0.598174	0.476543	0.12163
132	385.42	0.739224	0.60274	0.477484	0.125255
133	383.463	0.73547	0.607306	0.47928	0.128026
134	380.444	0.729681	0.611872	0.482063	0.129809
135	379.456	0.727786	0.616438	0.482977	0.133461
136	377.484	0.724003	0.621005	0.484808	0.136197
137	377.351	0.723749	0.625571	0.484931	0.14064
138	376.41	0.721943	0.630137	0.485807	0.14433
139	375.384	0.719976	0.634703	0.486764	0.147939
140	372.465	0.714377	0.639269	0.489497	0.149772
141	369.42	0.708538	0.643836	0.492364	0.151472
142	367.463	0.704784	0.648402	0.494215	0.154187
143	360.367	0.691174	0.652968	0.500988	0.15198
144	358.438	0.687474	0.657534	0.502845	0.154689
145	353.375	0.677763	0.6621	0.507751	0.154349
146	351.375	0.673927	0.666667	0.509703	0.156963
147	351.359	0.673897	0.671233	0.509718	0.161515
148	347.368	0.666243	0.675799	0.513635	0.162164
149	345.439	0.662542	0.680365	0.515539	0.164826
150	343.467	0.658759	0.684932	0.517493	0.167438
151	341.451	0.654893	0.689498	0.519498	0.17
152	341.37	0.654737	0.694064	0.519579	0.174485
153	339.409	0.650978	0.69863	0.521536	0.177094
154	335.403	0.643294	0.703196	0.525559	0.177638
155	333.344	0.639344	0.707763	0.527638	0.180124
156	332.357	0.637451	0.712329	0.528638	0.18369
157	330.384	0.633667	0.716895	0.530642	0.186253
158	328.368	0.6298	0.721461	0.532698	0.188763
159	321.376	0.616391	0.726027	0.53989	0.186138
160	319.271	0.612353	0.730594	0.542074	0.18852
161	317.388	0.608741	0.73516	0.544035	0.191124
162	317.385	0.608736	0.739726	0.544038	0.195688
163	317.342	0.608653	0.744292	0.544083	0.200209
164	316.357	0.606764	0.748858	0.545112	0.203747
165	312.384	0.599143	0.753425	0.549282	0.204143
166	309.322	0.593271	0.757991	0.552517	0.205474
167	305.392	0.585734	0.762557	0.556697	0.20586
168	303.361	0.581838	0.767123	0.55887	0.208253
169	303.359	0.581833	0.771689	0.558873	0.212817
170	303.315	0.58175	0.776256	0.55892	0.217336
171	301.386	0.57805	0.780822	0.560991	0.219831
172	296.385	0.568457	0.785388	0.566399	0.218989
173	294.351	0.564556	0.789954	0.568612	0.221342
174	293.323	0.562584	0.794521	0.569735	0.224786
175	291.304	0.558713	0.799087	0.571945	0.227142
176	289.332	0.55493	0.803653	0.574113	0.22954
177	282.296	0.541436	0.808219	0.581912	0.226307
178	280.324	0.537653	0.812785	0.584117	0.228668
179	280.281	0.53757	0.817352	0.584166	0.233185
180	278.351	0.53387	0.821918	0.586332	0.235586
181	277.339	0.531927	0.826484	0.587472	0.239012
182	277.277	0.53181	0.83105	0.587541	0.24351
183	276.246	0.529832	0.835616	0.588704	0.246913
184	275.307	0.528031	0.840183	0.589765	0.250418
185	274.32	0.526138	0.844749	0.590883	0.253866
186	273.332	0.524243	0.849315	0.592003	0.257312
187	266.297	0.51075	0.853881	0.600045	0.253836
188	264.325	0.506967	0.858447	0.60232	0.256128
189	261.28	0.501128	0.863014	0.605847	0.257167
190	261.235	0.50104	0.86758	0.6059	0.26168
191	259.305	0.49734	0.872146	0.608146	0.264
192	248.236	0.476109	0.876712	0.621196	0.255517
193	246.263	0.472326	0.881279	0.62355	0.257728
194	246.263	0.472326	0.885845	0.62355	0.262294
195	245.282	0.470443	0.890411	0.624725	0.265686
196	244.334	0.468626	0.894977	0.625862	0.269115
197	238.243	0.456944	0.899543	0.633216	0.266327
198	236.271	0.45316	0.90411	0.635616	0.268493
199	232.28	0.445506	0.908676	0.6405	0.268176
200	230.307	0.441723	0.913242	0.642928	0.270314
201	228.291	0.437856	0.917808	0.645419	0.27239
202	222.244	0.426257	0.922374	0.652948	0.269426
203	218.253	0.418603	0.926941	0.657966	0.268975
204	218.21	0.41852	0.931507	0.65802	0.273487
205	217.268	0.416714	0.936073	0.659209	0.276864
206	204.228	0.391704	0.940639	0.675904	0.264735
207	204.183	0.391617	0.945205	0.675963	0.269242
208	203.198	0.389728	0.949772	0.677241	0.27253
209	202.254	0.387916	0.954338	0.678469	0.275869
210	192.233	0.368697	0.958904	0.691635	0.267269
211	188.227	0.361013	0.96347	0.69697	0.266501
212	188.227	0.361013	0.968037	0.69697	0.271067
213	181.191	0.34752	0.972603	0.706438	0.266165
214	165.192	0.316833	0.977169	0.728452	0.248717
215	160.173	0.307207	0.981735	0.735498	0.246237
216	147.131	0.282193	0.986301	0.754128	0.232173
217	146.146	0.280304	0.990868	0.755554	0.235313
218	131.175	0.251589	0.995434	0.777564	0.21787
219	89.0941	0.17088	1	0.842923	0.157077
220
221
222
223
224
225
226
227
228
229
230
231
232
233
234
235
236
237
238
239
240
241
242
243
244
245
246
247
248
249
250
251
252
253
254
255
256
257
258
259
260
261
262
263
264
265
266
267
268
269
270
271
272
273
274
275
276
277
278
279
280
281
282
283
284
285
286
287
288
289
290
291
292
293
294
295
296
297
298
299
300
301
302
303
304
305
306
307
308
309
310
311
312
313
314
315
316
317
318
319
320
321
322
323
324
325
326
327
328
329
330
331
332
333
334
335
336
337
338
339
340
341
342
343
344
345
346
347
348
349
350
351
352
353
354
355
356
357
358
359
360
361
362
363
364
365
366
367
368
369
370
371
372
373
374
375
376
377
378
379
380
381
382
383
384
385
386
387
388
389
390
391
392
393
394
395
396
397
398
399
400
401
402
403
404
405
406
407
408
409
410
411
412
413
414
415
416
417
418
419
420
421
422
423
424
425
426
427
428
429
430
431
432
433
434
435
436
437
438
439
440
441
442
443
444
445
446
447
448
449
450
451
452
453
454
455
456
457
458
459
460
461
462
463
464
465
466
467
468
469
470
471
472
473
474
475
476
477
478
479
480
481
482
483
484
485
486
487
488
489
490
491
492
493
494
495
496
497
498
499
500
501
502
503
504
505
506
507
508
509
510
511
512
513
514
515
516
517
518
519
520
521
522
523
524
525
526
527
528
529
530
531
532
533
534
535
536
537
538
539
540
541
542
543
544
545
546
547
548
549
550
551
552
553
554
555
556
557
558
559
560
561
562
563
564
565
566
567
568
569
570
571
572
573
574
575
576
577
578
579
580
581
582
583
584
585
586
587
588
589
590
591
592
593
594
595
596
597
598
599
600
601
602
603
604
605
606
607
608
609
610
611
612
613
614
615
616
617
618
619
620
621
622
623
624
625
626
627
628
629
630
631
632
633
634
635
636
637
638
639
640
641
642
643
644
645
646
647
648
649
650
651
652
653
654
655
656
657
658
659
660
661
662
663
664
665
666
667
668
669
670
671
672
673
674
675
676
677
678
679
680
681
682
683
684
685
686
687
688
689
690
691
692
693
694
695
696
697
698
699
700
701
702
703
704
705
706
707
708
709
710
711
712
713
714
715
716
717
718
719
720
721
722
723
724
725
726
727
728
729
730
731
732
733
734
735
736
737
738
739
740
741
742
743
744
745
746
747
748
749
750
751
752
753
754
755
756
757
758
759
760
761
762
763
764
765
766
767
768
769
770
771
772
773
774
775
776
777
778
779
780
781
782
783
784
785
786
787
788
789
790
791
792
793
794
795
796
797
798
799
800
801
802
803
804
805
806
807
808
809
810
811
812
813
814
815
816
817
818
819
820
821
822
823
824
825
826
827
828
829
830
831
832
833
834
835
836
837
838
839
840
841
842
843
844
845
846
847
848
849
850
851
852
853
854
855
856
857
858
859
860
861
862
863
864
865
866
867
868
869
870
871
872
873
874
875
876
877
878
879
880
881
882
883
884
885
886
887
888
889
890
891
892
893
894
895
896
897
898
899
900
901
902
903
904
905
906
907
908
909
910
911
912
913
914
915
916
917
918
919
920
921
922
923
924
925
926
927
928
929
930
931
932
933
934
935
936
937
938
939
940
941
942
943
944
945
946
947
948
949
950
951
952
953
954
955
956
957
958
959
960
961
962
963
964
965
966
967
968
969
970
971
972
973
974
975
976
977
978
979
980
981
982
983
984
985
986
987
988
989
990
991
992
993
994
995
996
997
998
999
1000

## Sheet: KRFYW
	Protein sequence	>gi|723800217|emb|CEI59458.1| ammonium transporter NrgA [Bacillus subtilis]
		MQMGDTVFMFFCALLVWLMTPGLALFYGGMVKSKNVLSTAMHSFSSIAIVSIVWVLFGYTLAFAPGNSIIGGLEWAGLKGVGFDPGDYSDTIPHSLFMMFQMTFAVLTTAIISGAFAERMRFGAFLLFSVLWASLVYTPVAHWVWGGGWIGQLGALDFAGGNVVHISSGVAGLVLAIVLGKRKDGTASSPHNLIYTFLGGALIWFGWFGFNVGSALTLDGVAMYAFINTNTAAAAGIAGWILVEWIINKKPTMLGAVSGAIAGLVAITPAAGFVTPFASIIIGIIGGAVCFWGVFSLKKKFGYDDALDAFGLHGIGGTWGGIATGLFATTSVNSAGADGLFYGDASLIWKQIVAIAATYVFVFIVTFVIIKIVSLFLPLRATEEEESLGLDLTMHGEKA…
	Number of cleavage fragments	136
	Average fragment mass M	935.517
	Max exceedance probability Kstat	0.176572
Index	Sorted list of post-cleavage massesm	m / M	R_obs	R_nul	R_obs - R_nul
	http://web.expasy.org/peptide_mass/	normalized	R (m / M)	exp(-m / M)
1	3046.6	3.2566	0.00735294	0.0385192	-0.0311662
2	2682.26	2.86714	0.0147059	0.0568611	-0.0421552
3	2658.19	2.84142	0.0220588	0.0583428	-0.036284
4	2468.76	2.63893	0.0294118	0.0714378	-0.042026
5	2287.73	2.44542	0.0367647	0.0866894	-0.0499247
6	2223.39	2.37665	0.0441176	0.0928614	-0.0487437
7	2213.66	2.36625	0.0514706	0.0938322	-0.0423616
8	2162.53	2.31159	0.0588235	0.0991035	-0.0402799
9	2131.55	2.27847	0.0661765	0.102441	-0.0362644
10	2027.22	2.16695	0.0735294	0.114526	-0.0409969
11	1989.14	2.12625	0.0808824	0.119284	-0.0384019
12	1971.24	2.10712	0.0882353	0.121588	-0.0333527
13	1778.18	1.90075	0.0955882	0.149457	-0.0538683
14	1670.98	1.78616	0.102941	0.167602	-0.064661
15	1648.1	1.7617	0.110294	0.171753	-0.0614589
16	1645.88	1.75932	0.117647	0.172162	-0.0545144
17	1644.76	1.75813	0.125	0.172367	-0.0473668
18	1628.86	1.74113	0.132353	0.175321	-0.0429684
19	1614.83	1.72614	0.139706	0.17797	-0.038264
20	1613.84	1.72507	0.147059	0.17816	-0.0311009
21	1582.82	1.69192	0.154412	0.184166	-0.0297538
22	1563.64	1.67142	0.161765	0.18798	-0.0262154
23	1548.72	1.65547	0.169118	0.191003	-0.0218849
24	1522.63	1.62759	0.176471	0.196403	-0.0199325
25	1519.87	1.62463	0.183824	0.196985	-0.0131617
26	1519.76	1.62452	0.191176	0.197007	-0.00583066
27	1473.56	1.57513	0.198529	0.206981	-0.00845151
28	1433.75	1.53258	0.205882	0.215978	-0.0100954
29	1425.68	1.52395	0.213235	0.21785	-0.00461444
30	1410.61	1.50784	0.220588	0.221389	-0.000800476
31	1402.53	1.4992	0.227941	0.223309	0.00463245
32	1333.65	1.42558	0.235294	0.24037	-0.00507542
33	1330.46	1.42217	0.242647	0.24119	0.00145678
34	1321.51	1.4126	0.25	0.243509	0.00649149
35	1310.38	1.40071	0.257353	0.246423	0.0109298
36	1290.44	1.37939	0.264706	0.251732	0.0129734
37	1274.35	1.36219	0.272059	0.256099	0.0159598
38	1243.43	1.32913	0.279412	0.264706	0.0147056
39	1213.36	1.29699	0.286765	0.273353	0.0134113
40	1206.46	1.28961	0.294118	0.275377	0.0187405
41	1195.42	1.27782	0.301471	0.278643	0.0228272
42	1163.38	1.24357	0.308824	0.288353	0.0204702
43	1127.39	1.2051	0.316176	0.299662	0.0165147
44	1125.39	1.20296	0.323529	0.300303	0.0232261
45	1106.26	1.18251	0.330882	0.306507	0.0243752
46	1077.29	1.15154	0.338235	0.316148	0.0220872
47	1074.29	1.14833	0.345588	0.317165	0.0284234
48	1057.34	1.13023	0.352941	0.322961	0.0299807
49	1037.22	1.10872	0.360294	0.329982	0.0303122
50	1031.35	1.10244	0.367647	0.332061	0.0355858
51	1016.12	1.08616	0.375	0.337511	0.0374892
52	995.149	1.06374	0.382353	0.345162	0.0371912
53	986.003	1.05397	0.389706	0.348553	0.0411532
54	977.171	1.04453	0.397059	0.351859	0.0452001
55	962.215	1.02854	0.404412	0.357529	0.0468828
56	949.115	1.01454	0.411765	0.362571	0.0491939
57	935.182	0.999642	0.419118	0.368011	0.0511066
58	933.072	0.997387	0.426471	0.368842	0.0576286
59	932.215	0.99647	0.433824	0.36918	0.0646433
60	928.086	0.992057	0.441176	0.370813	0.0703634
61	925.95	0.989774	0.448529	0.371661	0.0768687
62	924.021	0.987712	0.455882	0.372428	0.0834544
63	897.001	0.95883	0.463235	0.383341	0.079894
64	889.019	0.950297	0.470588	0.386626	0.0839621
65	877.094	0.93755	0.477941	0.391586	0.0863553
66	876.066	0.936451	0.485294	0.392016	0.0932776
67	851.074	0.909737	0.492647	0.40263	0.0900169
68	765.775	0.818558	0.5	0.441067	0.0589328
69	760.845	0.813288	0.507353	0.443398	0.0639553
70	747.893	0.799443	0.514706	0.449579	0.0651267
71	734.85	0.785502	0.522059	0.455891	0.0661681
72	728.889	0.77913	0.529412	0.458805	0.0706069
73	724.898	0.774864	0.536765	0.460766	0.0759983
74	713.76	0.762958	0.544118	0.466285	0.0778327
75	709.803	0.758728	0.551471	0.468262	0.083209
76	705.871	0.754525	0.558824	0.470234	0.0885896
77	703.898	0.752416	0.566176	0.471227	0.0949497
78	670.763	0.716997	0.573529	0.488216	0.0853135
79	666.818	0.71278	0.580882	0.490279	0.0906033
80	661.777	0.707392	0.588235	0.492928	0.0953073
81	660.73	0.706273	0.595588	0.49348	0.102108
82	658.795	0.704205	0.602941	0.494502	0.10844
83	653.794	0.698859	0.610294	0.497152	0.113142
84	649.788	0.694577	0.617647	0.499286	0.118361
85	597.712	0.638911	0.625	0.527867	0.097133
86	577.721	0.617543	0.632353	0.539268	0.093085
87	565.537	0.604518	0.639706	0.546337	0.0933684
88	551.64	0.589664	0.647059	0.554514	0.0925451
89	525.62	0.56185	0.654412	0.570153	0.0842586
90	510.634	0.545831	0.661765	0.57936	0.0824044
91	507.59	0.542577	0.669118	0.581249	0.0878691
92	503.599	0.538311	0.676471	0.583733	0.0927371
93	497.638	0.53194	0.683824	0.587464	0.0963591
94	490.618	0.524436	0.691176	0.591889	0.0992872
95	486.612	0.520153	0.698529	0.594429	0.1041
96	479.505	0.512557	0.705882	0.598962	0.10692
97	478.589	0.511577	0.713235	0.599549	0.113686
98	474.601	0.507314	0.720588	0.60211	0.118478
99	471.641	0.50415	0.727941	0.604019	0.123922
100	462.546	0.494429	0.735294	0.609919	0.125375
101	452.572	0.483767	0.742647	0.616457	0.12619
102	450.535	0.48159	0.75	0.6178	0.1322
103	443.561	0.474135	0.757353	0.622423	0.13493
104	440.499	0.470862	0.764706	0.624464	0.140242
105	427.577	0.457049	0.772059	0.633149	0.13891
106	408.457	0.436611	0.779412	0.646223	0.133189
107	391.511	0.418497	0.786765	0.658035	0.128729
108	387.479	0.414188	0.794118	0.660877	0.133241
109	385.42	0.411986	0.801471	0.662334	0.139137
110	378.428	0.404513	0.808824	0.667302	0.141522
111	377.484	0.403503	0.816176	0.667976	0.148201
112	375.384	0.401259	0.823529	0.669477	0.154053
113	374.397	0.400204	0.830882	0.670184	0.160699
114	369.42	0.394884	0.838235	0.673758	0.164477
115	346.427	0.370306	0.845588	0.690523	0.155065
116	321.376	0.343528	0.852941	0.709263	0.143678
117	305.395	0.326446	0.860294	0.721484	0.138811
118	303.361	0.324271	0.867647	0.723054	0.144593
119	302.377	0.323219	0.875	0.723815	0.151185
120	296.385	0.316814	0.882353	0.728466	0.153886
121	293.366	0.313587	0.889706	0.730821	0.158885
122	293.323	0.313541	0.897059	0.730855	0.166204
123	274.363	0.293275	0.904412	0.745817	0.158595
124	266.297	0.284652	0.911765	0.752276	0.159489
125	264.325	0.282544	0.919118	0.753864	0.165254
126	261.28	0.27929	0.926471	0.756321	0.17015
127	252.27	0.269659	0.933824	0.76364	0.170183
128	238.243	0.254665	0.941176	0.775176	0.166
129	236.271	0.252556	0.948529	0.776812	0.171717
130	233.268	0.249346	0.955882	0.77931	0.176572
131	222.244	0.237563	0.963235	0.788548	0.174688
132	204.228	0.218306	0.970588	0.80388	0.166708
133	181.191	0.19368	0.977941	0.823921	0.15402
134	174.203	0.18621	0.985294	0.830099	0.155195
135	165.192	0.176578	0.992647	0.838133	0.154514
136	146.189	0.156266	1	0.855332	0.144668
137
138
139
140
141
142
143
144
145
146
147
148
149
150
151
152
153
154
155
156
157
158
159
160
161
162
163
164
165
166
167
168
169
170
171
172
173
174
175
176
177
178
179
180
181
182
183
184
185
186
187
188
189
190
191
192
193
194
195
196
197
198
199
200
201
202
203
204
205
206
207
208
209
210
211
212
213
214
215
216
217
218
219
220
221
222
223
224
225
226
227
228
229
230
231
232
233
234
235
236
237
238
239
240
241
242
243
244
245
246
247
248
249
250
251
252
253
254
255
256
257
258
259
260
261
262
263
264
265
266
267
268
269
270
271
272
273
274
275
276
277
278
279
280
281
282
283
284
285
286
287
288
289
290
291
292
293
294
295
296
297
298
299
300
301
302
303
304
305
306
307
308
309
310
311
312
313
314
315
316
317
318
319
320
321
322
323
324
325
326
327
328
329
330
331
332
333
334
335
336
337
338
339
340
341
342
343
344
345
346
347
348
349
350
351
352
353
354
355
356
357
358
359
360
361
362
363
364
365
366
367
368
369
370
371
372
373
374
375
376
377
378
379
380
381
382
383
384
385
386
387
388
389
390
391
392
393
394
395
396
397
398
399
400
401
402
403
404
405
406
407
408
409
410
411
412
413
414
415
416
417
418
419
420
421
422
423
424
425
426
427
428
429
430
431
432
433
434
435
436
437
438
439
440
441
442
443
444
445
446
447
448
449
450
451
452
453
454
455
456
457
458
459
460
461
462
463
464
465
466
467
468
469
470
471
472
473
474
475
476
477
478
479
480
481
482
483
484
485
486
487
488
489
490
491
492
493
494
495
496
497
498
499
500
501
502
503
504
505
506
507
508
509
510
511
512
513
514
515
516
517
518
519
520
521
522
523
524
525
526
527
528
529
530
531
532
533
534
535
536
537
538
539
540
541
542
543
544
545
546
547
548
549
550
551
552
553
554
555
556
557
558
559
560
561
562
563
564
565
566
567
568
569
570
571
572
573
574
575
576
577
578
579
580
581
582
583
584
585
586
587
588
589
590
591
592
593
594
595
596
597
598
599
600
601
602
603
604
605
606
607
608
609
610
611
612
613
614
615
616
617
618
619
620
621
622
623
624
625
626
627
628
629
630
631
632
633
634
635
636
637
638
639
640
641
642
643
644
645
646
647
648
649
650
651
652
653
654
655
656
657
658
659
660
661
662
663
664
665
666
667
668
669
670
671
672
673
674
675
676
677
678
679
680
681
682
683
684
685
686
687
688
689
690
691
692
693
694
695
696
697
698
699
700
701
702
703
704
705
706
707
708
709
710
711
712
713
714
715
716
717
718
719
720
721
722
723
724
725
726
727
728
729
730
731
732
733
734
735
736
737
738
739
740
741
742
743
744
745
746
747
748
749
750
751
752
753
754
755
756
757
758
759
760
761
762
763
764
765
766
767
768
769
770
771
772
773
774
775
776
777
778
779
780
781
782
783
784
785
786
787
788
789
790
791
792
793
794
795
796
797
798
799
800
801
802
803
804
805
806
807
808
809
810
811
812
813
814
815
816
817
818
819
820
821
822
823
824
825
826
827
828
829
830
831
832
833
834
835
836
837
838
839
840
841
842
843
844
845
846
847
848
849
850
851
852
853
854
855
856
857
858
859
860
861
862
863
864
865
866
867
868
869
870
871
872
873
874
875
876
877
878
879
880
881
882
883
884
885
886
887
888
889
890
891
892
893
894
895
896
897
898
899
900
901
902
903
904
905
906
907
908
909
910
911
912
913
914
915
916
917
918
919
920
921
922
923
924
925
926
927
928
929
930
931
932
933
934
935
936
937
938
939
940
941
942
943
944
945
946
947
948
949
950
951
952
953
954
955
956
957
958
959
960
961
962
963
964
965
966
967
968
969
970
971
972
973
974
975
976
977
978
979
980
981
982
983
984
985
986
987
988
989
990
991
992
993
994
995
996
997
998
999
1000
