# Supplementary material for: Statistical prediction of protein structural, localization and functional properties by the analysis of its fragment mass distributions after proteolytic cleavage
Source: Sci Rep. 2016 Feb 29;6:22286. doi: 10.1038/srep22286 (PMC4770285; doi:10.1038/srep22286)
Supplement: Supplementary Dataset 4 [file srep22286-s5.xls]

## Sheet: AmtB
Protein sequence		>gi|723800217|emb|CEI59458.1| ammonium transporter NrgA [Bacillus subtilis]
		MQMGDTVFMFFCALLVWLMTPGLALFYGGMVKSKNVLSTAMHSFSSIAIVSIVWVLFGYTLAFAPGNSIIGGLEWAGLKGVGFDPGDYSDTIPHSLFMMFQMTFAVLTTAIISGAFAERMRFGAFLLFSVLWASLVYTPVAHWVWGGGWIGQLGALDFAGGNVVHISSGVAGLVLAIVLGKRKDGTASSPHNLIYTFLGGALIWFGWFGFNVGSALTLDGVAMYAFINTNTAAAAGIAGWILVEWIINKKPTMLGAVSGAIAGLVAITPAAGFVTPFASIIIGIIGGAVCFWGVFSLKKKFGYDDALDAFGLHGIGGTWGGIATGLFATTSVNSAGADGLFYGDASLIWKQIVAIAATYVFVFIVTFVIIKIVSLFLPLRATEEEESLGLDLTMHGEKA…
		AFILMV	DE	DEK	DK	FLMWY	FLWYAEQ	KR	KRFYW
Kstat		0.286078	0.133516	0.138065	0.144684	0.20204	0.252044	0.218881	0.15579
1. Localization: Cytosolic (<0.29) or Membrane (>0.29)?				Step 1 (initial)		Step 2 (confirmation)
(model coefficients in Suppl. 2, section 2.2.1.1)	z			0.729156		0.329709
	p			0.67462		0.581688
	Θ			>0.29 → Membrane		>0.29 → Membrane
2. Membrane: Monotopic (< 0.63) or Transmembrane (> 0.63)?				Step 1 (initial)	Step 2 (confirmation)
(model coefficients in Suppl. 2, section 2.2.1.2)	z			1.28144	2.06979
	p			0.782695	0.887932
	Θ			>0.63 → Transmembrane	>0.63 → Transmembrane
3. Transmembrane: Single-pass (<0.7) or Multi-pass (>0.7)?		Step 4 (confirmation)		Step 2 (confirmation)		Step 1 (initial)		Step 3 (confirmation)
(model coefficients in Suppl. 2, section 2.2.1.3)	z	0.64636		0.66769		-0.0516136		-0.0796183
	p	0.65619		0.660986		0.487099		0.480106
	Θ	>0.7 → Multi-pass		>0.7 → Multi-pass		>0.7 → Multi-pass		>0.7 → Multi-pass
4. Transmembrane: Beta-sheet (<0.5) or Alpha-helix (>0.5)?		Step 1 (initial)	Step 2 (confirmation)
(model coefficients in Suppl. 2, section 2.1.3)	z	2.42554	2.57495
	p	0.918755	0.929232
	Θ	>0.5 → alpha	>0.5 → alpha
5. Host organism: Proteobacteria (< 0.41) or Firmicute (>0.41)?		Step 1 (initial)		Step 3 (confirmation)			Step 2 (confirmation)
(model coefficients in Suppl. 2, section 2.2.2.3)	z	0.448122		0.8991			1.28936
	p	0.610193		0.710765			0.784038
	Θ	>0.41 → Firmicute		>0.41 → Firmicute			>0.41 → Firmicute
6. Functional role: Transporters (<0.33) vs Sensors (>0.33)?									Step 1 (single)
(model coefficients in Suppl. 2, section 2.3.4)	z								-3.64024
	p								0.0255747
	Θ								<0.33 → Transporter

## Sheet: AFILMV
	Protein sequence	>gi|723800217|emb|CEI59458.1| ammonium transporter NrgA [Bacillus subtilis]
		MQMGDTVFMFFCALLVWLMTPGLALFYGGMVKSKNVLSTAMHSFSSIAIVSIVWVLFGYTLAFAPGNSIIGGLEWAGLKGVGFDPGDYSDTIPHSLFMMFQMTFAVLTTAIISGAFAERMRFGAFLLFSVLWASLVYTPVAHWVWGGGWIGQLGALDFAGGNVVHISSGVAGLVLAIVLGKRKDGTASSPHNLIYTFLGGALIWFGWFGFNVGSALTLDGVAMYAFINTNTAAAAGIAGWILVEWIINKKPTMLGAVSGAIAGLVAITPAAGFVTPFASIIIGIIGGAVCFWGVFSLKKKFGYDDALDAFGLHGIGGTWGGIATGLFATTSVNSAGADGLFYGDASLIWKQIVAIAATYVFVFIVTFVIIKIVSLFLPLRATEEEESLGLDLTMHGEKA…
	Number of cleavage fragments	372
	Average fragment mass M	582.641
	Max exceedance probability Kstat	0.286078
Index	Sorted list of post-cleavage massesm	m / M	R_obs	R_nul	R_obs - R_nul
	http://web.expasy.org/peptide_mass/	normalized	R (m / M)	exp(-m / M)
1	1905.05	3.26968	0.00268817	0.0380186	-0.0353304
2	1719.82	2.95177	0.00537634	0.052247	-0.0468706
3	1710.82	2.93631	0.00806452	0.053061	-0.0449965
4	1607.76	2.75943	0.0107527	0.0633281	-0.0525754
5	1606.67	2.75756	0.0134409	0.0634467	-0.0500058
6	1580.76	2.7131	0.016129	0.0663308	-0.0502018
7	1566.74	2.68903	0.0188172	0.0679471	-0.0491299
8	1563.64	2.68371	0.0215054	0.0683092	-0.0468039
9	1483.68	2.54648	0.0241935	0.078357	-0.0541634
10	1467.6	2.51888	0.0268817	0.0805496	-0.0536679
11	1450.48	2.48949	0.0295699	0.0829521	-0.0533822
12	1420.54	2.4381	0.0322581	0.0873264	-0.0550683
13	1418.61	2.4348	0.0349462	0.0876157	-0.0526694
14	1406.46	2.41394	0.0376344	0.0894618	-0.0518274
15	1353.51	2.32305	0.0403226	0.0979743	-0.0576517
16	1327.5	2.27842	0.0430108	0.102446	-0.0594351
17	1296.44	2.2251	0.0456989	0.108057	-0.0623576
18	1233.3	2.11674	0.0483871	0.120424	-0.072037
19	1227.47	2.10673	0.0510753	0.121635	-0.0705595
20	1213.41	2.08261	0.0537634	0.124605	-0.0708412
21	1190.23	2.04282	0.0564516	0.129663	-0.073211
22	1184.36	2.03274	0.0591398	0.130976	-0.0718365
23	1165.24	1.99993	0.061828	0.135345	-0.0735165
24	1158.28	1.98798	0.0645161	0.136971	-0.0724551
25	1154.3	1.98114	0.0672043	0.137911	-0.0707072
26	1130.33	1.94001	0.0698925	0.143703	-0.0738107
27	1129.28	1.93821	0.0725806	0.143961	-0.0713802
28	1102.21	1.89175	0.0752688	0.150808	-0.0755387
29	1086.3	1.86444	0.077957	0.154983	-0.0770259
30	1067.21	1.83168	0.0806452	0.160144	-0.0794991
31	1063.09	1.8246	0.0833333	0.161282	-0.0779491
32	1055.16	1.811	0.0860215	0.163491	-0.0774691
33	1043.2	1.79047	0.0887097	0.166881	-0.0781717
34	1015.04	1.74214	0.0913978	0.175145	-0.0837469
35	1001.25	1.71847	0.094086	0.17934	-0.085254
36	989.096	1.69761	0.0967742	0.183121	-0.086347
37	986.003	1.6923	0.0994624	0.184096	-0.0846336
38	975.153	1.67368	0.102151	0.187556	-0.0854056
39	973.14	1.67022	0.104839	0.188205	-0.0833665
40	972.111	1.66846	0.107527	0.188538	-0.081011
41	963.951	1.65445	0.110215	0.191197	-0.0809822
42	959.072	1.64608	0.112903	0.192805	-0.0799017
43	954.053	1.63746	0.115591	0.194473	-0.0788816
44	944.201	1.62055	0.11828	0.197789	-0.0795099
45	932.044	1.59969	0.120968	0.20196	-0.0809919
46	912.058	1.56539	0.123656	0.209007	-0.0853515
47	884.984	1.51892	0.126344	0.218949	-0.0926046
48	874.008	1.50008	0.129032	0.223113	-0.0940803
49	873.966	1.50001	0.13172	0.223129	-0.0914082
50	873.019	1.49838	0.134409	0.223491	-0.0890827
51	866.006	1.48634	0.137097	0.226198	-0.0891012
52	849.084	1.4573	0.139785	0.232864	-0.0930787
53	831.041	1.42633	0.142473	0.240188	-0.0977147
54	828.923	1.4227	0.145161	0.241063	-0.0959013
55	825.874	1.41747	0.147849	0.242327	-0.094478
56	820.989	1.40908	0.150538	0.244368	-0.09383
57	813.008	1.39538	0.153226	0.247738	-0.0945122
58	808.954	1.38843	0.155914	0.249468	-0.0935539
59	807.92	1.38665	0.158602	0.249911	-0.0913089
60	806.828	1.38478	0.16129	0.25038	-0.0890895
61	805.003	1.38164	0.163978	0.251165	-0.0871866
62	802.987	1.37818	0.166667	0.252036	-0.0853692
63	801.897	1.37631	0.169355	0.252508	-0.0831527
64	800.011	1.37308	0.172043	0.253326	-0.0812832
65	793.739	1.36231	0.174731	0.256068	-0.0813368
66	791.859	1.35908	0.177419	0.256896	-0.0794764
67	786.926	1.35062	0.180108	0.25908	-0.0789725
68	785.985	1.349	0.182796	0.259499	-0.0767032
69	780.909	1.34029	0.185484	0.261769	-0.0762854
70	779.848	1.33847	0.188172	0.262247	-0.0740745
71	775.86	1.33162	0.19086	0.264048	-0.0731877
72	771.825	1.3247	0.193548	0.265883	-0.0723344
73	769.896	1.32139	0.196237	0.266765	-0.070528
74	765.839	1.31443	0.198925	0.268628	-0.0697037
75	763.805	1.31094	0.201613	0.269568	-0.0679549
76	759.86	1.30416	0.204301	0.271399	-0.0670981
77	757.974	1.30093	0.206989	0.272279	-0.0652898
78	749.952	1.28716	0.209677	0.276054	-0.0663766
79	749.862	1.287	0.212366	0.276097	-0.0637309
80	745.849	1.28012	0.215054	0.278005	-0.0629511
81	741.844	1.27324	0.217742	0.279922	-0.0621802
82	726.787	1.2474	0.22043	0.287251	-0.0668205
83	724.771	1.24394	0.223118	0.288246	-0.0651276
84	713.76	1.22504	0.225806	0.293745	-0.0679388
85	712.844	1.22347	0.228495	0.294208	-0.0657131
86	709.861	1.21835	0.231183	0.295718	-0.0645349
87	708.769	1.21648	0.233871	0.296272	-0.0624014
88	707.83	1.21486	0.236559	0.296751	-0.0601914
89	705.871	1.2115	0.239247	0.29775	-0.0585026
90	704.781	1.20963	0.241935	0.298307	-0.056372
91	703.75	1.20786	0.244624	0.298836	-0.0542119
92	699.848	1.20117	0.247312	0.300843	-0.0535316
93	698.817	1.19939	0.25	0.301377	-0.0513765
94	697.789	1.19763	0.252688	0.301909	-0.0492204
95	694.76	1.19243	0.255376	0.303482	-0.0481059
96	692.726	1.18894	0.258065	0.304543	-0.046479
97	690.838	1.1857	0.260753	0.305532	-0.0447796
98	689.68	1.18371	0.263441	0.30614	-0.0426991
99	686.852	1.17886	0.266129	0.307629	-0.0415004
100	686.824	1.17881	0.268817	0.307644	-0.0388272
101	686.676	1.17856	0.271505	0.307723	-0.0362172
102	681.807	1.1702	0.274194	0.310305	-0.0361111
103	681.777	1.17015	0.276882	0.310321	-0.0334391
104	678.697	1.16486	0.27957	0.311965	-0.0323956
105	674.838	1.15824	0.282258	0.314039	-0.0317804
106	673.811	1.15648	0.284946	0.314593	-0.0296466
107	673.767	1.1564	0.287634	0.314617	-0.0269822
108	672.797	1.15474	0.290323	0.315141	-0.0248181
109	670.763	1.15125	0.293011	0.316243	-0.0232319
110	668.763	1.14781	0.295699	0.31733	-0.0216314
111	662.7	1.13741	0.298387	0.320649	-0.0222624
112	661.777	1.13582	0.301075	0.321158	-0.0200825
113	660.73	1.13403	0.303763	0.321736	-0.0179721
114	658.795	1.13071	0.306452	0.322806	-0.016354
115	658.665	1.13048	0.30914	0.322878	-0.0137378
116	656.813	1.1273	0.311828	0.323906	-0.0120779
117	655.792	1.12555	0.314516	0.324474	-0.00995786
118	652.708	1.12026	0.317204	0.326196	-0.00899162
119	650.775	1.11694	0.319892	0.32728	-0.00738728
120	646.701	1.10995	0.322581	0.329577	-0.00699596
121	644.815	1.10671	0.325269	0.330645	-0.00537618
122	638.718	1.09625	0.327957	0.334123	-0.00616584
123	634.73	1.0894	0.330645	0.336418	-0.00577276
124	632.671	1.08587	0.333333	0.337609	-0.00427539
125	630.8	1.08266	0.336022	0.338695	-0.00267305
126	630.739	1.08255	0.33871	0.33873	-2.05098e-05
127	626.71	1.07564	0.341398	0.341081	0.000317088
128	620.703	1.06533	0.344086	0.344615	-0.000529218
129	616.712	1.05848	0.346774	0.346984	-0.000209709
130	612.686	1.05157	0.349462	0.34939	7.20523e-05
131	611.612	1.04972	0.352151	0.350035	0.00211595
132	610.728	1.04821	0.354839	0.350566	0.00427282
133	609.723	1.04648	0.357527	0.351171	0.00635547
134	602.731	1.03448	0.360215	0.355411	0.00480426
135	600.716	1.03102	0.362903	0.356642	0.00626091
136	600.691	1.03098	0.365591	0.356658	0.00893353
137	599.684	1.02925	0.36828	0.357274	0.0110053
138	599.684	1.02925	0.370968	0.357274	0.0136934
139	598.657	1.02749	0.373656	0.357905	0.0157509
140	593.637	1.01887	0.376344	0.361002	0.0153424
141	592.653	1.01718	0.379032	0.361612	0.0174199
142	591.705	1.01556	0.38172	0.362201	0.0195196
143	591.621	1.01541	0.384409	0.362253	0.0221557
144	590.677	1.01379	0.387097	0.362841	0.0242563
145	589.646	1.01202	0.389785	0.363483	0.026302
146	588.72	1.01043	0.392473	0.364061	0.0284117
147	588.704	1.01041	0.395161	0.364071	0.0310902
148	588.659	1.01033	0.397849	0.3641	0.0337498
149	582.568	0.999874	0.400538	0.367926	0.0326117
150	580.703	0.996673	0.403226	0.369105	0.0341203
151	577.678	0.991482	0.405914	0.371026	0.0348875
152	574.678	0.986333	0.408602	0.372942	0.0356603
153	574.678	0.986332	0.41129	0.372942	0.0383481
154	574.634	0.986257	0.413978	0.37297	0.0410084
155	573.693	0.984641	0.416667	0.373573	0.0430935
156	573.664	0.984593	0.419355	0.373591	0.0457635
157	573.649	0.984567	0.422043	0.373601	0.048442
158	561.592	0.963874	0.424731	0.381413	0.0433186
159	558.719	0.958942	0.427419	0.383298	0.044121
160	558.678	0.958871	0.430108	0.383325	0.0467822
161	557.647	0.957103	0.432796	0.384004	0.0487918
162	555.708	0.953774	0.435484	0.385284	0.0501995
163	555.631	0.953642	0.438172	0.385335	0.0528369
164	546.7	0.938313	0.44086	0.391287	0.0495729
165	546.621	0.938178	0.443548	0.39134	0.0522082
166	545.636	0.936487	0.446237	0.392002	0.0542341
167	542.632	0.931332	0.448925	0.394029	0.0548962
168	537.613	0.922718	0.451613	0.397437	0.0541755
169	530.639	0.910748	0.454301	0.402223	0.0520778
170	529.68	0.909101	0.456989	0.402886	0.0541031
171	529.596	0.908958	0.459677	0.402944	0.0567334
172	528.649	0.907332	0.462366	0.403599	0.0587661
173	528.606	0.907258	0.465054	0.403629	0.0614243
174	525.62	0.902134	0.467742	0.405703	0.0620388
175	525.559	0.902029	0.47043	0.405746	0.0646844
176	523.587	0.898643	0.473118	0.407122	0.0659966
177	523.587	0.898643	0.475806	0.407122	0.0686847
178	522.558	0.896878	0.478495	0.407841	0.0706539
179	521.586	0.89521	0.481183	0.408522	0.0726609
180	521.574	0.895188	0.483871	0.408531	0.0753404
181	521.571	0.895183	0.486559	0.408533	0.0780263
182	518.629	0.890134	0.489247	0.410601	0.0786465
183	517.641	0.888439	0.491935	0.411297	0.080638
184	517.623	0.888408	0.494624	0.41131	0.0833136
185	517.58	0.888333	0.497312	0.411341	0.0859711
186	515.697	0.885102	0.5	0.412672	0.087328
187	515.653	0.885027	0.502688	0.412703	0.089985
188	511.581	0.878038	0.505376	0.415598	0.0897787
189	509.624	0.874679	0.508065	0.416996	0.0910685
190	508.615	0.872947	0.510753	0.417719	0.0930342
191	507.59	0.871187	0.513441	0.418454	0.0949864
192	507.587	0.871183	0.516129	0.418456	0.0976728
193	503.596	0.864333	0.518817	0.421332	0.0974849
194	502.568	0.862569	0.521505	0.422077	0.0994289
195	502.525	0.862494	0.524194	0.422108	0.102086
196	501.626	0.860952	0.526882	0.422759	0.104122
197	499.608	0.857488	0.52957	0.424226	0.105344
198	493.56	0.847108	0.532258	0.428653	0.103605
199	489.569	0.840259	0.534946	0.431599	0.103347
200	488.627	0.838642	0.537634	0.432297	0.105337
201	486.586	0.835138	0.540323	0.433814	0.106508
202	486.569	0.835108	0.543011	0.433827	0.109183
203	486.525	0.835033	0.545699	0.43386	0.111839
204	485.668	0.833562	0.548387	0.434499	0.113888
205	483.524	0.829883	0.551075	0.4361	0.114975
206	482.595	0.828289	0.553763	0.436796	0.116967
207	478.589	0.821413	0.556452	0.43981	0.116642
208	478.589	0.821413	0.55914	0.43981	0.11933
209	478.546	0.821339	0.561828	0.439843	0.121985
210	475.545	0.816188	0.564516	0.442114	0.122402
211	473.57	0.812798	0.567204	0.443615	0.123589
212	473.527	0.812724	0.569892	0.443648	0.126245
213	472.585	0.811108	0.572581	0.444365	0.128215
214	471.641	0.809487	0.575269	0.445086	0.130183
215	471.554	0.809339	0.577957	0.445152	0.132805
216	468.568	0.804214	0.580645	0.447439	0.133206
217	464.562	0.797338	0.583333	0.450527	0.132807
218	464.562	0.797338	0.586022	0.450527	0.135495
219	464.519	0.797264	0.58871	0.45056	0.13815
220	463.534	0.795573	0.591398	0.451322	0.140075
221	462.546	0.793878	0.594086	0.452088	0.141998
222	461.516	0.792109	0.596774	0.452888	0.143886
223	460.528	0.790414	0.599462	0.453657	0.145805
224	459.543	0.788724	0.602151	0.454424	0.147726
225	454.541	0.78014	0.604839	0.458342	0.146497
226	452.569	0.776754	0.607527	0.459896	0.14763
227	452.508	0.776649	0.610215	0.459945	0.15027
228	452.508	0.776649	0.612903	0.459945	0.152958
229	446.503	0.766344	0.615591	0.464709	0.150882
230	446.461	0.76627	0.61828	0.464743	0.153536
231	445.519	0.764653	0.620968	0.465495	0.155472
232	445.516	0.764649	0.623656	0.465497	0.158159
233	444.531	0.762959	0.626344	0.466285	0.160059
234	444.506	0.762915	0.629032	0.466305	0.162727
235	443.561	0.761294	0.63172	0.467062	0.164659
236	442.472	0.759424	0.634409	0.467936	0.166473
237	440.499	0.756038	0.637097	0.469523	0.167574
238	436.508	0.749189	0.639785	0.47275	0.167035
239	432.517	0.742339	0.642473	0.475999	0.166474
240	432.477	0.742269	0.645161	0.476033	0.169129
241	430.547	0.738958	0.647849	0.477611	0.170238
242	430.545	0.738954	0.650538	0.477613	0.172924
243	429.517	0.737189	0.653226	0.478457	0.174769
244	427.577	0.73386	0.655914	0.480052	0.175862
245	424.515	0.728605	0.658602	0.482582	0.17602
246	424.454	0.7285	0.66129	0.482633	0.178658
247	422.454	0.725066	0.663978	0.484292	0.179686
248	418.491	0.718265	0.666667	0.487598	0.179069
249	416.521	0.714883	0.669355	0.489249	0.180106
250	416.434	0.714735	0.672043	0.489322	0.182721
251	415.507	0.713144	0.674731	0.490101	0.18463
252	414.545	0.711493	0.677419	0.490911	0.186509
253	412.448	0.707894	0.680108	0.492681	0.187427
254	411.501	0.706268	0.682796	0.493482	0.189313
255	409.544	0.702909	0.685484	0.495143	0.190341
256	408.457	0.701044	0.688172	0.496067	0.192105
257	404.482	0.694221	0.69086	0.499464	0.191397
258	404.464	0.69419	0.693548	0.499479	0.194069
259	403.436	0.692425	0.696237	0.500361	0.195876
260	402.494	0.690809	0.698925	0.501171	0.197754
261	402.491	0.690804	0.701613	0.501173	0.20044
262	402.448	0.69073	0.704301	0.50121	0.203091
263	400.475	0.687345	0.706989	0.50291	0.20408
264	397.49	0.68222	0.709677	0.505493	0.204184
265	395.517	0.678835	0.712366	0.507208	0.205158
266	395.456	0.678729	0.715054	0.507261	0.207793
267	393.44	0.67527	0.717742	0.509019	0.208723
268	392.455	0.673579	0.72043	0.50988	0.21055
269	391.511	0.671958	0.723118	0.510707	0.212411
270	390.498	0.67022	0.725806	0.511596	0.214211
271	390.437	0.670115	0.728495	0.51165	0.216845
272	389.365	0.668276	0.731183	0.512591	0.218591
273	388.464	0.66673	0.733871	0.513385	0.220486
274	388.464	0.66673	0.736559	0.513385	0.223174
275	383.463	0.658145	0.739247	0.517811	0.221437
276	378.382	0.649426	0.741935	0.522345	0.21959
277	377.484	0.647884	0.744624	0.523152	0.221472
278	375.468	0.644424	0.747312	0.524965	0.222347
279	374.397	0.642586	0.75	0.525931	0.224069
280	374.394	0.642581	0.752688	0.525933	0.226755
281	373.427	0.640921	0.755376	0.526807	0.22857
282	372.508	0.639344	0.758065	0.527638	0.230426
283	372.465	0.63927	0.760753	0.527678	0.233075
284	365.43	0.627195	0.763441	0.534088	0.229353
285	365.43	0.627195	0.766129	0.534088	0.232041
286	364.401	0.62543	0.768817	0.535031	0.233786
287	363.457	0.623809	0.771505	0.535899	0.235606
288	362.383	0.621966	0.774194	0.536888	0.237306
289	360.411	0.61858	0.776882	0.538709	0.238173
290	358.438	0.615195	0.77957	0.540535	0.239034
291	358.438	0.615195	0.782258	0.540536	0.241723
292	353.422	0.606585	0.784946	0.545209	0.239737
293	353.375	0.606506	0.787634	0.545253	0.242382
294	351.403	0.60312	0.790323	0.547102	0.243221
295	349.43	0.599735	0.793011	0.548957	0.244053
296	346.384	0.594506	0.795699	0.551835	0.243864
297	343.467	0.589499	0.798387	0.554605	0.243782
298	339.409	0.582536	0.801075	0.55848	0.242595
299	339.348	0.582431	0.803763	0.558539	0.245225
300	335.403	0.57566	0.806452	0.562334	0.244118
301	333.385	0.572196	0.80914	0.564285	0.244855
302	332.359	0.570435	0.811828	0.565279	0.246549
303	332.357	0.570431	0.814516	0.565282	0.249235
304	331.412	0.56881	0.817204	0.566199	0.251006
305	330.384	0.567046	0.819892	0.567199	0.252694
306	329.397	0.56535	0.822581	0.568161	0.25442
307	325.368	0.558436	0.825269	0.572103	0.253166
308	323.349	0.554971	0.827957	0.574089	0.253868
309	319.419	0.548226	0.830645	0.577974	0.252671
310	319.358	0.548121	0.833333	0.578035	0.255299
311	318.33	0.546357	0.836022	0.579056	0.256966
312	317.388	0.54474	0.83871	0.579993	0.258717
313	317.385	0.544736	0.841398	0.579995	0.261403
314	317.342	0.544661	0.844086	0.580038	0.264048
315	317.302	0.544592	0.846774	0.580078	0.266696
316	316.401	0.543045	0.849462	0.580976	0.268486
317	316.357	0.542971	0.852151	0.581019	0.271131
318	315.413	0.54135	0.854839	0.581962	0.272877
319	315.37	0.541276	0.857527	0.582005	0.275522
320	312.384	0.536151	0.860215	0.584995	0.27522
321	305.395	0.524157	0.862903	0.592054	0.270849
322	303.361	0.520665	0.865591	0.594125	0.271466
323	303.359	0.520661	0.86828	0.594128	0.274152
324	303.315	0.520587	0.870968	0.594172	0.276796
325	301.386	0.517276	0.873656	0.596142	0.277513
326	301.386	0.517275	0.876344	0.596143	0.280202
327	296.385	0.508691	0.879032	0.601282	0.27775
328	293.323	0.503436	0.88172	0.60445	0.27727
329	291.365	0.500077	0.884409	0.606484	0.277925
330	289.332	0.496586	0.887097	0.608605	0.278492
331	288.304	0.494822	0.889785	0.60968	0.280105
332	287.362	0.493206	0.892473	0.610665	0.281808
333	280.401	0.481258	0.895161	0.618006	0.277156
334	279.296	0.479361	0.897849	0.619179	0.278671
335	278.351	0.47774	0.900538	0.620183	0.280354
336	277.339	0.476002	0.903226	0.621262	0.281964
337	275.305	0.472512	0.905914	0.623434	0.28248
338	273.332	0.469126	0.908602	0.625549	0.283054
339	268.331	0.460542	0.91129	0.630942	0.280349
340	264.325	0.453666	0.913978	0.635295	0.278684
341	261.278	0.448437	0.916667	0.638625	0.278041
342	261.235	0.448363	0.919355	0.638673	0.280682
343	259.349	0.445126	0.922043	0.640744	0.2813
344	259.305	0.445052	0.924731	0.640791	0.28394
345	254.289	0.436442	0.927419	0.646332	0.281087
346	252.27	0.432977	0.930108	0.648576	0.281532
347	250.313	0.429618	0.932796	0.650758	0.282038
348	247.251	0.424363	0.935484	0.654187	0.281297
349	245.279	0.420977	0.938172	0.656405	0.281767
350	245.279	0.420977	0.94086	0.656405	0.284455
351	244.334	0.419356	0.943548	0.65747	0.286078
352	236.271	0.405517	0.946237	0.666632	0.279604
353	232.28	0.398667	0.948925	0.671214	0.277711
354	231.252	0.396902	0.951613	0.6724	0.279213
355	230.307	0.395281	0.954301	0.67349	0.280811
356	222.244	0.381442	0.956989	0.682876	0.274113
357	220.287	0.378083	0.959677	0.685174	0.274504
358	218.253	0.374592	0.962366	0.687569	0.274796
359	217.225	0.372828	0.965054	0.688784	0.27627
360	204.226	0.350518	0.967742	0.704323	0.263419
361	202.254	0.347132	0.97043	0.706712	0.263718
362	188.227	0.323058	0.973118	0.723932	0.249186
363	188.227	0.323057	0.975806	0.723932	0.251874
364	176.172	0.302368	0.978495	0.739066	0.239429
365	174.2	0.298983	0.981183	0.741572	0.239611
366	165.192	0.283522	0.983871	0.753126	0.230745
367	160.173	0.274908	0.986559	0.759642	0.226917
368	149.208	0.256089	0.989247	0.774073	0.215174
369	146.146	0.250834	0.991935	0.778152	0.213784
370	131.175	0.225138	0.994624	0.798406	0.196218
371	117.148	0.201064	0.997312	0.81786	0.179451
372	89.0941	0.152914	1	0.858203	0.141797
373
374
375
376
377
378
379
380
381
382
383
384
385
386
387
388
389
390
391
392
393
394
395
396
397
398
399
400
401
402
403
404
405
406
407
408
409
410
411
412
413
414
415
416
417
418
419
420
421
422
423
424
425
426
427
428
429
430
431
432
433
434
435
436
437
438
439
440
441
442
443
444
445
446
447
448
449
450
451
452
453
454
455
456
457
458
459
460
461
462
463
464
465
466
467
468
469
470
471
472
473
474
475
476
477
478
479
480
481
482
483
484
485
486
487
488
489
490
491
492
493
494
495
496
497
498
499
500
501
502
503
504
505
506
507
508
509
510
511
512
513
514
515
516
517
518
519
520
521
522
523
524
525
526
527
528
529
530
531
532
533
534
535
536
537
538
539
540
541
542
543
544
545
546
547
548
549
550
551
552
553
554
555
556
557
558
559
560
561
562
563
564
565
566
567
568
569
570
571
572
573
574
575
576
577
578
579
580
581
582
583
584
585
586
587
588
589
590
591
592
593
594
595
596
597
598
599
600
601
602
603
604
605
606
607
608
609
610
611
612
613
614
615
616
617
618
619
620
621
622
623
624
625
626
627
628
629
630
631
632
633
634
635
636
637
638
639
640
641
642
643
644
645
646
647
648
649
650
651
652
653
654
655
656
657
658
659
660
661
662
663
664
665
666
667
668
669
670
671
672
673
674
675
676
677
678
679
680
681
682
683
684
685
686
687
688
689
690
691
692
693
694
695
696
697
698
699
700
701
702
703
704
705
706
707
708
709
710
711
712
713
714
715
716
717
718
719
720
721
722
723
724
725
726
727
728
729
730
731
732
733
734
735
736
737
738
739
740
741
742
743
744
745
746
747
748
749
750
751
752
753
754
755
756
757
758
759
760
761
762
763
764
765
766
767
768
769
770
771
772
773
774
775
776
777
778
779
780
781
782
783
784
785
786
787
788
789
790
791
792
793
794
795
796
797
798
799
800
801
802
803
804
805
806
807
808
809
810
811
812
813
814
815
816
817
818
819
820
821
822
823
824
825
826
827
828
829
830
831
832
833
834
835
836
837
838
839
840
841
842
843
844
845
846
847
848
849
850
851
852
853
854
855
856
857
858
859
860
861
862
863
864
865
866
867
868
869
870
871
872
873
874
875
876
877
878
879
880
881
882
883
884
885
886
887
888
889
890
891
892
893
894
895
896
897
898
899
900
901
902
903
904
905
906
907
908
909
910
911
912
913
914
915
916
917
918
919
920
921
922
923
924
925
926
927
928
929
930
931
932
933
934
935
936
937
938
939
940
941
942
943
944
945
946
947
948
949
950
951
952
953
954
955
956
957
958
959
960
961
962
963
964
965
966
967
968
969
970
971
972
973
974
975
976
977
978
979
980
981
982
983
984
985
986
987
988
989
990
991
992
993
994
995
996
997
998
999
1000

## Sheet: DE
	Protein sequence	>gi|723800217|emb|CEI59458.1| ammonium transporter NrgA [Bacillus subtilis]
		MQMGDTVFMFFCALLVWLMTPGLALFYGGMVKSKNVLSTAMHSFSSIAIVSIVWVLFGYTLAFAPGNSIIGGLEWAGLKGVGFDPGDYSDTIPHSLFMMFQMTFAVLTTAIISGAFAERMRFGAFLLFSVLWASLVYTPVAHWVWGGGWIGQLGALDFAGGNVVHISSGVAGLVLAIVLGKRKDGTASSPHNLIYTFLGGALIWFGWFGFNVGSALTLDGVAMYAFINTNTAAAAGIAGWILVEWIINKKPTMLGAVSGAIAGLVAITPAAGFVTPFASIIIGIIGGAVCFWGVFSLKKKFGYDDALDAFGLHGIGGTWGGIATGLFATTSVNSAGADGLFYGDASLIWKQIVAIAATYVFVFIVTFVIIKIVSLFLPLRATEEEESLGLDLTMHGEKA…
	Number of cleavage fragments	54
	Average fragment mass M	4572.12
	Max exceedance probability Kstat	0.133516
Index	Sorted list of post-cleavage massesm	m / M	R_obs	R_nul	R_obs - R_nul
	http://web.expasy.org/peptide_mass/	normalized	R (m / M)	exp(-m / M)
1	12405.6	2.71331	0.0185185	0.0663171	-0.0477986
2	10752.5	2.35176	0.037037	0.0952019	-0.0581648
3	10098	2.2086	0.0555556	0.109855	-0.0542993
4	9301.04	2.03429	0.0740741	0.130773	-0.0566988
5	9103.73	1.99114	0.0925926	0.13654	-0.0439475
6	8898.28	1.9462	0.111111	0.142815	-0.0317041
7	8807.46	1.92634	0.12963	0.145681	-0.016051
8	8738.38	1.91123	0.148148	0.147898	0.000249896
9	8692.37	1.90117	0.166667	0.149394	0.0172724
10	8224.53	1.79884	0.185185	0.16549	0.0196948
11	8000.6	1.74987	0.203704	0.173797	0.0299065
12	7803.16	1.70668	0.222222	0.181467	0.0407551
13	7437.95	1.6268	0.240741	0.196557	0.0441839
14	7437.81	1.62677	0.259259	0.196563	0.0626967
15	7039.31	1.53961	0.277778	0.214464	0.0633141
16	6599.88	1.4435	0.296296	0.236099	0.0601975
17	6391.38	1.3979	0.314815	0.247115	0.0677
18	6300.56	1.37804	0.333333	0.252073	0.0812605
19	6238.13	1.36438	0.351852	0.255538	0.0963134
20	6185.47	1.35287	0.37037	0.258499	0.111872
21	5937.07	1.29854	0.388889	0.272931	0.115958
22	5921.01	1.29502	0.407407	0.273891	0.133516
23	5435.48	1.18883	0.425926	0.304578	0.121348
24	5268.31	1.15227	0.444444	0.31592	0.128525
25	4782.77	1.04607	0.462963	0.351315	0.111648
26	4742.46	1.03725	0.481481	0.354426	0.127055
27	4379.15	0.957794	0.5	0.383739	0.116261
28	3759.1	0.822179	0.518519	0.439473	0.0790453
29	3731.22	0.816081	0.537037	0.442161	0.094876
30	3459.78	0.756711	0.555556	0.469207	0.0863483
31	3442.02	0.752827	0.574074	0.471033	0.103041
32	3221.49	0.704593	0.592593	0.49431	0.0982829
33	3106.4	0.679421	0.611111	0.50691	0.104201
34	3076.68	0.672921	0.62963	0.510216	0.119413
35	2807.07	0.613953	0.648148	0.541207	0.106941
36	2678.17	0.585761	0.666667	0.556682	0.109985
37	2524.92	0.552242	0.685185	0.575658	0.109527
38	1777.97	0.388871	0.703704	0.677822	0.025882
39	1683.79	0.368274	0.722222	0.691928	0.0302946
40	1510.7	0.330415	0.740741	0.718625	0.0221155
41	1318.45	0.288367	0.759259	0.749486	0.00977305
42	1292.43	0.282676	0.777778	0.753764	0.0240137
43	1172.32	0.256406	0.796296	0.773828	0.0224683
44	841.934	0.184145	0.814815	0.831815	-0.0170003
45	686.781	0.15021	0.833333	0.860527	-0.0271935
46	670.72	0.146698	0.851852	0.863555	-0.0117032
47	623.663	0.136406	0.87037	0.872489	-0.00211829
48	580.672	0.127003	0.888889	0.880731	0.00815751
49	503.553	0.110135	0.907407	0.895713	0.0116946
50	432.431	0.0945798	0.925926	0.909755	0.0161708
51	383.358	0.0838468	0.944444	0.919572	0.0248723
52	317.342	0.069408	0.962963	0.932946	0.030017
53	236.286	0.0516797	0.981481	0.949633	0.0318485
54	133.104	0.029112	1	0.971308	0.0286924
55
56
57
58
59
60
61
62
63
64
65
66
67
68
69
70
71
72
73
74
75
76
77
78
79
80
81
82
83
84
85
86
87
88
89
90
91
92
93
94
95
96
97
98
99
100
101
102
103
104
105
106
107
108
109
110
111
112
113
114
115
116
117
118
119
120
121
122
123
124
125
126
127
128
129
130
131
132
133
134
135
136
137
138
139
140
141
142
143
144
145
146
147
148
149
150
151
152
153
154
155
156
157
158
159
160
161
162
163
164
165
166
167
168
169
170
171
172
173
174
175
176
177
178
179
180
181
182
183
184
185
186
187
188
189
190
191
192
193
194
195
196
197
198
199
200
201
202
203
204
205
206
207
208
209
210
211
212
213
214
215
216
217
218
219
220
221
222
223
224
225
226
227
228
229
230
231
232
233
234
235
236
237
238
239
240
241
242
243
244
245
246
247
248
249
250
251
252
253
254
255
256
257
258
259
260
261
262
263
264
265
266
267
268
269
270
271
272
273
274
275
276
277
278
279
280
281
282
283
284
285
286
287
288
289
290
291
292
293
294
295
296
297
298
299
300
301
302
303
304
305
306
307
308
309
310
311
312
313
314
315
316
317
318
319
320
321
322
323
324
325
326
327
328
329
330
331
332
333
334
335
336
337
338
339
340
341
342
343
344
345
346
347
348
349
350
351
352
353
354
355
356
357
358
359
360
361
362
363
364
365
366
367
368
369
370
371
372
373
374
375
376
377
378
379
380
381
382
383
384
385
386
387
388
389
390
391
392
393
394
395
396
397
398
399
400
401
402
403
404
405
406
407
408
409
410
411
412
413
414
415
416
417
418
419
420
421
422
423
424
425
426
427
428
429
430
431
432
433
434
435
436
437
438
439
440
441
442
443
444
445
446
447
448
449
450
451
452
453
454
455
456
457
458
459
460
461
462
463
464
465
466
467
468
469
470
471
472
473
474
475
476
477
478
479
480
481
482
483
484
485
486
487
488
489
490
491
492
493
494
495
496
497
498
499
500
501
502
503
504
505
506
507
508
509
510
511
512
513
514
515
516
517
518
519
520
521
522
523
524
525
526
527
528
529
530
531
532
533
534
535
536
537
538
539
540
541
542
543
544
545
546
547
548
549
550
551
552
553
554
555
556
557
558
559
560
561
562
563
564
565
566
567
568
569
570
571
572
573
574
575
576
577
578
579
580
581
582
583
584
585
586
587
588
589
590
591
592
593
594
595
596
597
598
599
600
601
602
603
604
605
606
607
608
609
610
611
612
613
614
615
616
617
618
619
620
621
622
623
624
625
626
627
628
629
630
631
632
633
634
635
636
637
638
639
640
641
642
643
644
645
646
647
648
649
650
651
652
653
654
655
656
657
658
659
660
661
662
663
664
665
666
667
668
669
670
671
672
673
674
675
676
677
678
679
680
681
682
683
684
685
686
687
688
689
690
691
692
693
694
695
696
697
698
699
700
701
702
703
704
705
706
707
708
709
710
711
712
713
714
715
716
717
718
719
720
721
722
723
724
725
726
727
728
729
730
731
732
733
734
735
736
737
738
739
740
741
742
743
744
745
746
747
748
749
750
751
752
753
754
755
756
757
758
759
760
761
762
763
764
765
766
767
768
769
770
771
772
773
774
775
776
777
778
779
780
781
782
783
784
785
786
787
788
789
790
791
792
793
794
795
796
797
798
799
800
801
802
803
804
805
806
807
808
809
810
811
812
813
814
815
816
817
818
819
820
821
822
823
824
825
826
827
828
829
830
831
832
833
834
835
836
837
838
839
840
841
842
843
844
845
846
847
848
849
850
851
852
853
854
855
856
857
858
859
860
861
862
863
864
865
866
867
868
869
870
871
872
873
874
875
876
877
878
879
880
881
882
883
884
885
886
887
888
889
890
891
892
893
894
895
896
897
898
899
900
901
902
903
904
905
906
907
908
909
910
911
912
913
914
915
916
917
918
919
920
921
922
923
924
925
926
927
928
929
930
931
932
933
934
935
936
937
938
939
940
941
942
943
944
945
946
947
948
949
950
951
952
953
954
955
956
957
958
959
960
961
962
963
964
965
966
967
968
969
970
971
972
973
974
975
976
977
978
979
980
981
982
983
984
985
986
987
988
989
990
991
992
993
994
995
996
997
998
999
1000

## Sheet: DEK
	Protein sequence	>gi|723800217|emb|CEI59458.1| ammonium transporter NrgA [Bacillus subtilis]
		MQMGDTVFMFFCALLVWLMTPGLALFYGGMVKSKNVLSTAMHSFSSIAIVSIVWVLFGYTLAFAPGNSIIGGLEWAGLKGVGFDPGDYSDTIPHSLFMMFQMTFAVLTTAIISGAFAERMRFGAFLLFSVLWASLVYTPVAHWVWGGGWIGQLGALDFAGGNVVHISSGVAGLVLAIVLGKRKDGTASSPHNLIYTFLGGALIWFGWFGFNVGSALTLDGVAMYAFINTNTAAAAGIAGWILVEWIINKKPTMLGAVSGAIAGLVAITPAAGFVTPFASIIIGIIGGAVCFWGVFSLKKKFGYDDALDAFGLHGIGGTWGGIATGLFATTSVNSAGADGLFYGDASLIWKQIVAIAATYVFVFIVTFVIIKIVSLFLPLRATEEEESLGLDLTMHGEKA…
	Number of cleavage fragments	87
	Average fragment mass M	2779.58
	Max exceedance probability Kstat	0.138065
Index	Sorted list of post-cleavage massesm	m / M	R_obs	R_nul	R_obs - R_nul
	http://web.expasy.org/peptide_mass/	normalized	R (m / M)	exp(-m / M)
1	9698.52	3.48921	0.0114943	0.030525	-0.0190308
2	7803.16	2.80732	0.0229885	0.0603666	-0.0373781
3	7437.95	2.67593	0.0344828	0.0688428	-0.0343601
4	7437.81	2.67588	0.045977	0.0688462	-0.0228691
5	6924.22	2.49111	0.0574713	0.0828182	-0.0253469
6	6892.94	2.47985	0.0689655	0.0837557	-0.0147902
7	6639.86	2.3888	0.0804598	0.0917394	-0.0112796
8	6353.21	2.28568	0.091954	0.101705	-0.00975111
9	6238.13	2.24427	0.103448	0.106005	-0.00255637
10	5484.31	1.97307	0.114943	0.139029	-0.0240862
11	5446.63	1.95952	0.126437	0.140926	-0.0144897
12	4954.8	1.78258	0.137931	0.168204	-0.0302733
13	4919.99	1.77005	0.149425	0.170324	-0.020899
14	4791.82	1.72394	0.16092	0.178362	-0.0174428
15	4782.77	1.72068	0.172414	0.178944	-0.00653001
16	4739.55	1.70513	0.183908	0.181748	0.00216019
17	4663.64	1.67783	0.195402	0.18678	0.00862256
18	4569.45	1.64394	0.206897	0.193218	0.0136785
19	4399.13	1.58266	0.218391	0.205428	0.0129631
20	4379.15	1.57548	0.229885	0.206909	0.0229758
21	4186.78	1.50627	0.241379	0.221737	0.0196427
22	4183.88	1.50522	0.252874	0.221968	0.0309052
23	4158.64	1.49614	0.264368	0.223993	0.040375
24	4130.67	1.48608	0.275862	0.226258	0.0496044
25	4083.91	1.46926	0.287356	0.230097	0.0572596
26	3846.31	1.38378	0.298851	0.25063	0.0482204
27	3834.75	1.37962	0.310345	0.251675	0.0586694
28	3759.1	1.3524	0.321839	0.258618	0.0632206
29	3731.22	1.34237	0.333333	0.261225	0.0721079
30	3707.5	1.33384	0.344828	0.263465	0.081363
31	3619.49	1.30217	0.356322	0.27194	0.084382
32	3459.78	1.24471	0.367816	0.288023	0.0797927
33	3442.02	1.23833	0.37931	0.289869	0.0894411
34	3307.9	1.19007	0.390805	0.304199	0.0866058
35	3272.09	1.17719	0.402299	0.308143	0.0941554
36	3221.49	1.15898	0.413793	0.313805	0.0999885
37	3179.73	1.14396	0.425287	0.318555	0.106733
38	3106.4	1.11758	0.436782	0.32707	0.109711
39	3076.68	1.10689	0.448276	0.330586	0.117689
40	3056.84	1.09975	0.45977	0.332955	0.126816
41	3054.8	1.09901	0.471264	0.333199	0.138065
42	2900.29	1.04343	0.482759	0.352244	0.130514
43	2807.07	1.00989	0.494253	0.364258	0.129995
44	2678.17	0.963519	0.505747	0.381548	0.124199
45	2563.08	0.922114	0.517241	0.397678	0.119564
46	2524.92	0.908382	0.528736	0.403176	0.12556
47	2355.93	0.847587	0.54023	0.428448	0.111782
48	2278.72	0.81981	0.551724	0.440516	0.111209
49	2231.53	0.80283	0.563218	0.448059	0.115159
50	1745.99	0.62815	0.574713	0.533578	0.0411346
51	1683.79	0.605774	0.586207	0.545652	0.0405548
52	1369.58	0.492731	0.597701	0.610956	-0.0132546
53	1318.45	0.474335	0.609195	0.622298	-0.0131031
54	1300.49	0.467874	0.62069	0.626332	-0.00564254
55	1292.43	0.464973	0.632184	0.628152	0.00403212
56	1172.32	0.421762	0.643678	0.65589	-0.0122122
57	1128.12	0.405859	0.655172	0.666404	-0.0112315
58	914.924	0.329159	0.666667	0.719528	-0.0528616
59	841.934	0.3029	0.678161	0.738673	-0.0605119
60	814.955	0.293194	0.689655	0.745877	-0.0562223
61	800.999	0.288173	0.701149	0.749632	-0.0484823
62	762.774	0.274421	0.712644	0.760012	-0.0473684
63	756.857	0.272292	0.724138	0.761632	-0.0374938
64	743.771	0.267584	0.735632	0.765226	-0.0295936
65	716.878	0.257909	0.747126	0.772665	-0.0255389
66	713.76	0.256787	0.758621	0.773533	-0.0149119
67	686.781	0.247081	0.770115	0.781077	-0.0109624
68	672.825	0.24206	0.781609	0.785009	-0.0033996
69	670.72	0.241303	0.793103	0.785604	0.00749979
70	628.683	0.226179	0.804598	0.797575	0.00702259
71	623.663	0.224374	0.816092	0.799017	0.0170754
72	615.597	0.221472	0.827586	0.801339	0.0262475
73	580.672	0.208907	0.83908	0.811471	0.0276094
74	573.693	0.206396	0.850575	0.813511	0.0370636
75	503.553	0.181162	0.862069	0.8343	0.0277685
76	500.508	0.180066	0.873563	0.835215	0.0383485
77	495.489	0.178261	0.885057	0.836724	0.0483333
78	432.431	0.155574	0.896552	0.855923	0.0406283
79	417.466	0.15019	0.908046	0.860544	0.0475018
80	383.358	0.13792	0.91954	0.871169	0.0483715
81	317.342	0.114169	0.931034	0.892107	0.0389275
82	302.377	0.108785	0.942529	0.896923	0.0456057
83	274.363	0.098707	0.954023	0.906008	0.0480148
84	236.286	0.085008	0.965517	0.918505	0.0470123
85	233.268	0.083922	0.977011	0.919503	0.0575085
86	146.189	0.0525941	0.988506	0.948765	0.0397407
87	133.104	0.0478864	1	0.953242	0.0467579
88
89
90
91
92
93
94
95
96
97
98
99
100
101
102
103
104
105
106
107
108
109
110
111
112
113
114
115
116
117
118
119
120
121
122
123
124
125
126
127
128
129
130
131
132
133
134
135
136
137
138
139
140
141
142
143
144
145
146
147
148
149
150
151
152
153
154
155
156
157
158
159
160
161
162
163
164
165
166
167
168
169
170
171
172
173
174
175
176
177
178
179
180
181
182
183
184
185
186
187
188
189
190
191
192
193
194
195
196
197
198
199
200
201
202
203
204
205
206
207
208
209
210
211
212
213
214
215
216
217
218
219
220
221
222
223
224
225
226
227
228
229
230
231
232
233
234
235
236
237
238
239
240
241
242
243
244
245
246
247
248
249
250
251
252
253
254
255
256
257
258
259
260
261
262
263
264
265
266
267
268
269
270
271
272
273
274
275
276
277
278
279
280
281
282
283
284
285
286
287
288
289
290
291
292
293
294
295
296
297
298
299
300
301
302
303
304
305
306
307
308
309
310
311
312
313
314
315
316
317
318
319
320
321
322
323
324
325
326
327
328
329
330
331
332
333
334
335
336
337
338
339
340
341
342
343
344
345
346
347
348
349
350
351
352
353
354
355
356
357
358
359
360
361
362
363
364
365
366
367
368
369
370
371
372
373
374
375
376
377
378
379
380
381
382
383
384
385
386
387
388
389
390
391
392
393
394
395
396
397
398
399
400
401
402
403
404
405
406
407
408
409
410
411
412
413
414
415
416
417
418
419
420
421
422
423
424
425
426
427
428
429
430
431
432
433
434
435
436
437
438
439
440
441
442
443
444
445
446
447
448
449
450
451
452
453
454
455
456
457
458
459
460
461
462
463
464
465
466
467
468
469
470
471
472
473
474
475
476
477
478
479
480
481
482
483
484
485
486
487
488
489
490
491
492
493
494
495
496
497
498
499
500
501
502
503
504
505
506
507
508
509
510
511
512
513
514
515
516
517
518
519
520
521
522
523
524
525
526
527
528
529
530
531
532
533
534
535
536
537
538
539
540
541
542
543
544
545
546
547
548
549
550
551
552
553
554
555
556
557
558
559
560
561
562
563
564
565
566
567
568
569
570
571
572
573
574
575
576
577
578
579
580
581
582
583
584
585
586
587
588
589
590
591
592
593
594
595
596
597
598
599
600
601
602
603
604
605
606
607
608
609
610
611
612
613
614
615
616
617
618
619
620
621
622
623
624
625
626
627
628
629
630
631
632
633
634
635
636
637
638
639
640
641
642
643
644
645
646
647
648
649
650
651
652
653
654
655
656
657
658
659
660
661
662
663
664
665
666
667
668
669
670
671
672
673
674
675
676
677
678
679
680
681
682
683
684
685
686
687
688
689
690
691
692
693
694
695
696
697
698
699
700
701
702
703
704
705
706
707
708
709
710
711
712
713
714
715
716
717
718
719
720
721
722
723
724
725
726
727
728
729
730
731
732
733
734
735
736
737
738
739
740
741
742
743
744
745
746
747
748
749
750
751
752
753
754
755
756
757
758
759
760
761
762
763
764
765
766
767
768
769
770
771
772
773
774
775
776
777
778
779
780
781
782
783
784
785
786
787
788
789
790
791
792
793
794
795
796
797
798
799
800
801
802
803
804
805
806
807
808
809
810
811
812
813
814
815
816
817
818
819
820
821
822
823
824
825
826
827
828
829
830
831
832
833
834
835
836
837
838
839
840
841
842
843
844
845
846
847
848
849
850
851
852
853
854
855
856
857
858
859
860
861
862
863
864
865
866
867
868
869
870
871
872
873
874
875
876
877
878
879
880
881
882
883
884
885
886
887
888
889
890
891
892
893
894
895
896
897
898
899
900
901
902
903
904
905
906
907
908
909
910
911
912
913
914
915
916
917
918
919
920
921
922
923
924
925
926
927
928
929
930
931
932
933
934
935
936
937
938
939
940
941
942
943
944
945
946
947
948
949
950
951
952
953
954
955
956
957
958
959
960
961
962
963
964
965
966
967
968
969
970
971
972
973
974
975
976
977
978
979
980
981
982
983
984
985
986
987
988
989
990
991
992
993
994
995
996
997
998
999
1000

## Sheet: DK
	Protein sequence	>gi|723800217|emb|CEI59458.1| ammonium transporter NrgA [Bacillus subtilis]
		MQMGDTVFMFFCALLVWLMTPGLALFYGGMVKSKNVLSTAMHSFSSIAIVSIVWVLFGYTLAFAPGNSIIGGLEWAGLKGVGFDPGDYSDTIPHSLFMMFQMTFAVLTTAIISGAFAERMRFGAFLLFSVLWASLVYTPVAHWVWGGGWIGQLGALDFAGGNVVHISSGVAGLVLAIVLGKRKDGTASSPHNLIYTFLGGALIWFGWFGFNVGSALTLDGVAMYAFINTNTAAAAGIAGWILVEWIINKKPTMLGAVSGAIAGLVAITPAAGFVTPFASIIIGIIGGAVCFWGVFSLKKKFGYDDALDAFGLHGIGGTWGGIATGLFATTSVNSAGADGLFYGDASLIWKQIVAIAATYVFVFIVTFVIIKIVSLFLPLRATEEEESLGLDLTMHGEKA…
	Number of cleavage fragments	74
	Average fragment mass M	3268
	Max exceedance probability Kstat	0.144684
Index	Sorted list of post-cleavage massesm	m / M	R_obs	R_nul	R_obs - R_nul
	http://web.expasy.org/peptide_mass/	normalized	R (m / M)	exp(-m / M)
1	10179	3.11473	0.0135135	0.0443904	-0.0308769
2	10098	3.08995	0.027027	0.0455041	-0.0184771
3	9813.61	3.00294	0.0405405	0.049641	-0.00910044
4	8108.71	2.48124	0.0540541	0.083639	-0.029585
5	8072.41	2.47014	0.0675676	0.0845733	-0.0170057
6	8068.62	2.46898	0.0810811	0.0846716	-0.0035905
7	7803.16	2.38775	0.0945946	0.0918365	0.00275807
8	7437.81	2.27595	0.108108	0.102699	0.00540894
9	7292.39	2.23145	0.121622	0.107373	0.0142491
10	7136.2	2.18366	0.135135	0.112629	0.0225063
11	7008.02	2.14444	0.148649	0.117134	0.0315146
12	6391.38	1.95575	0.162162	0.141459	0.0207032
13	5369.22	1.64297	0.175676	0.193405	-0.0177295
14	5366.38	1.6421	0.189189	0.193573	-0.00438405
15	5315.22	1.62644	0.202703	0.196628	0.00607484
16	5268.31	1.61209	0.216216	0.199471	0.0167456
17	5099.97	1.56058	0.22973	0.210015	0.0197146
18	4954.8	1.51616	0.243243	0.219554	0.0236892
19	4919.99	1.5055	0.256757	0.221905	0.0348514
20	4791.82	1.46628	0.27027	0.230782	0.0394886
21	4739.55	1.45029	0.283784	0.234502	0.0492816
22	4663.64	1.42706	0.297297	0.240013	0.0572843
23	4454.36	1.36302	0.310811	0.255887	0.0549243
24	4273.73	1.30775	0.324324	0.270428	0.0538963
25	4015.59	1.22876	0.337838	0.292656	0.0451821
26	3834.75	1.17342	0.351351	0.309307	0.0420446
27	3822.59	1.1697	0.364865	0.310459	0.0544054
28	3759.1	1.15028	0.378378	0.31655	0.0618288
29	3731.22	1.14174	0.391892	0.319262	0.0726303
30	3619.49	1.10756	0.405405	0.330366	0.0750397
31	3459.78	1.05868	0.418919	0.346913	0.0720062
32	3422.99	1.04743	0.432432	0.35084	0.0815927
33	3390.85	1.03759	0.445946	0.354307	0.0916391
34	3387.18	1.03647	0.459459	0.354706	0.104754
35	3294.82	1.0082	0.472973	0.364873	0.1081
36	3221.49	0.985766	0.486486	0.373153	0.113333
37	3171.93	0.970601	0.5	0.378855	0.121145
38	3169.88	0.969976	0.513514	0.379092	0.134421
39	3106.4	0.95055	0.527027	0.386529	0.140498
40	3028.47	0.926703	0.540541	0.395857	0.144684
41	2807.07	0.858956	0.554054	0.423604	0.13045
42	2678.17	0.819514	0.567568	0.440646	0.126922
43	2393.81	0.7325	0.581081	0.480706	0.100375
44	2355.93	0.720909	0.594595	0.48631	0.108285
45	2116.44	0.647625	0.608108	0.523287	0.0848209
46	1625.79	0.497487	0.621622	0.608057	0.0135648
47	1484.67	0.454305	0.635135	0.634889	0.000246365
48	1292.43	0.39548	0.648649	0.673357	-0.0247082
49	1013.03	0.309984	0.662162	0.733459	-0.0712966
50	930.044	0.284591	0.675676	0.752322	-0.0766463
51	831.967	0.25458	0.689189	0.775242	-0.0860531
52	799.835	0.244747	0.702703	0.782902	-0.0801996
53	713.76	0.218409	0.716216	0.803797	-0.0875806
54	670.72	0.205238	0.72973	0.814453	-0.0847234
55	652.615	0.199699	0.743243	0.818978	-0.0757344
56	647.686	0.19819	0.756757	0.820214	-0.0634572
57	641.768	0.196379	0.77027	0.821701	-0.0514302
58	628.683	0.192375	0.783784	0.824997	-0.0412135
59	513.594	0.157158	0.797297	0.854569	-0.0572714
60	500.508	0.153154	0.810811	0.857997	-0.0471866
61	465.583	0.142467	0.824324	0.867216	-0.0428917
62	432.431	0.132323	0.837838	0.876058	-0.0382205
63	385.42	0.117937	0.851351	0.888752	-0.0374003
64	383.358	0.117307	0.864865	0.889313	-0.0244477
65	380.401	0.116402	0.878378	0.890118	-0.0117393
66	378.428	0.115798	0.891892	0.890655	0.00123681
67	351.375	0.10752	0.905405	0.898059	0.00734659
68	317.342	0.0971058	0.918919	0.90746	0.011459
69	302.377	0.0925265	0.932432	0.911625	0.0208074
70	287.272	0.0879046	0.945946	0.915848	0.0300977
71	274.363	0.0839545	0.959459	0.919473	0.0399864
72	233.268	0.0713793	0.972973	0.931109	0.0418643
73	146.189	0.0447336	0.986486	0.956252	0.0302343
74	133.104	0.0407294	1	0.960089	0.0399111
75
76
77
78
79
80
81
82
83
84
85
86
87
88
89
90
91
92
93
94
95
96
97
98
99
100
101
102
103
104
105
106
107
108
109
110
111
112
113
114
115
116
117
118
119
120
121
122
123
124
125
126
127
128
129
130
131
132
133
134
135
136
137
138
139
140
141
142
143
144
145
146
147
148
149
150
151
152
153
154
155
156
157
158
159
160
161
162
163
164
165
166
167
168
169
170
171
172
173
174
175
176
177
178
179
180
181
182
183
184
185
186
187
188
189
190
191
192
193
194
195
196
197
198
199
200
201
202
203
204
205
206
207
208
209
210
211
212
213
214
215
216
217
218
219
220
221
222
223
224
225
226
227
228
229
230
231
232
233
234
235
236
237
238
239
240
241
242
243
244
245
246
247
248
249
250
251
252
253
254
255
256
257
258
259
260
261
262
263
264
265
266
267
268
269
270
271
272
273
274
275
276
277
278
279
280
281
282
283
284
285
286
287
288
289
290
291
292
293
294
295
296
297
298
299
300
301
302
303
304
305
306
307
308
309
310
311
312
313
314
315
316
317
318
319
320
321
322
323
324
325
326
327
328
329
330
331
332
333
334
335
336
337
338
339
340
341
342
343
344
345
346
347
348
349
350
351
352
353
354
355
356
357
358
359
360
361
362
363
364
365
366
367
368
369
370
371
372
373
374
375
376
377
378
379
380
381
382
383
384
385
386
387
388
389
390
391
392
393
394
395
396
397
398
399
400
401
402
403
404
405
406
407
408
409
410
411
412
413
414
415
416
417
418
419
420
421
422
423
424
425
426
427
428
429
430
431
432
433
434
435
436
437
438
439
440
441
442
443
444
445
446
447
448
449
450
451
452
453
454
455
456
457
458
459
460
461
462
463
464
465
466
467
468
469
470
471
472
473
474
475
476
477
478
479
480
481
482
483
484
485
486
487
488
489
490
491
492
493
494
495
496
497
498
499
500
501
502
503
504
505
506
507
508
509
510
511
512
513
514
515
516
517
518
519
520
521
522
523
524
525
526
527
528
529
530
531
532
533
534
535
536
537
538
539
540
541
542
543
544
545
546
547
548
549
550
551
552
553
554
555
556
557
558
559
560
561
562
563
564
565
566
567
568
569
570
571
572
573
574
575
576
577
578
579
580
581
582
583
584
585
586
587
588
589
590
591
592
593
594
595
596
597
598
599
600
601
602
603
604
605
606
607
608
609
610
611
612
613
614
615
616
617
618
619
620
621
622
623
624
625
626
627
628
629
630
631
632
633
634
635
636
637
638
639
640
641
642
643
644
645
646
647
648
649
650
651
652
653
654
655
656
657
658
659
660
661
662
663
664
665
666
667
668
669
670
671
672
673
674
675
676
677
678
679
680
681
682
683
684
685
686
687
688
689
690
691
692
693
694
695
696
697
698
699
700
701
702
703
704
705
706
707
708
709
710
711
712
713
714
715
716
717
718
719
720
721
722
723
724
725
726
727
728
729
730
731
732
733
734
735
736
737
738
739
740
741
742
743
744
745
746
747
748
749
750
751
752
753
754
755
756
757
758
759
760
761
762
763
764
765
766
767
768
769
770
771
772
773
774
775
776
777
778
779
780
781
782
783
784
785
786
787
788
789
790
791
792
793
794
795
796
797
798
799
800
801
802
803
804
805
806
807
808
809
810
811
812
813
814
815
816
817
818
819
820
821
822
823
824
825
826
827
828
829
830
831
832
833
834
835
836
837
838
839
840
841
842
843
844
845
846
847
848
849
850
851
852
853
854
855
856
857
858
859
860
861
862
863
864
865
866
867
868
869
870
871
872
873
874
875
876
877
878
879
880
881
882
883
884
885
886
887
888
889
890
891
892
893
894
895
896
897
898
899
900
901
902
903
904
905
906
907
908
909
910
911
912
913
914
915
916
917
918
919
920
921
922
923
924
925
926
927
928
929
930
931
932
933
934
935
936
937
938
939
940
941
942
943
944
945
946
947
948
949
950
951
952
953
954
955
956
957
958
959
960
961
962
963
964
965
966
967
968
969
970
971
972
973
974
975
976
977
978
979
980
981
982
983
984
985
986
987
988
989
990
991
992
993
994
995
996
997
998
999
1000

## Sheet: FLMWY
	Protein sequence	>gi|723800217|emb|CEI59458.1| ammonium transporter NrgA [Bacillus subtilis]
		MQMGDTVFMFFCALLVWLMTPGLALFYGGMVKSKNVLSTAMHSFSSIAIVSIVWVLFGYTLAFAPGNSIIGGLEWAGLKGVGFDPGDYSDTIPHSLFMMFQMTFAVLTTAIISGAFAERMRFGAFLLFSVLWASLVYTPVAHWVWGGGWIGQLGALDFAGGNVVHISSGVAGLVLAIVLGKRKDGTASSPHNLIYTFLGGALIWFGWFGFNVGSALTLDGVAMYAFINTNTAAAAGIAGWILVEWIINKKPTMLGAVSGAIAGLVAITPAAGFVTPFASIIIGIIGGAVCFWGVFSLKKKFGYDDALDAFGLHGIGGTWGGIATGLFATTSVNSAGADGLFYGDASLIWKQIVAIAATYVFVFIVTFVIIKIVSLFLPLRATEEEESLGLDLTMHGEKA…
	Number of cleavage fragments	285
	Average fragment mass M	868.263
	Max exceedance probability Kstat	0.20204
Index	Sorted list of post-cleavage massesm	m / M	R_obs	R_nul	R_obs - R_nul
	http://web.expasy.org/peptide_mass/	normalized	R (m / M)	exp(-m / M)
1	2606.16	3.00158	0.00350877	0.0497084	-0.0461996
2	2140.47	2.46523	0.00701754	0.084989	-0.0779714
3	2087.45	2.40417	0.0105263	0.0903409	-0.0798146
4	2076.43	2.39147	0.0140351	0.0914948	-0.0774597
5	1992.22	2.29449	0.0175439	0.100813	-0.0832687
6	1971.24	2.27033	0.0210526	0.103278	-0.0822254
7	1964.4	2.26244	0.0245614	0.104096	-0.0795343
8	1946.32	2.24163	0.0280702	0.106285	-0.0782153
9	1905.05	2.1941	0.0315789	0.111459	-0.0798804
10	1880.04	2.16529	0.0350877	0.114717	-0.0796288
11	1864.13	2.14697	0.0385965	0.116837	-0.078241
12	1854.28	2.13562	0.0421053	0.118171	-0.0760657
13	1841.05	2.12039	0.045614	0.119985	-0.074371
14	1836.14	2.11472	0.0491228	0.120667	-0.0715438
15	1823.23	2.09986	0.0526316	0.122474	-0.0698425
16	1820.12	2.09628	0.0561404	0.122913	-0.0667729
17	1812.06	2.08699	0.0596491	0.12406	-0.0644108
18	1778.18	2.04798	0.0631579	0.128995	-0.0658376
19	1775.04	2.04436	0.0666667	0.129464	-0.062797
20	1756.08	2.02252	0.0701754	0.132322	-0.0621467
21	1743.94	2.00854	0.0736842	0.134184	-0.0605002
22	1711.89	1.97163	0.077193	0.139229	-0.0620365
23	1670.95	1.92447	0.0807018	0.145953	-0.065251
24	1657.97	1.90953	0.0842105	0.14815	-0.0639395
25	1650.95	1.90145	0.0877193	0.149353	-0.0616333
26	1642.92	1.89219	0.0912281	0.150742	-0.0595136
27	1622.97	1.86922	0.0947368	0.154244	-0.0595076
28	1599.76	1.84249	0.0982456	0.158423	-0.0601771
29	1591.05	1.83246	0.101754	0.16002	-0.0582656
30	1584.98	1.82546	0.105263	0.161143	-0.05588
31	1569.91	1.8081	0.108772	0.163965	-0.0551931
32	1563.64	1.80088	0.112281	0.165153	-0.0528721
33	1556.78	1.79298	0.115789	0.166463	-0.0506731
34	1556.73	1.79293	0.119298	0.166472	-0.0471736
35	1549.79	1.78493	0.122807	0.167808	-0.0450013
36	1548.82	1.78382	0.126316	0.167996	-0.0416801
37	1548.72	1.7837	0.129825	0.168016	-0.0381911
38	1533.7	1.7664	0.133333	0.170947	-0.0376141
39	1519.87	1.75047	0.136842	0.173693	-0.0368507
40	1491.92	1.71828	0.140351	0.179374	-0.039023
41	1473.56	1.69714	0.14386	0.183208	-0.039348
42	1471.82	1.69513	0.147368	0.183575	-0.0362063
43	1467.6	1.69028	0.150877	0.184468	-0.0335912
44	1466.66	1.68919	0.154386	0.184669	-0.0302833
45	1461.55	1.6833	0.157895	0.18576	-0.0278654
46	1457.56	1.67871	0.161404	0.186615	-0.0252114
47	1454.65	1.67535	0.164912	0.187242	-0.02233
48	1445.68	1.66503	0.168421	0.189185	-0.0207644
49	1443.62	1.66266	0.17193	0.189634	-0.0177042
50	1433.75	1.65129	0.175439	0.191802	-0.0163636
51	1431.61	1.64882	0.178947	0.192276	-0.0133288
52	1422.72	1.63858	0.182456	0.194255	-0.0117988
53	1416.46	1.63138	0.185965	0.19566	-0.00969502
54	1411.66	1.62585	0.189474	0.196745	-0.00727152
55	1397.54	1.60958	0.192982	0.199971	-0.00698859
56	1386.52	1.59689	0.196491	0.202525	-0.00603372
57	1376.66	1.58554	0.2	0.204838	-0.00483798
58	1367.58	1.57508	0.203509	0.206991	-0.00348224
59	1358.66	1.56481	0.207018	0.209129	-0.00211122
60	1354.78	1.56034	0.210526	0.210065	0.000461097
61	1352.52	1.55773	0.214035	0.210614	0.00342117
62	1344.74	1.54878	0.217544	0.212508	0.00503588
63	1337.5	1.54043	0.221053	0.214289	0.00676384
64	1333.65	1.536	0.224561	0.21524	0.00932116
65	1330.55	1.53242	0.22807	0.216011	0.0120588
66	1330.46	1.53233	0.231579	0.216032	0.0155467
67	1323.6	1.52442	0.235088	0.217747	0.0173407
68	1310.38	1.5092	0.238596	0.221086	0.01751
69	1296.45	1.49315	0.242105	0.224663	0.0174419
70	1295.41	1.49196	0.245614	0.224931	0.020683
71	1290.53	1.48633	0.249123	0.226201	0.0229216
72	1286.58	1.48178	0.252632	0.227232	0.0253995
73	1257.46	1.44825	0.25614	0.234982	0.0211581
74	1247.43	1.4367	0.259649	0.237712	0.0219371
75	1243.43	1.43209	0.263158	0.23881	0.0243479
76	1233.3	1.42042	0.266667	0.241613	0.0250541
77	1230.35	1.41702	0.270175	0.242436	0.0277399
78	1213.36	1.39745	0.273684	0.247226	0.0264581
79	1195.44	1.37682	0.277193	0.25238	0.0248135
80	1184.36	1.36405	0.280702	0.255622	0.0250795
81	1177.42	1.35607	0.284211	0.257671	0.0265391
82	1165.24	1.34204	0.287719	0.261312	0.0264071
83	1164.3	1.34095	0.291228	0.261597	0.0296315
84	1163.38	1.33989	0.294737	0.261874	0.0328633
85	1163.21	1.33969	0.298246	0.261926	0.0363199
86	1147.31	1.32139	0.301754	0.266765	0.0349894
87	1116.28	1.28565	0.305263	0.276471	0.0287924
88	1084.26	1.24877	0.308772	0.286857	0.0219148
89	1077.29	1.24074	0.312281	0.28917	0.0231108
90	1074.29	1.23728	0.315789	0.290172	0.0256175
91	1072.23	1.23492	0.319298	0.290859	0.028439
92	1063.22	1.22454	0.322807	0.293893	0.0289138
93	1063.09	1.22438	0.326316	0.293939	0.0323769
94	1057.36	1.21779	0.329825	0.295884	0.0339407
95	1054.12	1.21406	0.333333	0.296989	0.0363447
96	1053.31	1.21313	0.336842	0.297266	0.0395759
97	1032.27	1.18889	0.340351	0.30456	0.0357909
98	1031.35	1.18783	0.34386	0.304883	0.038977
99	1028.18	1.18418	0.347368	0.305998	0.0413702
100	1016.12	1.17029	0.350877	0.310277	0.0406001
101	995.149	1.14614	0.354386	0.317862	0.0365239
102	986.003	1.1356	0.357895	0.321228	0.0366667
103	978.113	1.12652	0.361404	0.32416	0.0372433
104	972.111	1.11961	0.364912	0.326409	0.0385037
105	971.207	1.11856	0.368421	0.326749	0.0416724
106	970.18	1.11738	0.37193	0.327136	0.0447942
107	944.201	1.08746	0.375439	0.337072	0.0383669
108	936.05	1.07807	0.378947	0.340251	0.0386968
109	935.986	1.078	0.382456	0.340276	0.0421803
110	933.072	1.07464	0.385965	0.34142	0.0445452
111	928.096	1.06891	0.389474	0.343382	0.0460918
112	928.086	1.0689	0.392982	0.343386	0.0495965
113	924.021	1.06422	0.396491	0.344998	0.0514937
114	911.025	1.04925	0.4	0.3502	0.0497999
115	898.027	1.03428	0.403509	0.355482	0.0480265
116	897.001	1.0331	0.407018	0.355902	0.0511152
117	884.17	1.01832	0.410526	0.361201	0.0493256
118	880.009	1.01353	0.414035	0.362936	0.0510989
119	872.991	1.00545	0.417544	0.365881	0.0516625
120	869	1.00085	0.421053	0.367567	0.0534856
121	868.942	1.00078	0.424561	0.367592	0.0569697
122	845.994	0.974353	0.42807	0.377437	0.0506336
123	815.939	0.939738	0.431579	0.39073	0.0408487
124	814.937	0.938584	0.435088	0.391182	0.0439062
125	808.991	0.931735	0.438596	0.39387	0.0447269
126	808.954	0.931693	0.442105	0.393886	0.0482188
127	796.893	0.917802	0.445614	0.399396	0.0462182
128	786.97	0.906373	0.449123	0.403987	0.0451361
129	786.886	0.906276	0.452632	0.404026	0.0486056
130	779.866	0.898191	0.45614	0.407306	0.0488346
131	774.915	0.892489	0.459649	0.409635	0.0500143
132	773.885	0.891302	0.463158	0.410121	0.0530366
133	771.825	0.88893	0.466667	0.411095	0.0555713
134	769.942	0.886762	0.470175	0.411988	0.0581877
135	765.775	0.881962	0.473684	0.41397	0.0597143
136	763.848	0.879744	0.477193	0.414889	0.0623037
137	762.907	0.878659	0.480702	0.41534	0.0653621
138	760.845	0.876284	0.484211	0.416327	0.0678835
139	749.952	0.863738	0.487719	0.421583	0.0661362
140	747.893	0.861367	0.491228	0.422584	0.0686439
141	737.854	0.849805	0.494737	0.427498	0.0672383
142	734.85	0.846346	0.498246	0.42898	0.0692659
143	728.889	0.83948	0.501754	0.431935	0.0698194
144	726.79	0.837062	0.505263	0.432981	0.0722825
145	724.898	0.834884	0.508772	0.433925	0.0748469
146	717.863	0.826781	0.512281	0.437455	0.0748256
147	709.846	0.817548	0.515789	0.441513	0.0742764
148	709.803	0.817498	0.519298	0.441535	0.0777632
149	707.83	0.815225	0.522807	0.44254	0.0802674
150	707.827	0.815222	0.526316	0.442541	0.0837749
151	705.824	0.812916	0.529825	0.443563	0.0862617
152	703.898	0.810697	0.533333	0.444548	0.088785
153	703.753	0.81053	0.536842	0.444622	0.0922196
154	701.879	0.808372	0.540351	0.445583	0.094768
155	677.798	0.780638	0.54386	0.458114	0.0857458
156	672.797	0.774877	0.547368	0.46076	0.0866081
157	670.807	0.772585	0.550877	0.461818	0.0890595
158	670.763	0.772535	0.554386	0.461841	0.0925451
159	668.763	0.770231	0.557895	0.462906	0.0949886
160	660.73	0.760979	0.561404	0.467209	0.0941949
161	658.795	0.758751	0.564912	0.468251	0.0966615
162	655.792	0.755292	0.568421	0.469873	0.0985477
163	654.736	0.754076	0.57193	0.470445	0.101485
164	652.659	0.751683	0.575439	0.471572	0.103867
165	650.775	0.749514	0.578947	0.472596	0.106351
166	648.772	0.747207	0.582456	0.473688	0.108769
167	630.8	0.726509	0.585965	0.483594	0.102371
168	626.837	0.721945	0.589474	0.485807	0.103667
169	624.648	0.719423	0.592982	0.487033	0.105949
170	615.73	0.709152	0.596491	0.492061	0.10443
171	612.686	0.705645	0.6	0.49379	0.10621
172	599.745	0.690742	0.603509	0.501204	0.102305
173	599.684	0.690672	0.607018	0.501239	0.105778
174	597.712	0.6884	0.610526	0.502379	0.108147
175	596.687	0.687219	0.614035	0.502973	0.111062
176	587.674	0.676839	0.617544	0.508221	0.109323
177	577.721	0.665376	0.621053	0.51408	0.106973
178	574.634	0.661821	0.624561	0.515911	0.10865
179	573.664	0.660704	0.62807	0.516488	0.111582
180	570.687	0.657274	0.631579	0.518262	0.113317
181	565.728	0.651564	0.635088	0.52123	0.113858
182	565.537	0.651343	0.638596	0.521345	0.117252
183	559.62	0.644528	0.642105	0.52491	0.117195
184	555.708	0.640023	0.645614	0.52728	0.118334
185	555.634	0.639937	0.649123	0.527326	0.121797
186	551.64	0.635338	0.652632	0.529756	0.122875
187	549.714	0.63312	0.65614	0.530933	0.125208
188	549.668	0.633066	0.659649	0.530961	0.128688
189	547.713	0.630815	0.663158	0.532158	0.131
190	542.632	0.624963	0.666667	0.535281	0.131386
191	537.57	0.619133	0.670175	0.538411	0.131764
192	529.68	0.610046	0.673684	0.543326	0.130358
193	525.62	0.60537	0.677193	0.545872	0.131321
194	521.614	0.600756	0.680702	0.548397	0.132305
195	521.571	0.600706	0.684211	0.548424	0.135786
196	519.641	0.598484	0.687719	0.549644	0.138075
197	517.641	0.59618	0.691228	0.550912	0.140316
198	512.606	0.590381	0.694737	0.554116	0.140621
199	510.634	0.58811	0.698246	0.555376	0.14287
200	507.59	0.584604	0.701754	0.557327	0.144428
201	506.602	0.583467	0.705263	0.557961	0.147302
202	505.59	0.5823	0.708772	0.558612	0.15016
203	503.599	0.580007	0.712281	0.559894	0.152386
204	491.56	0.566142	0.715789	0.567712	0.148078
205	488.627	0.562765	0.719298	0.569632	0.149666
206	479.505	0.552258	0.722807	0.575648	0.147159
207	478.589	0.551203	0.726316	0.576256	0.15006
208	478.561	0.551171	0.729825	0.576275	0.15355
209	475.545	0.547697	0.733333	0.57828	0.155053
210	464.565	0.535051	0.736842	0.58564	0.151202
211	464.562	0.535048	0.740351	0.585641	0.15471
212	462.546	0.532726	0.74386	0.587002	0.156857
213	461.472	0.531489	0.747368	0.587729	0.159639
214	452.569	0.521235	0.750877	0.593787	0.15709
215	452.508	0.521165	0.754386	0.593829	0.160557
216	450.535	0.518893	0.757895	0.595179	0.162716
217	443.561	0.510861	0.761404	0.599979	0.161424
218	432.477	0.498094	0.764912	0.607688	0.157225
219	432.431	0.498041	0.768421	0.60772	0.160701
220	429.517	0.494685	0.77193	0.609763	0.162167
221	427.577	0.492451	0.775439	0.611126	0.164312
222	426.488	0.491197	0.778947	0.611894	0.167054
223	424.515	0.488925	0.782456	0.613285	0.169171
224	418.552	0.482057	0.785965	0.617512	0.168453
225	416.521	0.479717	0.789474	0.618958	0.170515
226	416.475	0.479664	0.792982	0.618991	0.173991
227	414.546	0.477443	0.796491	0.620368	0.176123
228	408.531	0.470516	0.8	0.62468	0.17532
229	408.47	0.470445	0.803509	0.624724	0.178785
230	408.457	0.47043	0.807018	0.624733	0.182284
231	406.482	0.468156	0.810526	0.626156	0.18437
232	399.447	0.460053	0.814035	0.63125	0.182785
233	391.511	0.450913	0.817544	0.637046	0.180497
234	389.411	0.448495	0.821053	0.638589	0.182464
235	386.448	0.445082	0.824561	0.640771	0.18379
236	385.42	0.443898	0.82807	0.641531	0.186539
237	379.456	0.43703	0.831579	0.645952	0.185627
238	377.484	0.434758	0.835088	0.647421	0.187666
239	375.384	0.432339	0.838596	0.648989	0.189607
240	369.42	0.425471	0.842105	0.653462	0.188643
241	351.359	0.404669	0.845614	0.667197	0.178417
242	349.43	0.402447	0.849123	0.668681	0.180441
243	341.451	0.393258	0.852632	0.674855	0.177777
244	333.344	0.383921	0.85614	0.681185	0.174955
245	328.368	0.37819	0.859649	0.685101	0.174549
246	321.379	0.370141	0.863158	0.690637	0.172521
247	321.376	0.370137	0.866667	0.690639	0.176027
248	317.388	0.365544	0.870175	0.693819	0.176356
249	317.385	0.365541	0.873684	0.693821	0.179863
250	316.357	0.364357	0.877193	0.694643	0.18255
251	312.368	0.359763	0.880702	0.697842	0.18286
252	305.392	0.351728	0.884211	0.703471	0.180739
253	303.361	0.349389	0.887719	0.705119	0.1826
254	301.386	0.347114	0.891228	0.706725	0.184503
255	296.385	0.341354	0.894737	0.710808	0.183929
256	294.351	0.339011	0.898246	0.712475	0.185771
257	293.323	0.337827	0.901754	0.713319	0.188436
258	289.332	0.333231	0.905263	0.716605	0.188658
259	280.401	0.322944	0.908772	0.724014	0.184758
260	280.324	0.322856	0.912281	0.724078	0.188203
261	280.281	0.322806	0.915789	0.724114	0.191675
262	278.351	0.320584	0.919298	0.725725	0.193573
263	277.339	0.319418	0.922807	0.726572	0.196235
264	266.297	0.306701	0.926316	0.735871	0.190445
265	264.325	0.304429	0.929825	0.737544	0.19228
266	263.312	0.303263	0.933333	0.738405	0.194928
267	262.367	0.302175	0.936842	0.739209	0.197633
268	261.28	0.300923	0.940351	0.740135	0.200216
269	259.305	0.298649	0.94386	0.74182	0.20204
270	250.313	0.288292	0.947368	0.749543	0.197826
271	246.263	0.283628	0.950877	0.753047	0.19783
272	244.334	0.281406	0.954386	0.754722	0.199664
273	238.243	0.274391	0.957895	0.760035	0.19786
274	236.271	0.272119	0.961404	0.761764	0.19964
275	232.28	0.267523	0.964912	0.765273	0.199639
276	230.307	0.265251	0.968421	0.767014	0.201407
277	222.244	0.255964	0.97193	0.77417	0.19776
278	218.253	0.251367	0.975439	0.777737	0.197702
279	204.228	0.235215	0.978947	0.790401	0.188547
280	202.254	0.23294	0.982456	0.792201	0.190255
281	188.227	0.216785	0.985965	0.805103	0.180862
282	181.191	0.208683	0.989474	0.811653	0.177821
283	165.192	0.190256	0.992982	0.826748	0.166235
284	149.208	0.171847	0.996491	0.842108	0.154383
285	131.175	0.151077	1	0.859781	0.140219
286
287
288
289
290
291
292
293
294
295
296
297
298
299
300
301
302
303
304
305
306
307
308
309
310
311
312
313
314
315
316
317
318
319
320
321
322
323
324
325
326
327
328
329
330
331
332
333
334
335
336
337
338
339
340
341
342
343
344
345
346
347
348
349
350
351
352
353
354
355
356
357
358
359
360
361
362
363
364
365
366
367
368
369
370
371
372
373
374
375
376
377
378
379
380
381
382
383
384
385
386
387
388
389
390
391
392
393
394
395
396
397
398
399
400
401
402
403
404
405
406
407
408
409
410
411
412
413
414
415
416
417
418
419
420
421
422
423
424
425
426
427
428
429
430
431
432
433
434
435
436
437
438
439
440
441
442
443
444
445
446
447
448
449
450
451
452
453
454
455
456
457
458
459
460
461
462
463
464
465
466
467
468
469
470
471
472
473
474
475
476
477
478
479
480
481
482
483
484
485
486
487
488
489
490
491
492
493
494
495
496
497
498
499
500
501
502
503
504
505
506
507
508
509
510
511
512
513
514
515
516
517
518
519
520
521
522
523
524
525
526
527
528
529
530
531
532
533
534
535
536
537
538
539
540
541
542
543
544
545
546
547
548
549
550
551
552
553
554
555
556
557
558
559
560
561
562
563
564
565
566
567
568
569
570
571
572
573
574
575
576
577
578
579
580
581
582
583
584
585
586
587
588
589
590
591
592
593
594
595
596
597
598
599
600
601
602
603
604
605
606
607
608
609
610
611
612
613
614
615
616
617
618
619
620
621
622
623
624
625
626
627
628
629
630
631
632
633
634
635
636
637
638
639
640
641
642
643
644
645
646
647
648
649
650
651
652
653
654
655
656
657
658
659
660
661
662
663
664
665
666
667
668
669
670
671
672
673
674
675
676
677
678
679
680
681
682
683
684
685
686
687
688
689
690
691
692
693
694
695
696
697
698
699
700
701
702
703
704
705
706
707
708
709
710
711
712
713
714
715
716
717
718
719
720
721
722
723
724
725
726
727
728
729
730
731
732
733
734
735
736
737
738
739
740
741
742
743
744
745
746
747
748
749
750
751
752
753
754
755
756
757
758
759
760
761
762
763
764
765
766
767
768
769
770
771
772
773
774
775
776
777
778
779
780
781
782
783
784
785
786
787
788
789
790
791
792
793
794
795
796
797
798
799
800
801
802
803
804
805
806
807
808
809
810
811
812
813
814
815
816
817
818
819
820
821
822
823
824
825
826
827
828
829
830
831
832
833
834
835
836
837
838
839
840
841
842
843
844
845
846
847
848
849
850
851
852
853
854
855
856
857
858
859
860
861
862
863
864
865
866
867
868
869
870
871
872
873
874
875
876
877
878
879
880
881
882
883
884
885
886
887
888
889
890
891
892
893
894
895
896
897
898
899
900
901
902
903
904
905
906
907
908
909
910
911
912
913
914
915
916
917
918
919
920
921
922
923
924
925
926
927
928
929
930
931
932
933
934
935
936
937
938
939
940
941
942
943
944
945
946
947
948
949
950
951
952
953
954
955
956
957
958
959
960
961
962
963
964
965
966
967
968
969
970
971
972
973
974
975
976
977
978
979
980
981
982
983
984
985
986
987
988
989
990
991
992
993
994
995
996
997
998
999
1000

## Sheet: FLWYAEQ
	Protein sequence	>gi|723800217|emb|CEI59458.1| ammonium transporter NrgA [Bacillus subtilis]
		MQMGDTVFMFFCALLVWLMTPGLALFYGGMVKSKNVLSTAMHSFSSIAIVSIVWVLFGYTLAFAPGNSIIGGLEWAGLKGVGFDPGDYSDTIPHSLFMMFQMTFAVLTTAIISGAFAERMRFGAFLLFSVLWASLVYTPVAHWVWGGGWIGQLGALDFAGGNVVHISSGVAGLVLAIVLGKRKDGTASSPHNLIYTFLGGALIWFGWFGFNVGSALTLDGVAMYAFINTNTAAAAGIAGWILVEWIINKKPTMLGAVSGAIAGLVAITPAAGFVTPFASIIIGIIGGAVCFWGVFSLKKKFGYDDALDAFGLHGIGGTWGGIATGLFATTSVNSAGADGLFYGDASLIWKQIVAIAATYVFVFIVTFVIIKIVSLFLPLRATEEEESLGLDLTMHGEKA…
	Number of cleavage fragments	368
	Average fragment mass M	647.311
	Max exceedance probability Kstat	0.252044
Index	Sorted list of post-cleavage massesm	m / M	R_obs	R_nul	R_obs - R_nul
	http://web.expasy.org/peptide_mass/	normalized	R (m / M)	exp(-m / M)
1	1905.05	2.94302	0.00271739	0.0527062	-0.0499888
2	1794.12	2.77165	0.00543478	0.062559	-0.0571242
3	1793.06	2.77001	0.00815217	0.0626616	-0.0545095
4	1743.94	2.69413	0.0108696	0.0676012	-0.0567317
5	1591.05	2.45794	0.013587	0.085611	-0.072024
6	1576.87	2.43604	0.0163043	0.087507	-0.0712027
7	1563.64	2.41559	0.0190217	0.0893144	-0.0702926
8	1499.83	2.31702	0.0217391	0.098567	-0.0768279
9	1491.92	2.3048	0.0244565	0.0997791	-0.0753226
10	1478.71	2.28439	0.0271739	0.101836	-0.0746622
11	1471.82	2.27375	0.0298913	0.102926	-0.0730346
12	1467.6	2.26723	0.0326087	0.103599	-0.0709899
13	1454.7	2.2473	0.0353261	0.105684	-0.0703578
14	1448.79	2.23816	0.0380435	0.106655	-0.0686111
15	1429.55	2.20845	0.0407609	0.109871	-0.0691103
16	1428.73	2.20718	0.0434783	0.11001	-0.0665318
17	1425.68	2.20247	0.0461957	0.11053	-0.0643347
18	1416.46	2.18823	0.048913	0.112115	-0.0632023
19	1371.7	2.11908	0.0516304	0.120142	-0.0685118
20	1344.74	2.07743	0.0543478	0.125252	-0.0709038
21	1342.62	2.07415	0.0570652	0.125663	-0.0685983
22	1337.5	2.06624	0.0597826	0.126662	-0.0668789
23	1333.65	2.06029	0.0625	0.127416	-0.0649164
24	1296.45	2.00282	0.0652174	0.134954	-0.0697367
25	1291.53	1.99522	0.0679348	0.135984	-0.0680489
26	1286.58	1.98757	0.0706522	0.137028	-0.0663756
27	1266.42	1.95643	0.0733696	0.141362	-0.0679925
28	1262.57	1.95049	0.076087	0.142205	-0.0661177
29	1243.57	1.92114	0.0788043	0.14644	-0.0676361
30	1228.46	1.89778	0.0815217	0.1499	-0.0683786
31	1224.34	1.89142	0.0842391	0.150858	-0.0666188
32	1206.46	1.86379	0.0869565	0.155083	-0.0681265
33	1195.44	1.84678	0.0896739	0.157744	-0.0680701
34	1195.34	1.84663	0.0923913	0.157768	-0.065377
35	1185.49	1.83141	0.0951087	0.160188	-0.0650793
36	1178.31	1.82031	0.0978261	0.161975	-0.0641488
37	1167.29	1.80329	0.100543	0.164757	-0.0642132
38	1157.38	1.78798	0.103261	0.167298	-0.0640371
39	1144.51	1.76809	0.105978	0.170658	-0.0646799
40	1142.28	1.76465	0.108696	0.171247	-0.0625514
41	1138.26	1.75844	0.111413	0.172313	-0.0608998
42	1096.21	1.69348	0.11413	0.183879	-0.0697482
43	1094.31	1.69054	0.116848	0.184419	-0.0675712
44	1092.13	1.68718	0.119565	0.185041	-0.0654762
45	1075.36	1.66127	0.122283	0.189898	-0.0676149
46	1074.29	1.65961	0.125	0.190213	-0.0652128
47	1071.2	1.65484	0.127717	0.191122	-0.0634048
48	1057.36	1.63346	0.130435	0.195252	-0.0648172
49	1054.12	1.62847	0.133152	0.19623	-0.0630782
50	1053.31	1.62721	0.13587	0.196477	-0.0606069
51	1045.2	1.61468	0.138587	0.198953	-0.0603665
52	1044.18	1.6131	0.141304	0.199269	-0.0579646
53	1032.27	1.5947	0.144022	0.20297	-0.0589479
54	1031.35	1.59328	0.146739	0.203258	-0.056519
55	1027.14	1.58678	0.149457	0.204583	-0.0551263
56	1025.13	1.58368	0.152174	0.205219	-0.0530453
57	1016.12	1.56975	0.154891	0.208097	-0.0532053
58	1001.12	1.54659	0.157609	0.212974	-0.0553652
59	995.149	1.53736	0.160326	0.214948	-0.0546223
60	984.204	1.52045	0.163043	0.218614	-0.0555702
61	984.084	1.52026	0.165761	0.218654	-0.0528932
62	972.111	1.50177	0.168478	0.222736	-0.0542577
63	972.081	1.50172	0.171196	0.222747	-0.0515509
64	971.207	1.50037	0.173913	0.223047	-0.0491342
65	970.18	1.49878	0.17663	0.223402	-0.0467712
66	959.072	1.48162	0.179348	0.227268	-0.0479204
67	956.063	1.47698	0.182065	0.228327	-0.0462618
68	947.132	1.46318	0.184783	0.231499	-0.0467167
69	945.124	1.46008	0.1875	0.232218	-0.0447185
70	936.05	1.44606	0.190217	0.235497	-0.0452791
71	935.182	1.44472	0.192935	0.235813	-0.0428778
72	930.028	1.43676	0.195652	0.237698	-0.0420455
73	928.183	1.4339	0.19837	0.238376	-0.0400067
74	928.086	1.43376	0.201087	0.238412	-0.037325
75	916.146	1.41531	0.203804	0.24285	-0.0390459
76	913.125	1.41064	0.206522	0.243986	-0.0374646
77	898.027	1.38732	0.209239	0.249744	-0.040505
78	897.001	1.38573	0.211957	0.25014	-0.0381837
79	896.952	1.38566	0.214674	0.250159	-0.035485
80	884.17	1.36591	0.217391	0.255148	-0.0377565
81	884.067	1.36575	0.220109	0.255189	-0.0350799
82	880.009	1.35948	0.222826	0.256794	-0.0339674
83	878.998	1.35792	0.225543	0.257195	-0.0316511
84	877.907	1.35624	0.228261	0.257629	-0.0293679
85	869	1.34248	0.230978	0.261198	-0.0302197
86	868.942	1.34239	0.233696	0.261221	-0.0275258
87	866.006	1.33785	0.236413	0.262409	-0.0259961
88	857.063	1.32404	0.23913	0.266059	-0.0269288
89	857.038	1.324	0.241848	0.26607	-0.0242221
90	850.927	1.31456	0.244565	0.268594	-0.0240284
91	848.995	1.31157	0.247283	0.269396	-0.0221139
92	831.927	1.2852	0.25	0.276594	-0.026594
93	826.948	1.27751	0.252717	0.27873	-0.0260125
94	808.954	1.24971	0.255435	0.286587	-0.031152
95	806.828	1.24643	0.258152	0.28753	-0.0293774
96	801.87	1.23877	0.26087	0.28974	-0.0288709
97	797.866	1.23258	0.263587	0.291538	-0.0279512
98	786.886	1.21562	0.266304	0.296526	-0.0302213
99	779.866	1.20478	0.269022	0.299759	-0.030737
100	779.848	1.20475	0.271739	0.299767	-0.028028
101	774.915	1.19713	0.274457	0.30206	-0.0276038
102	774.829	1.197	0.277174	0.3021	-0.0249265
103	773.93	1.19561	0.279891	0.30252	-0.0226288
104	773.885	1.19554	0.282609	0.302541	-0.0199328
105	772.874	1.19398	0.285326	0.303014	-0.0176879
106	769.942	1.18945	0.288043	0.30439	-0.0163462
107	763.848	1.18003	0.290761	0.307269	-0.0165078
108	760.845	1.17539	0.293478	0.308698	-0.0152195
109	749.952	1.15856	0.296196	0.313937	-0.0177409
110	749.776	1.15829	0.298913	0.314022	-0.0151088
111	747.893	1.15538	0.30163	0.314937	-0.0133064
112	741.929	1.14617	0.304348	0.317852	-0.0135038
113	740.898	1.14458	0.307065	0.318358	-0.0112931
114	737.875	1.13991	0.309783	0.319849	-0.010066
115	737.854	1.13987	0.3125	0.319859	-0.00735916
116	736.89	1.13839	0.315217	0.320336	-0.00511817
117	734.85	1.13523	0.317935	0.321347	-0.00341186
118	732.832	1.13212	0.320652	0.32235	-0.00169798
119	728.889	1.12603	0.32337	0.32432	-0.000949982
120	726.79	1.12278	0.326087	0.325373	0.000713799
121	725.815	1.12128	0.328804	0.325864	0.00294063
122	724.898	1.11986	0.331522	0.326325	0.00519637
123	715.891	1.10595	0.334239	0.330898	0.00334112
124	715.847	1.10588	0.336957	0.33092	0.00603633
125	709.803	1.09654	0.339674	0.334025	0.00564916
126	707.83	1.09349	0.342391	0.335045	0.00734679
127	707.827	1.09349	0.345109	0.335046	0.0100629
128	703.75	1.08719	0.347826	0.337163	0.0106634
129	702.884	1.08585	0.350543	0.337614	0.0129296
130	701.879	1.0843	0.353261	0.338139	0.0151223
131	687.791	1.06254	0.355978	0.345579	0.0103997
132	686.806	1.06101	0.358696	0.346105	0.012591
133	685.778	1.05943	0.361413	0.346655	0.0147583
134	680.86	1.05183	0.36413	0.349298	0.0148319
135	678.697	1.04849	0.366848	0.350468	0.01638
136	677.798	1.0471	0.369565	0.350955	0.0186105
137	676.814	1.04558	0.372283	0.351489	0.0207936
138	675.783	1.04398	0.375	0.352049	0.0229507
139	673.726	1.04081	0.377717	0.353169	0.0245479
140	668.763	1.03314	0.380435	0.355888	0.0245468
141	666.775	1.03007	0.383152	0.356983	0.0261696
142	660.73	1.02073	0.38587	0.360332	0.0255378
143	658.795	1.01774	0.388587	0.36141	0.0271766
144	655.792	1.0131	0.391304	0.363091	0.0282131
145	654.736	1.01147	0.394022	0.363684	0.0303377
146	653.693	1.00986	0.396739	0.364271	0.0324686
147	652.659	1.00826	0.399457	0.364853	0.0346036
148	650.775	1.00535	0.402174	0.365916	0.0362579
149	650.689	1.00522	0.404891	0.365965	0.0389266
150	648.757	1.00223	0.407609	0.367059	0.04055
151	644.726	0.996006	0.410326	0.369352	0.0409743
152	642.681	0.992848	0.413043	0.37052	0.0425234
153	641.765	0.991433	0.415761	0.371045	0.0447161
154	632.671	0.977383	0.418478	0.376294	0.0421839
155	630.8	0.974493	0.421196	0.377384	0.0438121
156	626.837	0.968371	0.423913	0.379701	0.044212
157	626.715	0.968182	0.42663	0.379773	0.0468578
158	624.648	0.964989	0.429348	0.380987	0.0483604
159	618.598	0.955642	0.432065	0.384565	0.0475002
160	617.779	0.954377	0.434783	0.385052	0.0497305
161	616.712	0.952729	0.4375	0.385687	0.051813
162	615.73	0.951211	0.440217	0.386273	0.0539446
163	613.668	0.948026	0.442935	0.387505	0.0554295
164	612.686	0.946508	0.445652	0.388094	0.0575584
165	608.76	0.940443	0.44837	0.390455	0.0579148
166	606.72	0.937292	0.451087	0.391687	0.0593998
167	604.618	0.934045	0.453804	0.392961	0.0608433
168	599.684	0.926424	0.456522	0.395967	0.0605544
169	599.684	0.926423	0.459239	0.395967	0.0632717
170	597.712	0.923376	0.461957	0.397176	0.0647807
171	596.699	0.921812	0.464674	0.397798	0.0668762
172	588.72	0.909485	0.467391	0.402732	0.0646597
173	587.674	0.907869	0.470109	0.403383	0.0667257
174	578.622	0.893886	0.472826	0.409063	0.0637631
175	577.724	0.892498	0.475543	0.409631	0.0659122
176	577.721	0.892494	0.478261	0.409633	0.0686281
177	574.754	0.887909	0.480978	0.411515	0.0694631
178	574.678	0.887792	0.483696	0.411564	0.072132
179	574.675	0.887788	0.486413	0.411565	0.0748479
180	574.632	0.887721	0.48913	0.411593	0.0775377
181	573.693	0.88627	0.491848	0.41219	0.0796576
182	573.649	0.886203	0.494565	0.412218	0.0823473
183	573.621	0.88616	0.497283	0.412236	0.085047
184	571.587	0.883018	0.5	0.413533	0.0864668
185	570.687	0.881626	0.502717	0.414109	0.0886085
186	568.717	0.878584	0.505435	0.415371	0.090064
187	565.537	0.873671	0.508152	0.417416	0.0907358
188	564.639	0.872284	0.51087	0.417996	0.0928736
189	559.62	0.86453	0.513587	0.421249	0.0923375
190	557.691	0.86155	0.516304	0.422507	0.0937976
191	557.647	0.861483	0.519022	0.422535	0.0964866
192	556.703	0.860024	0.521739	0.423152	0.0985871
193	555.708	0.858486	0.524457	0.423803	0.100653
194	555.634	0.858372	0.527174	0.423852	0.103322
195	553.677	0.855348	0.529891	0.425135	0.104756
196	551.64	0.852203	0.532609	0.426475	0.106134
197	549.714	0.849227	0.535326	0.427745	0.107581
198	542.676	0.838354	0.538043	0.432422	0.105622
199	542.632	0.838287	0.540761	0.432451	0.10831
200	539.499	0.833446	0.543478	0.434549	0.108929
201	537.613	0.830533	0.546196	0.435817	0.110379
202	533.625	0.824372	0.548913	0.43851	0.110403
203	530.639	0.819759	0.55163	0.440538	0.111093
204	529.68	0.818277	0.554348	0.441191	0.113157
205	528.606	0.816617	0.557065	0.441924	0.115141
206	525.62	0.812005	0.559783	0.443967	0.115816
207	523.587	0.808864	0.5625	0.445364	0.117136
208	521.614	0.805816	0.565217	0.446723	0.118494
209	521.571	0.805749	0.567935	0.446753	0.121182
210	520.604	0.804256	0.570652	0.447421	0.123231
211	517.641	0.799679	0.57337	0.449473	0.123896
212	517.625	0.799655	0.576087	0.449484	0.126603
213	517.58	0.799584	0.578804	0.449516	0.129288
214	516.595	0.798063	0.581522	0.4502	0.131321
215	510.634	0.788853	0.584239	0.454365	0.129874
216	508.575	0.785673	0.586957	0.455813	0.131144
217	507.59	0.784151	0.589674	0.456507	0.133167
218	507.587	0.784147	0.592391	0.456509	0.135882
219	506.602	0.782626	0.595109	0.457204	0.137905
220	506.467	0.782416	0.597826	0.4573	0.140526
221	503.599	0.777985	0.600543	0.45933	0.141213
222	503.596	0.777982	0.603261	0.459332	0.143929
223	502.57	0.776397	0.605978	0.460061	0.145918
224	488.627	0.754857	0.608696	0.470078	0.138618
225	487.599	0.753269	0.611413	0.470825	0.140588
226	485.624	0.750218	0.61413	0.472264	0.141867
227	480.562	0.742396	0.616848	0.475972	0.140876
228	479.505	0.740765	0.619565	0.476749	0.142816
229	478.589	0.739349	0.622283	0.477425	0.144858
230	476.484	0.736097	0.625	0.47898	0.14602
231	475.545	0.734646	0.627717	0.479675	0.148042
232	475.502	0.73458	0.630435	0.479707	0.150728
233	472.582	0.730069	0.633152	0.481876	0.151277
234	471.597	0.728548	0.63587	0.482609	0.15326
235	471.554	0.728481	0.638587	0.482641	0.155946
236	468.568	0.723869	0.641304	0.484873	0.156432
237	464.565	0.717683	0.644022	0.487881	0.156141
238	464.562	0.71768	0.646739	0.487883	0.158856
239	464.519	0.717613	0.649457	0.487916	0.161541
240	462.546	0.714566	0.652174	0.489405	0.162769
241	461.472	0.712906	0.654891	0.490217	0.164674
242	460.488	0.711385	0.657609	0.490964	0.166645
243	459.543	0.709926	0.660326	0.491681	0.168645
244	455.558	0.703769	0.663043	0.494717	0.168326
245	452.569	0.699152	0.665761	0.497007	0.168754
246	452.508	0.699057	0.668478	0.497054	0.171425
247	450.535	0.69601	0.671196	0.498571	0.172625
248	450.492	0.695943	0.673913	0.498604	0.175309
249	446.461	0.689715	0.67663	0.501719	0.174912
250	445.519	0.68826	0.679348	0.502449	0.176898
251	443.561	0.685236	0.682065	0.503971	0.178094
252	441.527	0.682094	0.684783	0.505557	0.179225
253	436.508	0.674341	0.6875	0.509492	0.178008
254	432.477	0.668112	0.690217	0.512675	0.177542
255	432.431	0.668041	0.692935	0.512712	0.180223
256	431.446	0.66652	0.695652	0.513492	0.18216
257	430.547	0.665132	0.69837	0.514206	0.184164
258	429.517	0.66354	0.701087	0.515025	0.186062
259	427.577	0.660543	0.703804	0.516571	0.187234
260	424.411	0.655652	0.706522	0.519104	0.187418
261	418.552	0.6466	0.709239	0.523824	0.185416
262	416.521	0.643462	0.711957	0.52547	0.186487
263	416.475	0.643392	0.714674	0.525507	0.189167
264	414.546	0.640411	0.717391	0.527076	0.190316
265	408.457	0.631006	0.720109	0.532057	0.188052
266	406.482	0.627954	0.722826	0.533682	0.189144
267	405.362	0.626224	0.725543	0.534607	0.190937
268	404.423	0.624773	0.728261	0.535383	0.192878
269	401.463	0.620201	0.730978	0.537836	0.193142
270	400.519	0.618742	0.733696	0.538622	0.195074
271	400.475	0.618675	0.736413	0.538658	0.197755
272	397.49	0.614063	0.73913	0.541148	0.197982
273	393.44	0.607806	0.741848	0.544544	0.197304
274	391.511	0.604826	0.744565	0.546169	0.198396
275	388.464	0.60012	0.747283	0.548746	0.198537
276	386.449	0.597006	0.75	0.550457	0.199543
277	385.42	0.595416	0.752717	0.551333	0.201385
278	383.463	0.592393	0.755435	0.553002	0.202432
279	380.444	0.58773	0.758152	0.555587	0.202565
280	379.456	0.586204	0.76087	0.556436	0.204434
281	377.484	0.583157	0.763587	0.558134	0.205453
282	377.351	0.582952	0.766304	0.558248	0.208056
283	376.41	0.581498	0.769022	0.559061	0.209961
284	375.384	0.579913	0.771739	0.559947	0.211792
285	372.465	0.575403	0.774457	0.562478	0.211978
286	369.42	0.5707	0.777174	0.56513	0.212044
287	367.463	0.567676	0.779891	0.566841	0.21305
288	365.386	0.564468	0.782609	0.568663	0.213946
289	360.367	0.556714	0.785326	0.573089	0.212237
290	358.438	0.553734	0.788043	0.5748	0.213244
291	353.375	0.545912	0.790761	0.579313	0.211448
292	351.375	0.542822	0.793478	0.581106	0.212372
293	351.359	0.542798	0.796196	0.58112	0.215076
294	349.43	0.539818	0.798913	0.582854	0.216059
295	347.368	0.536633	0.80163	0.584714	0.216917
296	345.439	0.533652	0.804348	0.586459	0.217889
297	343.467	0.530605	0.807065	0.588249	0.218816
298	341.451	0.527491	0.809783	0.590084	0.219699
299	341.37	0.527365	0.8125	0.590158	0.222342
300	339.409	0.524337	0.815217	0.591947	0.22327
301	335.403	0.518148	0.817935	0.595622	0.222312
302	333.344	0.514967	0.820652	0.59752	0.223132
303	332.357	0.513442	0.82337	0.598432	0.224937
304	330.384	0.510395	0.826087	0.600259	0.225828
305	328.368	0.50728	0.828804	0.602131	0.226673
306	321.376	0.496479	0.831522	0.60867	0.222852
307	319.271	0.493227	0.834239	0.610653	0.223586
308	317.388	0.490317	0.836957	0.612432	0.224524
309	317.385	0.490314	0.839674	0.612434	0.22724
310	317.342	0.490247	0.842391	0.612475	0.229916
311	316.357	0.488725	0.845109	0.613408	0.231701
312	312.384	0.482587	0.847826	0.617185	0.230641
313	309.322	0.477857	0.850543	0.620111	0.230432
314	307.349	0.474809	0.853261	0.622004	0.231257
315	305.392	0.471786	0.855978	0.623887	0.232091
316	303.361	0.468648	0.858696	0.625848	0.232848
317	303.359	0.468644	0.861413	0.62585	0.235563
318	303.315	0.468577	0.86413	0.625892	0.238238
319	301.386	0.465597	0.866848	0.62776	0.239088
320	296.385	0.45787	0.869565	0.63263	0.236936
321	294.351	0.454728	0.872283	0.63462	0.237662
322	293.323	0.45314	0.875	0.635629	0.239371
323	291.304	0.450022	0.877717	0.637614	0.240103
324	289.332	0.446975	0.880435	0.63956	0.240875
325	282.296	0.436106	0.883152	0.646549	0.236603
326	280.324	0.433059	0.88587	0.648522	0.237347
327	280.281	0.432992	0.888587	0.648566	0.240021
328	278.351	0.430012	0.891304	0.650502	0.240803
329	277.339	0.428447	0.894022	0.65152	0.242502
330	277.277	0.428353	0.896739	0.651582	0.245157
331	276.246	0.42676	0.899457	0.65262	0.246836
332	275.307	0.425309	0.902174	0.653568	0.248606
333	274.32	0.423784	0.904891	0.654565	0.250326
334	273.332	0.422258	0.907609	0.655565	0.252044
335	266.297	0.411389	0.910326	0.662729	0.247597
336	264.325	0.408342	0.913043	0.664751	0.248292
337	261.28	0.40364	0.915761	0.667885	0.247876
338	261.235	0.403569	0.918478	0.667932	0.250546
339	259.305	0.400588	0.921196	0.669926	0.25127
340	248.236	0.383488	0.923913	0.68148	0.242433
341	246.263	0.38044	0.92663	0.68356	0.24307
342	246.263	0.38044	0.929348	0.68356	0.245787
343	245.282	0.378924	0.932065	0.684598	0.247467
344	244.334	0.37746	0.934783	0.685601	0.249182
345	238.243	0.36805	0.9375	0.692082	0.245418
346	236.271	0.365003	0.940217	0.694194	0.246023
347	232.28	0.358838	0.942935	0.698488	0.244447
348	231.252	0.35725	0.945652	0.699598	0.246054
349	230.307	0.355791	0.94837	0.700619	0.24775
350	228.291	0.352676	0.951087	0.702805	0.248282
351	222.244	0.343334	0.953804	0.709401	0.244403
352	218.253	0.337168	0.956522	0.713789	0.242733
353	218.21	0.337102	0.959239	0.713836	0.245403
354	217.268	0.335647	0.961957	0.714875	0.247081
355	204.228	0.315503	0.964674	0.729422	0.235252
356	204.183	0.315432	0.967391	0.729474	0.237918
357	203.198	0.313911	0.970109	0.730584	0.239524
358	202.254	0.312452	0.972826	0.731651	0.241175
359	192.233	0.296971	0.975543	0.743065	0.232478
360	188.227	0.290782	0.978261	0.747678	0.230582
361	188.227	0.290782	0.980978	0.747678	0.2333
362	181.191	0.279914	0.983696	0.755849	0.227847
363	165.192	0.255197	0.986413	0.774764	0.211649
364	160.173	0.247443	0.98913	0.780794	0.208336
365	147.131	0.227295	0.991848	0.796685	0.195162
366	146.146	0.225774	0.994565	0.797898	0.196667
367	131.175	0.202645	0.997283	0.816568	0.180715
368	89.0941	0.137637	1	0.871415	0.128585
369
370
371
372
373
374
375
376
377
378
379
380
381
382
383
384
385
386
387
388
389
390
391
392
393
394
395
396
397
398
399
400
401
402
403
404
405
406
407
408
409
410
411
412
413
414
415
416
417
418
419
420
421
422
423
424
425
426
427
428
429
430
431
432
433
434
435
436
437
438
439
440
441
442
443
444
445
446
447
448
449
450
451
452
453
454
455
456
457
458
459
460
461
462
463
464
465
466
467
468
469
470
471
472
473
474
475
476
477
478
479
480
481
482
483
484
485
486
487
488
489
490
491
492
493
494
495
496
497
498
499
500
501
502
503
504
505
506
507
508
509
510
511
512
513
514
515
516
517
518
519
520
521
522
523
524
525
526
527
528
529
530
531
532
533
534
535
536
537
538
539
540
541
542
543
544
545
546
547
548
549
550
551
552
553
554
555
556
557
558
559
560
561
562
563
564
565
566
567
568
569
570
571
572
573
574
575
576
577
578
579
580
581
582
583
584
585
586
587
588
589
590
591
592
593
594
595
596
597
598
599
600
601
602
603
604
605
606
607
608
609
610
611
612
613
614
615
616
617
618
619
620
621
622
623
624
625
626
627
628
629
630
631
632
633
634
635
636
637
638
639
640
641
642
643
644
645
646
647
648
649
650
651
652
653
654
655
656
657
658
659
660
661
662
663
664
665
666
667
668
669
670
671
672
673
674
675
676
677
678
679
680
681
682
683
684
685
686
687
688
689
690
691
692
693
694
695
696
697
698
699
700
701
702
703
704
705
706
707
708
709
710
711
712
713
714
715
716
717
718
719
720
721
722
723
724
725
726
727
728
729
730
731
732
733
734
735
736
737
738
739
740
741
742
743
744
745
746
747
748
749
750
751
752
753
754
755
756
757
758
759
760
761
762
763
764
765
766
767
768
769
770
771
772
773
774
775
776
777
778
779
780
781
782
783
784
785
786
787
788
789
790
791
792
793
794
795
796
797
798
799
800
801
802
803
804
805
806
807
808
809
810
811
812
813
814
815
816
817
818
819
820
821
822
823
824
825
826
827
828
829
830
831
832
833
834
835
836
837
838
839
840
841
842
843
844
845
846
847
848
849
850
851
852
853
854
855
856
857
858
859
860
861
862
863
864
865
866
867
868
869
870
871
872
873
874
875
876
877
878
879
880
881
882
883
884
885
886
887
888
889
890
891
892
893
894
895
896
897
898
899
900
901
902
903
904
905
906
907
908
909
910
911
912
913
914
915
916
917
918
919
920
921
922
923
924
925
926
927
928
929
930
931
932
933
934
935
936
937
938
939
940
941
942
943
944
945
946
947
948
949
950
951
952
953
954
955
956
957
958
959
960
961
962
963
964
965
966
967
968
969
970
971
972
973
974
975
976
977
978
979
980
981
982
983
984
985
986
987
988
989
990
991
992
993
994
995
996
997
998
999
1000

## Sheet: KR
	Protein sequence	>gi|723800217|emb|CEI59458.1| ammonium transporter NrgA [Bacillus subtilis]
		MQMGDTVFMFFCALLVWLMTPGLALFYGGMVKSKNVLSTAMHSFSSIAIVSIVWVLFGYTLAFAPGNSIIGGLEWAGLKGVGFDPGDYSDTIPHSLFMMFQMTFAVLTTAIISGAFAERMRFGAFLLFSVLWASLVYTPVAHWVWGGGWIGQLGALDFAGGNVVHISSGVAGLVLAIVLGKRKDGTASSPHNLIYTFLGGALIWFGWFGFNVGSALTLDGVAMYAFINTNTAAAAGIAGWILVEWIINKKPTMLGAVSGAIAGLVAITPAAGFVTPFASIIIGIIGGAVCFWGVFSLKKKFGYDDALDAFGLHGIGGTWGGIATGLFATTSVNSAGADGLFYGDASLIWKQIVAIAATYVFVFIVTFVIIKIVSLFLPLRATEEEESLGLDLTMHGEKA…
	Number of cleavage fragments	45
	Average fragment mass M	5108.32
	Max exceedance probability Kstat	0.218881
Index	Sorted list of post-cleavage massesm	m / M	R_obs	R_nul	R_obs - R_nul
	http://web.expasy.org/peptide_mass/	normalized	R (m / M)	exp(-m / M)
1	11910	2.33149	0.0222222	0.097151	-0.0749288
2	11781.8	2.3064	0.0444444	0.0996195	-0.055175
3	10808.6	2.11588	0.0666667	0.120527	-0.0538599
4	9351.88	1.83071	0.0888889	0.160299	-0.0714101
5	9279.76	1.8166	0.111111	0.162578	-0.0514673
6	9064.5	1.77446	0.133333	0.169575	-0.0362421
7	8556.28	1.67497	0.155556	0.187314	-0.0317585
8	8432.79	1.65079	0.177778	0.191897	-0.0141196
9	7521.64	1.47243	0.2	0.229368	-0.0293679
10	7393.46	1.44734	0.222222	0.235196	-0.0129736
11	7292.39	1.42755	0.244444	0.239896	0.00454842
12	7136.2	1.39697	0.266667	0.247344	0.0193225
13	7008.02	1.37188	0.288889	0.253629	0.0352601
14	6639.86	1.29981	0.311111	0.272583	0.0385281
15	6483.67	1.26924	0.333333	0.281046	0.0522873
16	6480.65	1.26865	0.355556	0.281212	0.0743434
17	6352.48	1.24355	0.377778	0.288357	0.0894204
18	6196.29	1.21298	0.4	0.29731	0.10269
19	5366.38	1.05052	0.422222	0.349757	0.0724656
20	5311.9	1.03985	0.444444	0.353507	0.0909371
21	5183.72	1.01476	0.466667	0.362489	0.104177
22	5055.55	0.989669	0.488889	0.3717	0.117189
23	5048.17	0.988223	0.511111	0.372237	0.138874
24	4954.8	0.969947	0.533333	0.379103	0.15423
25	4919.99	0.963132	0.555556	0.381695	0.17386
26	4791.82	0.938041	0.577778	0.391394	0.186384
27	4739.55	0.92781	0.6	0.395419	0.204581
28	4630.35	0.906432	0.622222	0.403963	0.218259
29	4342.97	0.850174	0.644444	0.42734	0.217104
30	3834.75	0.750686	0.666667	0.472043	0.194624
31	3724.21	0.729048	0.688889	0.482368	0.206521
32	3619.49	0.708548	0.711111	0.492359	0.218753
33	3395.26	0.664653	0.733333	0.514452	0.218881
34	3028.47	0.59285	0.755556	0.55275	0.202806
35	2684.88	0.52559	0.777778	0.591207	0.186571
36	2355.93	0.461195	0.8	0.63053	0.16947
37	1989.14	0.389392	0.822222	0.677469	0.144753
38	1057.34	0.206985	0.844444	0.813032	0.0314123
39	713.76	0.139725	0.866667	0.869597	-0.00293073
40	305.395	0.0597839	0.888889	0.941968	-0.0530792
41	302.377	0.059193	0.911111	0.942525	-0.0314138
42	274.363	0.0537091	0.933333	0.947708	-0.0143744
43	233.268	0.0456642	0.955556	0.955363	0.000192851
44	174.203	0.0341018	0.977778	0.966473	0.0113046
45	146.189	0.0286179	1	0.971788	0.0282123
46
47
48
49
50
51
52
53
54
55
56
57
58
59
60
61
62
63
64
65
66
67
68
69
70
71
72
73
74
75
76
77
78
79
80
81
82
83
84
85
86
87
88
89
90
91
92
93
94
95
96
97
98
99
100
101
102
103
104
105
106
107
108
109
110
111
112
113
114
115
116
117
118
119
120
121
122
123
124
125
126
127
128
129
130
131
132
133
134
135
136
137
138
139
140
141
142
143
144
145
146
147
148
149
150
151
152
153
154
155
156
157
158
159
160
161
162
163
164
165
166
167
168
169
170
171
172
173
174
175
176
177
178
179
180
181
182
183
184
185
186
187
188
189
190
191
192
193
194
195
196
197
198
199
200
201
202
203
204
205
206
207
208
209
210
211
212
213
214
215
216
217
218
219
220
221
222
223
224
225
226
227
228
229
230
231
232
233
234
235
236
237
238
239
240
241
242
243
244
245
246
247
248
249
250
251
252
253
254
255
256
257
258
259
260
261
262
263
264
265
266
267
268
269
270
271
272
273
274
275
276
277
278
279
280
281
282
283
284
285
286
287
288
289
290
291
292
293
294
295
296
297
298
299
300
301
302
303
304
305
306
307
308
309
310
311
312
313
314
315
316
317
318
319
320
321
322
323
324
325
326
327
328
329
330
331
332
333
334
335
336
337
338
339
340
341
342
343
344
345
346
347
348
349
350
351
352
353
354
355
356
357
358
359
360
361
362
363
364
365
366
367
368
369
370
371
372
373
374
375
376
377
378
379
380
381
382
383
384
385
386
387
388
389
390
391
392
393
394
395
396
397
398
399
400
401
402
403
404
405
406
407
408
409
410
411
412
413
414
415
416
417
418
419
420
421
422
423
424
425
426
427
428
429
430
431
432
433
434
435
436
437
438
439
440
441
442
443
444
445
446
447
448
449
450
451
452
453
454
455
456
457
458
459
460
461
462
463
464
465
466
467
468
469
470
471
472
473
474
475
476
477
478
479
480
481
482
483
484
485
486
487
488
489
490
491
492
493
494
495
496
497
498
499
500
501
502
503
504
505
506
507
508
509
510
511
512
513
514
515
516
517
518
519
520
521
522
523
524
525
526
527
528
529
530
531
532
533
534
535
536
537
538
539
540
541
542
543
544
545
546
547
548
549
550
551
552
553
554
555
556
557
558
559
560
561
562
563
564
565
566
567
568
569
570
571
572
573
574
575
576
577
578
579
580
581
582
583
584
585
586
587
588
589
590
591
592
593
594
595
596
597
598
599
600
601
602
603
604
605
606
607
608
609
610
611
612
613
614
615
616
617
618
619
620
621
622
623
624
625
626
627
628
629
630
631
632
633
634
635
636
637
638
639
640
641
642
643
644
645
646
647
648
649
650
651
652
653
654
655
656
657
658
659
660
661
662
663
664
665
666
667
668
669
670
671
672
673
674
675
676
677
678
679
680
681
682
683
684
685
686
687
688
689
690
691
692
693
694
695
696
697
698
699
700
701
702
703
704
705
706
707
708
709
710
711
712
713
714
715
716
717
718
719
720
721
722
723
724
725
726
727
728
729
730
731
732
733
734
735
736
737
738
739
740
741
742
743
744
745
746
747
748
749
750
751
752
753
754
755
756
757
758
759
760
761
762
763
764
765
766
767
768
769
770
771
772
773
774
775
776
777
778
779
780
781
782
783
784
785
786
787
788
789
790
791
792
793
794
795
796
797
798
799
800
801
802
803
804
805
806
807
808
809
810
811
812
813
814
815
816
817
818
819
820
821
822
823
824
825
826
827
828
829
830
831
832
833
834
835
836
837
838
839
840
841
842
843
844
845
846
847
848
849
850
851
852
853
854
855
856
857
858
859
860
861
862
863
864
865
866
867
868
869
870
871
872
873
874
875
876
877
878
879
880
881
882
883
884
885
886
887
888
889
890
891
892
893
894
895
896
897
898
899
900
901
902
903
904
905
906
907
908
909
910
911
912
913
914
915
916
917
918
919
920
921
922
923
924
925
926
927
928
929
930
931
932
933
934
935
936
937
938
939
940
941
942
943
944
945
946
947
948
949
950
951
952
953
954
955
956
957
958
959
960
961
962
963
964
965
966
967
968
969
970
971
972
973
974
975
976
977
978
979
980
981
982
983
984
985
986
987
988
989
990
991
992
993
994
995
996
997
998
999
1000

## Sheet: KRFYW
	Protein sequence	>gi|723800217|emb|CEI59458.1| ammonium transporter NrgA [Bacillus subtilis]
		MQMGDTVFMFFCALLVWLMTPGLALFYGGMVKSKNVLSTAMHSFSSIAIVSIVWVLFGYTLAFAPGNSIIGGLEWAGLKGVGFDPGDYSDTIPHSLFMMFQMTFAVLTTAIISGAFAERMRFGAFLLFSVLWASLVYTPVAHWVWGGGWIGQLGALDFAGGNVVHISSGVAGLVLAIVLGKRKDGTASSPHNLIYTFLGGALIWFGWFGFNVGSALTLDGVAMYAFINTNTAAAAGIAGWILVEWIINKKPTMLGAVSGAIAGLVAITPAAGFVTPFASIIIGIIGGAVCFWGVFSLKKKFGYDDALDAFGLHGIGGTWGGIATGLFATTSVNSAGADGLFYGDASLIWKQIVAIAATYVFVFIVTFVIIKIVSLFLPLRATEEEESLGLDLTMHGEKA…
	Number of cleavage fragments	208
	Average fragment mass M	1218.35
	Max exceedance probability Kstat	0.15579
Index	Sorted list of post-cleavage massesm	m / M	R_obs	R_nul	R_obs - R_nul
	http://web.expasy.org/peptide_mass/	normalized	R (m / M)	exp(-m / M)
1	3973.83	3.26165	0.00480769	0.0383251	-0.0335174
2	3403.97	2.79392	0.00961538	0.0611809	-0.0515655
3	3323.04	2.72749	0.0144231	0.065383	-0.0509599
4	3202.79	2.62879	0.0192308	0.0721654	-0.0529347
5	3126.79	2.56642	0.0240385	0.0768104	-0.0527719
6	3046.6	2.5006	0.0288462	0.0820359	-0.0531898
7	3028.47	2.48571	0.0336538	0.0832662	-0.0496123
8	2941.31	2.41417	0.0384615	0.0894412	-0.0509797
9	2906.2	2.38536	0.0432692	0.0920558	-0.0487865
10	2703.02	2.21859	0.0480769	0.108763	-0.0606856
11	2684.88	2.2037	0.0528846	0.110393	-0.0575088
12	2682.26	2.20155	0.0576923	0.110631	-0.052939
13	2658.19	2.1818	0.0625	0.112838	-0.0503383
14	2522	2.07001	0.0673077	0.126184	-0.0588764
15	2468.76	2.02632	0.0721154	0.13182	-0.0597049
16	2439.84	2.00258	0.0769231	0.134987	-0.0580638
17	2415.91	1.98293	0.0817308	0.137665	-0.0559339
18	2377.78	1.95164	0.0865385	0.14204	-0.055502
19	2361.6	1.93836	0.0913462	0.14394	-0.0525942
20	2287.73	1.87773	0.0961538	0.152937	-0.0567828
21	2233.51	1.83322	0.100962	0.159897	-0.0589357
22	2223.39	1.82492	0.105769	0.16123	-0.055461
23	2216.39	1.81917	0.110577	0.16216	-0.0515829
24	2213.66	1.81694	0.115385	0.162523	-0.0471383
25	2190.39	1.79784	0.120192	0.165657	-0.0454645
26	2189.5	1.7971	0.125	0.165779	-0.0407787
27	2162.53	1.77497	0.129808	0.169489	-0.0396812
28	2131.55	1.74954	0.134615	0.173855	-0.0392392
29	2080.55	1.70768	0.139423	0.181287	-0.0418636
30	2027.37	1.66403	0.144231	0.189375	-0.0451442
31	2027.22	1.6639	0.149038	0.189398	-0.0403595
32	2015.34	1.65416	0.153846	0.191254	-0.0374074
33	1989.14	1.63265	0.158654	0.195411	-0.0367573
34	1973.2	1.61957	0.163462	0.197984	-0.0345224
35	1971.24	1.61796	0.168269	0.198303	-0.0300333
36	1964.4	1.61234	0.173077	0.19942	-0.0263432
37	1943.23	1.59497	0.177885	0.202914	-0.0250298
38	1933.29	1.58681	0.182692	0.204578	-0.0218856
39	1924.05	1.57923	0.1875	0.206134	-0.0186339
40	1866.1	1.53166	0.192308	0.216176	-0.0238678
41	1864.99	1.53075	0.197115	0.216373	-0.019258
42	1833.09	1.50457	0.201923	0.222113	-0.0201904
43	1823.23	1.49647	0.206731	0.223919	-0.017188
44	1820.12	1.49392	0.211538	0.224491	-0.0129522
45	1811.27	1.48666	0.216346	0.226126	-0.00978022
46	1807.14	1.48327	0.221154	0.226895	-0.00574075
47	1795.27	1.47353	0.225962	0.229115	-0.00315392
48	1794.12	1.47258	0.230769	0.229333	0.00143611
49	1778.18	1.4595	0.235577	0.232352	0.00322475
50	1762.01	1.44623	0.240385	0.235457	0.00492758
51	1729.01	1.41914	0.245192	0.241922	0.00327079
52	1670.98	1.37151	0.25	0.253722	-0.0037224
53	1653.98	1.35756	0.254808	0.257288	-0.00248034
54	1650.81	1.35495	0.259615	0.257959	0.00165631
55	1648.1	1.35273	0.264423	0.258534	0.00588939
56	1645.88	1.35091	0.269231	0.259006	0.0102251
57	1644.76	1.34999	0.274038	0.259243	0.0147957
58	1628.86	1.33694	0.278846	0.262648	0.016198
59	1614.83	1.32543	0.283654	0.26569	0.0179643
60	1613.84	1.32461	0.288462	0.265907	0.0225544
61	1597.99	1.31161	0.293269	0.269387	0.023882
62	1582.82	1.29915	0.298077	0.272763	0.0253135
63	1575.79	1.29338	0.302885	0.274343	0.0285421
64	1563.64	1.28341	0.307692	0.277091	0.0306011
65	1558.71	1.27937	0.3125	0.278214	0.0342861
66	1548.72	1.27116	0.317308	0.280506	0.0368018
67	1528.77	1.25479	0.322115	0.285136	0.0369798
68	1522.63	1.24975	0.326923	0.286576	0.040347
69	1519.87	1.24748	0.331731	0.287228	0.0445026
70	1519.76	1.24739	0.336538	0.287253	0.0492858
71	1510.97	1.24018	0.341346	0.289333	0.0520133
72	1491.92	1.22454	0.346154	0.293892	0.0522616
73	1473.56	1.20947	0.350962	0.298355	0.0526066
74	1441.73	1.18335	0.355769	0.306251	0.0495179
75	1433.75	1.1768	0.360577	0.308264	0.0523133
76	1425.68	1.17017	0.365385	0.310313	0.0550715
77	1410.72	1.15789	0.370192	0.314147	0.056045
78	1410.61	1.1578	0.375	0.314177	0.0608233
79	1402.53	1.15117	0.379808	0.316267	0.0635409
80	1353.63	1.11104	0.384615	0.329217	0.055398
81	1352.52	1.11012	0.389423	0.329519	0.0599045
82	1333.65	1.09464	0.394231	0.334661	0.05957
83	1330.46	1.09202	0.399038	0.335538	0.0635006
84	1323.6	1.08639	0.403846	0.337434	0.0664124
85	1321.51	1.08468	0.408654	0.338011	0.0706424
86	1310.38	1.07554	0.413462	0.341114	0.0723478
87	1295.41	1.06325	0.418269	0.345331	0.0729387
88	1290.44	1.05917	0.423077	0.346743	0.0763338
89	1274.35	1.04597	0.427885	0.351352	0.0765324
90	1243.43	1.02058	0.432692	0.360385	0.0723078
91	1213.36	0.995901	0.4375	0.369391	0.0681094
92	1206.46	0.990237	0.442308	0.371489	0.0708191
93	1195.42	0.981183	0.447115	0.374867	0.072248
94	1178.52	0.967311	0.451923	0.380104	0.0718195
95	1163.38	0.954881	0.456731	0.384858	0.0718729
96	1152.4	0.945871	0.461538	0.388341	0.0731972
97	1133.18	0.930094	0.466346	0.394517	0.0718293
98	1129.44	0.927027	0.471154	0.395728	0.0754254
99	1127.39	0.925344	0.475962	0.396395	0.0795663
100	1125.39	0.923701	0.480769	0.397047	0.0837225
101	1124.35	0.922845	0.485577	0.397387	0.0881899
102	1119.33	0.918727	0.490385	0.399027	0.091358
103	1106.26	0.908	0.495192	0.40333	0.0918623
104	1077.29	0.88422	0.5	0.413036	0.0869637
105	1074.29	0.881754	0.504808	0.414056	0.0907518
106	1057.34	0.86785	0.509615	0.419853	0.089762
107	1052.19	0.863623	0.514423	0.421632	0.0927913
108	1037.22	0.851335	0.519231	0.426845	0.092386
109	1031.35	0.846511	0.524038	0.428909	0.0951299
110	1030.23	0.845596	0.528846	0.429301	0.0995447
111	1016.12	0.834012	0.533654	0.434303	0.0993506
112	995.149	0.8168	0.538462	0.441843	0.0966184
113	986.003	0.809294	0.543269	0.445172	0.0980968
114	977.171	0.802045	0.548077	0.448411	0.0996658
115	971.207	0.79715	0.552885	0.450611	0.102273
116	962.215	0.789769	0.557692	0.45395	0.103743
117	949.115	0.779017	0.5625	0.458857	0.103643
118	935.182	0.767581	0.567308	0.464134	0.103173
119	933.072	0.765849	0.572115	0.464939	0.107176
120	932.215	0.765145	0.576923	0.465266	0.111657
121	928.086	0.761757	0.581731	0.466846	0.114885
122	925.95	0.760004	0.586538	0.467665	0.118874
123	924.021	0.75842	0.591346	0.468406	0.12294
124	897.001	0.736243	0.596154	0.47891	0.117244
125	889.019	0.729691	0.600962	0.482058	0.118904
126	877.094	0.719903	0.605769	0.486799	0.11897
127	876.066	0.719059	0.610577	0.48721	0.123367
128	869.047	0.713298	0.615385	0.490025	0.125359
129	851.074	0.698547	0.620192	0.497308	0.122885
130	836.001	0.686175	0.625	0.503498	0.121502
131	813.995	0.668112	0.629808	0.512675	0.117132
132	808.954	0.663975	0.634615	0.514801	0.119814
133	777.962	0.638538	0.639423	0.528064	0.111359
134	765.775	0.628534	0.644231	0.533373	0.110858
135	760.845	0.624488	0.649038	0.535536	0.113503
136	747.893	0.613857	0.653846	0.541259	0.112587
137	734.85	0.603152	0.658654	0.547084	0.111569
138	728.889	0.598259	0.663462	0.549768	0.113694
139	727.879	0.59743	0.668269	0.550224	0.118046
140	724.898	0.594984	0.673077	0.551572	0.121505
141	713.76	0.585842	0.677885	0.556637	0.121248
142	709.803	0.582594	0.682692	0.558448	0.124244
143	705.871	0.579366	0.6875	0.560253	0.127247
144	703.898	0.577747	0.692308	0.561161	0.131146
145	670.763	0.550551	0.697115	0.576632	0.120483
146	666.818	0.547312	0.701923	0.578502	0.123421
147	661.777	0.543175	0.706731	0.580901	0.12583
148	660.73	0.542316	0.711538	0.5814	0.130138
149	658.795	0.540728	0.716346	0.582324	0.134022
150	653.794	0.536623	0.721154	0.58472	0.136434
151	649.788	0.533335	0.725962	0.586645	0.139316
152	612.686	0.502881	0.730769	0.604785	0.125984
153	602.775	0.494747	0.735577	0.609725	0.125852
154	597.712	0.490591	0.740385	0.612264	0.12812
155	577.721	0.474184	0.745192	0.622393	0.122799
156	565.537	0.464183	0.75	0.628649	0.121351
157	555.634	0.456054	0.754808	0.633779	0.121028
158	551.64	0.452777	0.759615	0.63586	0.123755
159	525.62	0.43142	0.764423	0.649586	0.114837
160	513.594	0.421549	0.769231	0.65603	0.113201
161	510.634	0.419119	0.774038	0.657626	0.116413
162	507.59	0.416621	0.778846	0.659271	0.119575
163	503.599	0.413345	0.783654	0.661434	0.12222
164	497.638	0.408453	0.788462	0.664678	0.123784
165	490.618	0.402691	0.793269	0.668519	0.124751
166	486.612	0.399403	0.798077	0.670721	0.127356
167	479.505	0.39357	0.802885	0.674644	0.12824
168	478.589	0.392817	0.807692	0.675152	0.13254
169	474.601	0.389544	0.8125	0.677366	0.135134
170	471.641	0.387114	0.817308	0.679013	0.138294
171	462.546	0.37965	0.822115	0.684101	0.138014
172	452.572	0.371463	0.826923	0.689724	0.137199
173	450.535	0.369791	0.831731	0.690878	0.140852
174	443.561	0.364067	0.836538	0.694845	0.141694
175	440.499	0.361554	0.841346	0.696593	0.144753
176	427.577	0.350948	0.846154	0.704021	0.142133
177	421.54	0.345993	0.850962	0.707518	0.143444
178	408.457	0.335254	0.855769	0.715156	0.140613
179	391.511	0.321345	0.860577	0.725173	0.135404
180	387.479	0.318036	0.865385	0.727576	0.137808
181	385.42	0.316346	0.870192	0.728807	0.141385
182	378.428	0.310607	0.875	0.733002	0.141998
183	377.484	0.309832	0.879808	0.73357	0.146238
184	375.384	0.308109	0.884615	0.734835	0.14978
185	374.397	0.307299	0.889423	0.735431	0.153992
186	369.42	0.303214	0.894231	0.738441	0.15579
187	346.427	0.284341	0.899038	0.75251	0.146529
188	321.376	0.26378	0.903846	0.768142	0.135704
189	305.395	0.250663	0.908654	0.778284	0.130369
190	303.361	0.248993	0.913462	0.779585	0.133876
191	302.377	0.248186	0.918269	0.780215	0.138054
192	296.385	0.243267	0.923077	0.784062	0.139015
193	293.366	0.24079	0.927885	0.786007	0.141878
194	293.323	0.240754	0.932692	0.786035	0.146657
195	274.363	0.225193	0.9375	0.798362	0.139138
196	266.297	0.218572	0.942308	0.803666	0.138642
197	264.325	0.216953	0.947115	0.804968	0.142147
198	261.28	0.214454	0.951923	0.806982	0.144941
199	252.27	0.207059	0.956731	0.812972	0.143759
200	238.243	0.195546	0.961538	0.822386	0.139153
201	236.271	0.193927	0.966346	0.823718	0.142628
202	233.268	0.191462	0.971154	0.825751	0.145403
203	222.244	0.182414	0.975962	0.833256	0.142705
204	204.228	0.167627	0.980769	0.845669	0.1351
205	181.191	0.148719	0.985577	0.861812	0.123765
206	174.203	0.142983	0.990385	0.866769	0.123615
207	165.192	0.135587	0.995192	0.873204	0.121989
208	146.189	0.11999	1	0.88693	0.11307
209
210
211
212
213
214
215
216
217
218
219
220
221
222
223
224
225
226
227
228
229
230
231
232
233
234
235
236
237
238
239
240
241
242
243
244
245
246
247
248
249
250
251
252
253
254
255
256
257
258
259
260
261
262
263
264
265
266
267
268
269
270
271
272
273
274
275
276
277
278
279
280
281
282
283
284
285
286
287
288
289
290
291
292
293
294
295
296
297
298
299
300
301
302
303
304
305
306
307
308
309
310
311
312
313
314
315
316
317
318
319
320
321
322
323
324
325
326
327
328
329
330
331
332
333
334
335
336
337
338
339
340
341
342
343
344
345
346
347
348
349
350
351
352
353
354
355
356
357
358
359
360
361
362
363
364
365
366
367
368
369
370
371
372
373
374
375
376
377
378
379
380
381
382
383
384
385
386
387
388
389
390
391
392
393
394
395
396
397
398
399
400
401
402
403
404
405
406
407
408
409
410
411
412
413
414
415
416
417
418
419
420
421
422
423
424
425
426
427
428
429
430
431
432
433
434
435
436
437
438
439
440
441
442
443
444
445
446
447
448
449
450
451
452
453
454
455
456
457
458
459
460
461
462
463
464
465
466
467
468
469
470
471
472
473
474
475
476
477
478
479
480
481
482
483
484
485
486
487
488
489
490
491
492
493
494
495
496
497
498
499
500
501
502
503
504
505
506
507
508
509
510
511
512
513
514
515
516
517
518
519
520
521
522
523
524
525
526
527
528
529
530
531
532
533
534
535
536
537
538
539
540
541
542
543
544
545
546
547
548
549
550
551
552
553
554
555
556
557
558
559
560
561
562
563
564
565
566
567
568
569
570
571
572
573
574
575
576
577
578
579
580
581
582
583
584
585
586
587
588
589
590
591
592
593
594
595
596
597
598
599
600
601
602
603
604
605
606
607
608
609
610
611
612
613
614
615
616
617
618
619
620
621
622
623
624
625
626
627
628
629
630
631
632
633
634
635
636
637
638
639
640
641
642
643
644
645
646
647
648
649
650
651
652
653
654
655
656
657
658
659
660
661
662
663
664
665
666
667
668
669
670
671
672
673
674
675
676
677
678
679
680
681
682
683
684
685
686
687
688
689
690
691
692
693
694
695
696
697
698
699
700
701
702
703
704
705
706
707
708
709
710
711
712
713
714
715
716
717
718
719
720
721
722
723
724
725
726
727
728
729
730
731
732
733
734
735
736
737
738
739
740
741
742
743
744
745
746
747
748
749
750
751
752
753
754
755
756
757
758
759
760
761
762
763
764
765
766
767
768
769
770
771
772
773
774
775
776
777
778
779
780
781
782
783
784
785
786
787
788
789
790
791
792
793
794
795
796
797
798
799
800
801
802
803
804
805
806
807
808
809
810
811
812
813
814
815
816
817
818
819
820
821
822
823
824
825
826
827
828
829
830
831
832
833
834
835
836
837
838
839
840
841
842
843
844
845
846
847
848
849
850
851
852
853
854
855
856
857
858
859
860
861
862
863
864
865
866
867
868
869
870
871
872
873
874
875
876
877
878
879
880
881
882
883
884
885
886
887
888
889
890
891
892
893
894
895
896
897
898
899
900
901
902
903
904
905
906
907
908
909
910
911
912
913
914
915
916
917
918
919
920
921
922
923
924
925
926
927
928
929
930
931
932
933
934
935
936
937
938
939
940
941
942
943
944
945
946
947
948
949
950
951
952
953
954
955
956
957
958
959
960
961
962
963
964
965
966
967
968
969
970
971
972
973
974
975
976
977
978
979
980
981
982
983
984
985
986
987
988
989
990
991
992
993
994
995
996
997
998
999
1000
