# Supplementary material for: Statistical prediction of protein structural, localization and functional properties by the analysis of its fragment mass distributions after proteolytic cleavage
Source: Sci Rep. 2016 Feb 29;6:22286. doi: 10.1038/srep22286 (PMC4770285; doi:10.1038/srep22286)
Supplement: Supplementary Dataset 5 [file srep22286-s6.xls]

## Sheet: AmtB
Protein sequence		>gi|723800217|emb|CEI59458.1| ammonium transporter NrgA [Bacillus subtilis]
		MQMGDTVFMFFCALLVWLMTPGLALFYGGMVKSKNVLSTAMHSFSSIAIVSIVWVLFGYTLAFAPGNSIIGGLEWAGLKGVGFDPGDYSDTIPHSLFMMFQMTFAVLTTAIISGAFAERMRFGAFLLFSVLWASLVYTPVAHWVWGGGWIGQLGALDFAGGNVVHISSGVAGLVLAIVLGKRKDGTASSPHNLIYTFLGGALIWFGWFGFNVGSALTLDGVAMYAFINTNTAAAAGIAGWILVEWIINKKPTMLGAVSGAIAGLVAITPAAGFVTPFASIIIGIIGGAVCFWGVFSLKKKFGYDDALDAFGLHGIGGTWGGIATGLFATTSVNSAGADGLFYGDASLIWKQIVAIAATYVFVFIVTFVIIKIVSLFLPLRATEEEESLGLDLTMHGEKA…
		AFILMV	DE	DEK	DK	FLMWY	FLWYAEQ	KR	KRFYW
Kstat		0.27216	0.161616	0.150293	0.154174	0.181614	0.231113	0.226875	0.143922
1. Localization: Cytosolic (<0.29) or Membrane (>0.29)?				Step 1 (initial)		Step 2 (confirmation)
(model coefficients in Suppl. 2, section 2.2.1.1)	z			0.363136		-0.351433
	p			0.589799		0.413035
	Θ			>0.29 → Membrane		>0.29 → Membrane
2. Membrane: Monotopic (< 0.63) or Transmembrane (> 0.63)?				Step 1 (initial)	Step 2 (confirmation)
(model coefficients in Suppl. 2, section 2.2.1.2)	z			1.11445	1.9488
	p			0.752958	0.875316
	Θ			>0.63 → Transmembrane	>0.63 → Transmembrane
3. Transmembrane: Single-pass (<0.7) or Multi-pass (>0.7)?		Step 4 (confirmation)		Step 2 (confirmation)		Step 1 (initial)		Step 3 (confirmation)
(model coefficients in Suppl. 2, section 2.2.1.3)	z	-0.337854		-0.199486		-0.756505		-0.95943
	p	0.416331		0.450293		0.319406		0.276992
	Θ	>0.7 → Multi-pass		>0.7 → Multi-pass		>0.7 → Multi-pass		>0.7 → Multi-pass
4. Transmembrane: Beta-sheet (<0.5) or Alpha-helix (>0.5)?		Step 1 (initial)	Step 2 (confirmation)
(model coefficients in Suppl. 2, section 2.1.3)	z	1.84211	1.75477
	p	0.863199	0.852554
	Θ	>0.5 → alpha	>0.5 → alpha
5. Host organism: Proteobacteria (< 0.41) or Firmicute (>0.41)?		Step 1 (initial)		Step 3 (confirmation)			Step 2 (confirmation)
(model coefficients in Suppl. 2, section 2.2.2.3)	z	0.143011		1.00139			1.38002
	p	0.535692		0.731332			0.798994
	Θ	>0.41 → Firmicute		>0.41 → Firmicute			>0.41 → Firmicute
6. Functional role: Transporters (<0.33) vs Sensors (>0.33)?									Step 1 (single)
(model coefficients in Suppl. 2, section 2.3.4)	z								-4.03712
	p								0.0173422
	Θ								<0.33 → Transporter

## Sheet: AFILMV
	Protein sequence	>gi|723800217|emb|CEI59458.1| ammonium transporter NrgA [Bacillus subtilis]
		MQMGDTVFMFFCALLVWLMTPGLALFYGGMVKSKNVLSTAMHSFSSIAIVSIVWVLFGYTLAFAPGNSIIGGLEWAGLKGVGFDPGDYSDTIPHSLFMMFQMTFAVLTTAIISGAFAERMRFGAFLLFSVLWASLVYTPVAHWVWGGGWIGQLGALDFAGGNVVHISSGVAGLVLAIVLGKRKDGTASSPHNLIYTFLGGALIWFGWFGFNVGSALTLDGVAMYAFINTNTAAAAGIAGWILVEWIINKKPTMLGAVSGAIAGLVAITPAAGFVTPFASIIIGIIGGAVCFWGVFSLKKKFGYDDALDAFGLHGIGGTWGGIATGLFATTSVNSAGADGLFYGDASLIWKQIVAIAATYVFVFIVTFVIIKIVSLFLPLRATEEEESLGLDLTMHGEKA…
	Number of cleavage fragments	548
	Average fragment mass M	685.212
	Max exceedance probability Kstat	0.27216
Index	Sorted list of post-cleavage massesm	m / M	R_obs	R_nul	R_obs - R_nul
	http://web.expasy.org/peptide_mass/	normalized	R (m / M)	exp(-m / M)
1	2033.18	2.96723	0.00182482	0.0514456	-0.0496208
2	2018.21	2.94538	0.00364964	0.052582	-0.0489324
3	1989.14	2.90295	0.00547445	0.054861	-0.0493865
4	1958.2	2.85781	0.00729927	0.0573944	-0.0500951
5	1905.05	2.78024	0.00912409	0.0620239	-0.0528998
6	1867	2.72471	0.0109489	0.0655655	-0.0546166
7	1842.01	2.68823	0.0127737	0.068001	-0.0552273
8	1777.97	2.59477	0.0145985	0.0746632	-0.0600646
9	1738.95	2.53782	0.0164234	0.0790382	-0.0626148
10	1719.82	2.50992	0.0182482	0.081275	-0.0630269
11	1717.94	2.50716	0.020073	0.081499	-0.061426
12	1710.82	2.49677	0.0218978	0.0823505	-0.0604527
13	1687.91	2.46334	0.0237226	0.0851498	-0.0614271
14	1679.9	2.45165	0.0255474	0.0861517	-0.0606043
15	1675.81	2.44568	0.0273723	0.0866671	-0.0592948
16	1614.83	2.35668	0.0291971	0.0947341	-0.0655371
17	1607.76	2.34636	0.0310219	0.0957168	-0.0646949
18	1606.67	2.34477	0.0328467	0.0958691	-0.0630224
19	1590.75	2.32154	0.0346715	0.0981219	-0.0634504
20	1580.76	2.30697	0.0364964	0.0995624	-0.063066
21	1566.74	2.2865	0.0383212	0.101622	-0.0633003
22	1563.64	2.28198	0.040146	0.102082	-0.0619359
23	1533.7	2.23828	0.0419708	0.106641	-0.0646707
24	1523.72	2.22372	0.0437956	0.108206	-0.0644107
25	1517.74	2.215	0.0456204	0.109153	-0.063533
26	1497.58	2.18558	0.0474453	0.112413	-0.0649676
27	1483.68	2.16529	0.0492701	0.114716	-0.0654463
28	1467.6	2.14183	0.0510949	0.11744	-0.0663454
29	1457.61	2.12724	0.0529197	0.119166	-0.0662464
30	1452.64	2.11998	0.0547445	0.120034	-0.0652892
31	1450.48	2.11684	0.0565693	0.120412	-0.0638428
32	1440.66	2.1025	0.0583942	0.12215	-0.0637559
33	1420.54	2.07314	0.060219	0.12579	-0.0655715
34	1418.61	2.07033	0.0620438	0.126145	-0.0641009
35	1406.46	2.0526	0.0638686	0.128401	-0.0645326
36	1360.53	1.98556	0.0656934	0.137303	-0.0716098
37	1358.66	1.98283	0.0675182	0.137678	-0.0701602
38	1353.51	1.97531	0.0693431	0.138719	-0.0693755
39	1340.63	1.95652	0.0711679	0.14135	-0.0701821
40	1327.5	1.93736	0.0729927	0.144084	-0.0710912
41	1296.45	1.89204	0.0748175	0.150764	-0.0759465
42	1296.44	1.89202	0.0766423	0.150767	-0.0741245
43	1271.44	1.85554	0.0784672	0.156368	-0.0779007
44	1249.39	1.82336	0.080292	0.161482	-0.0811902
45	1244.37	1.81604	0.0821168	0.162669	-0.0805527
46	1243.49	1.81475	0.0839416	0.162879	-0.0789375
47	1239.53	1.80897	0.0857664	0.163823	-0.0780568
48	1233.3	1.79988	0.0875912	0.165319	-0.0777279
49	1229.46	1.79428	0.0894161	0.166248	-0.0768317
50	1227.47	1.79137	0.0912409	0.166731	-0.0754905
51	1213.41	1.77086	0.0930657	0.170187	-0.0771209
52	1200.36	1.75181	0.0948905	0.173459	-0.078569
53	1190.23	1.73703	0.0967153	0.176043	-0.0793279
54	1184.36	1.72845	0.0985401	0.177559	-0.0790186
55	1173.34	1.71237	0.100365	0.180437	-0.0800722
56	1165.24	1.70056	0.10219	0.182582	-0.0803918
57	1158.28	1.6904	0.104015	0.184446	-0.0804314
58	1157.38	1.68908	0.105839	0.184689	-0.0788497
59	1154.3	1.68458	0.107664	0.185522	-0.0778578
60	1143.17	1.66835	0.109489	0.188558	-0.0790685
61	1130.33	1.6496	0.111314	0.192126	-0.0808125
62	1129.28	1.64808	0.113139	0.192419	-0.0792806
63	1128.2	1.6465	0.114964	0.192723	-0.0777592
64	1117.23	1.63049	0.116788	0.195834	-0.0790461
65	1114.41	1.62638	0.118613	0.196641	-0.0780279
66	1106.35	1.6146	0.120438	0.198969	-0.0785315
67	1102.26	1.60863	0.122263	0.200161	-0.0778981
68	1102.21	1.60857	0.124088	0.200174	-0.0760859
69	1100.28	1.60576	0.125912	0.200738	-0.0748255
70	1086.3	1.58535	0.127737	0.204876	-0.0771391
71	1085.27	1.58385	0.129562	0.205184	-0.0756223
72	1074.22	1.56771	0.131387	0.208521	-0.0771345
73	1072.33	1.56496	0.133212	0.209096	-0.0758842
74	1067.21	1.55749	0.135036	0.210664	-0.0756272
75	1067.18	1.55745	0.136861	0.210673	-0.0738118
76	1063.09	1.55147	0.138686	0.211936	-0.0732499
77	1055.16	1.53991	0.140511	0.214401	-0.07389
78	1050.05	1.53244	0.142336	0.216008	-0.073672
79	1049.23	1.53126	0.144161	0.216264	-0.0721034
80	1046.23	1.52687	0.145985	0.217214	-0.0712283
81	1043.2	1.52245	0.14781	0.218176	-0.0703659
82	1029.2	1.50202	0.149635	0.222679	-0.0730443
83	1028.13	1.50046	0.15146	0.223028	-0.0715679
84	1025.22	1.4962	0.153285	0.223979	-0.0706939
85	1015.04	1.48136	0.155109	0.227329	-0.0722194
86	1013.18	1.47864	0.156934	0.227947	-0.0710131
87	1003.12	1.46396	0.158759	0.231319	-0.0725594
88	1001.25	1.46123	0.160584	0.231951	-0.0713669
89	997.076	1.45513	0.162409	0.233369	-0.0709602
90	989.096	1.44349	0.164234	0.236103	-0.0718691
91	986.003	1.43897	0.166058	0.237171	-0.0711125
92	984.163	1.43629	0.167883	0.237809	-0.0699254
93	975.153	1.42314	0.169708	0.240956	-0.0712479
94	973.14	1.4202	0.171533	0.241665	-0.070132
95	973.139	1.4202	0.173358	0.241665	-0.0683076
96	972.111	1.4187	0.175182	0.242028	-0.0668456
97	963.951	1.40679	0.177007	0.244928	-0.0679205
98	959.072	1.39967	0.178832	0.246678	-0.0678458
99	954.053	1.39235	0.180657	0.248491	-0.0678344
100	954.004	1.39228	0.182482	0.248509	-0.0660273
101	944.201	1.37797	0.184307	0.25209	-0.0677836
102	944.185	1.37795	0.186131	0.252096	-0.0659645
103	944.116	1.37784	0.187956	0.252121	-0.0641651
104	939.033	1.37043	0.189781	0.253998	-0.0642174
105	937.085	1.36758	0.191606	0.254722	-0.063116
106	934.016	1.36311	0.193431	0.255865	-0.0624343
107	933.072	1.36173	0.195255	0.256218	-0.0609623
108	932.044	1.36023	0.19708	0.256603	-0.0595222
109	928.086	1.35445	0.198905	0.258089	-0.0591839
110	916.146	1.33703	0.20073	0.262626	-0.0618957
111	915.057	1.33544	0.202555	0.263044	-0.0604888
112	912.058	1.33106	0.20438	0.264197	-0.0598176
113	909.07	1.3267	0.206204	0.265352	-0.0591473
114	899.144	1.31221	0.208029	0.269224	-0.0611944
115	892.068	1.30189	0.209854	0.272018	-0.0621643
116	889.019	1.29744	0.211679	0.273231	-0.0615526
117	884.984	1.29155	0.213504	0.274845	-0.0613414
118	883.055	1.28873	0.215328	0.27562	-0.0602914
119	880.033	1.28432	0.217153	0.276838	-0.059685
120	878.998	1.28281	0.218978	0.277256	-0.0582784
121	874.008	1.27553	0.220803	0.279283	-0.0584802
122	873.966	1.27547	0.222628	0.2793	-0.0566725
123	873.019	1.27409	0.224453	0.279686	-0.0552337
124	867.954	1.26669	0.226277	0.281761	-0.0554841
125	866.006	1.26385	0.228102	0.282564	-0.0544617
126	862.938	1.25937	0.229927	0.283832	-0.0539049
127	857.063	1.2508	0.231752	0.286276	-0.0545237
128	850.927	1.24184	0.233577	0.288851	-0.0552743
129	849.942	1.24041	0.235401	0.289266	-0.0538649
130	849.084	1.23916	0.237226	0.289629	-0.0524024
131	848.995	1.23902	0.239051	0.289667	-0.0506155
132	844.981	1.23317	0.240876	0.291368	-0.0504923
133	840.974	1.22732	0.242701	0.293077	-0.0503763
134	831.921	1.21411	0.244526	0.296975	-0.0524493
135	831.041	1.21282	0.24635	0.297357	-0.0510062
136	828.923	1.20973	0.248175	0.298277	-0.050102
137	825.92	1.20535	0.25	0.299587	-0.0495873
138	825.874	1.20528	0.251825	0.299608	-0.0477827
139	820.989	1.19815	0.25365	0.301751	-0.0481013
140	813.008	1.18651	0.255474	0.305286	-0.0498117
141	811.976	1.185	0.257299	0.305746	-0.0484469
142	808.954	1.18059	0.259124	0.307098	-0.0479737
143	808.932	1.18056	0.260949	0.307107	-0.0461585
144	807.92	1.17908	0.262774	0.307562	-0.0447879
145	807.902	1.17905	0.264599	0.30757	-0.0429712
146	806.828	1.17749	0.266423	0.308052	-0.0416288
147	805.003	1.17482	0.268248	0.308873	-0.0406253
148	803.99	1.17334	0.270073	0.309331	-0.0392578
149	802.987	1.17188	0.271898	0.309784	-0.037886
150	802.839	1.17167	0.273723	0.30985	-0.0361278
151	801.897	1.17029	0.275547	0.310277	-0.0347293
152	800.011	1.16754	0.277372	0.311132	-0.0337596
153	799.955	1.16746	0.279197	0.311157	-0.0319603
154	797.866	1.16441	0.281022	0.312108	-0.0310858
155	796.922	1.16303	0.282847	0.312538	-0.0296912
156	793.739	1.15839	0.284672	0.313993	-0.0293213
157	791.859	1.15564	0.286496	0.314856	-0.0283594
158	788.005	1.15002	0.288321	0.316631	-0.0283102
159	787.998	1.15001	0.290146	0.316635	-0.026489
160	786.926	1.14844	0.291971	0.317131	-0.0251598
161	785.985	1.14707	0.293796	0.317567	-0.0237709
162	783.923	1.14406	0.29562	0.318524	-0.0229033
163	780.94	1.13971	0.297445	0.319913	-0.022468
164	780.909	1.13966	0.29927	0.319927	-0.0206574
165	779.848	1.13811	0.301095	0.320423	-0.0193286
166	775.86	1.13229	0.30292	0.322294	-0.0193743
167	774.913	1.13091	0.304745	0.32274	-0.0179952
168	774.829	1.13079	0.306569	0.322779	-0.0162098
169	771.955	1.12659	0.308394	0.324136	-0.0157417
170	771.825	1.1264	0.310219	0.324197	-0.0139784
171	769.896	1.12359	0.312044	0.325111	-0.0130676
172	767.895	1.12067	0.313869	0.326062	-0.0121933
173	767.88	1.12065	0.315693	0.326069	-0.0103758
174	765.839	1.11767	0.317518	0.327042	-0.00952359
175	763.935	1.11489	0.319343	0.327952	-0.00860893
176	763.805	1.1147	0.321168	0.328014	-0.00684614
177	759.86	1.10894	0.322993	0.329908	-0.00691531
178	757.974	1.10619	0.324818	0.330817	-0.00599965
179	757.903	1.10608	0.326642	0.330852	-0.0042095
180	749.952	1.09448	0.328467	0.334713	-0.006246
181	749.862	1.09435	0.330292	0.334757	-0.004465
182	745.849	1.08849	0.332117	0.336723	-0.00460667
183	743.876	1.08561	0.333942	0.337694	-0.00375281
184	741.844	1.08265	0.335766	0.338697	-0.00293057
185	739.869	1.07977	0.337591	0.339675	-0.00208344
186	737.854	1.07683	0.339416	0.340675	-0.00125932
187	733.863	1.071	0.341241	0.342665	-0.0014245
188	728.889	1.06374	0.343066	0.345162	-0.00209586
189	727.879	1.06227	0.344891	0.345671	-0.000780183
190	726.787	1.06067	0.346715	0.346222	0.000493109
191	724.771	1.05773	0.34854	0.347242	0.00129809
192	715.891	1.04477	0.350365	0.351772	-0.00140687
193	713.76	1.04166	0.35219	0.352867	-0.000677502
194	712.844	1.04033	0.354015	0.35334	0.000675025
195	709.861	1.03597	0.355839	0.354881	0.000958417
196	708.769	1.03438	0.357664	0.355447	0.00221727
197	707.83	1.03301	0.359489	0.355935	0.0035544
198	705.871	1.03015	0.361314	0.356954	0.00436021
199	704.781	1.02856	0.363139	0.357522	0.00561675
200	703.75	1.02705	0.364964	0.35806	0.00690343
201	702.884	1.02579	0.366788	0.358513	0.00827559
202	702.806	1.02568	0.368613	0.358554	0.0100592
203	701.879	1.02432	0.370438	0.359039	0.0113989
204	701.864	1.0243	0.372263	0.359047	0.0132157
205	699.848	1.02136	0.374088	0.360105	0.0139829
206	698.817	1.01986	0.375912	0.360647	0.0152652
207	698.817	1.01985	0.377737	0.360647	0.01709
208	697.789	1.01836	0.379562	0.361189	0.0183735
209	694.76	1.01393	0.381387	0.362789	0.0185981
210	693.876	1.01264	0.383212	0.363257	0.0199548
211	692.726	1.01097	0.385036	0.363867	0.0211693
212	690.838	1.00821	0.386861	0.364871	0.0219898
213	689.68	1.00652	0.388686	0.365489	0.0231976
214	687.837	1.00383	0.390511	0.366473	0.0240381
215	687.791	1.00376	0.392336	0.366497	0.0258384
216	686.852	1.00239	0.394161	0.367	0.0271606
217	686.824	1.00235	0.395985	0.367015	0.0289702
218	686.809	1.00233	0.39781	0.367023	0.030787
219	686.676	1.00214	0.399635	0.367094	0.0325406
220	681.807	0.995031	0.40146	0.369712	0.0317479
221	681.777	0.994987	0.403285	0.369728	0.0335563
222	678.697	0.990492	0.405109	0.371394	0.0337156
223	675.783	0.986239	0.406934	0.372977	0.0339574
224	674.838	0.98486	0.408759	0.373491	0.0352678
225	673.811	0.983361	0.410584	0.374052	0.0365321
226	673.767	0.983297	0.412409	0.374076	0.0383328
227	672.797	0.981881	0.414234	0.374606	0.0396279
228	671.878	0.980541	0.416058	0.375108	0.0409502
229	671.837	0.980481	0.417883	0.375131	0.0427526
230	670.763	0.978913	0.419708	0.375719	0.0439889
231	670.763	0.978913	0.421533	0.375719	0.0458136
232	668.763	0.975994	0.423358	0.376818	0.04654
233	662.7	0.967146	0.425182	0.380166	0.045016
234	661.777	0.965799	0.427007	0.380679	0.0463284
235	661.756	0.965768	0.428832	0.380691	0.0481414
236	660.73	0.964271	0.430657	0.381261	0.0493958
237	658.795	0.961448	0.432482	0.382339	0.0501427
238	658.665	0.961258	0.434307	0.382412	0.051895
239	656.813	0.958554	0.436131	0.383447	0.0526845
240	655.792	0.957064	0.437956	0.384019	0.0539375
241	652.708	0.952564	0.439781	0.385751	0.0540302
242	650.775	0.949743	0.441606	0.38684	0.0547654
243	650.773	0.949739	0.443431	0.386842	0.0565889
244	646.701	0.943796	0.445255	0.389148	0.0561078
245	644.815	0.941044	0.44708	0.39022	0.0568602
246	644.728	0.940918	0.448905	0.39027	0.0586356
247	642.839	0.938161	0.45073	0.391347	0.0593831
248	641.809	0.936657	0.452555	0.391936	0.0606188
249	638.718	0.932147	0.45438	0.393707	0.0606721
250	636.746	0.929269	0.456204	0.394842	0.061362
251	636.746	0.929268	0.458029	0.394842	0.0631867
252	634.73	0.926326	0.459854	0.396006	0.0638482
253	633.761	0.924912	0.461679	0.396566	0.0651124
254	632.671	0.923322	0.463504	0.397197	0.0663063
255	631.788	0.922033	0.465328	0.39771	0.0676188
256	630.8	0.920592	0.467153	0.398283	0.0688699
257	630.739	0.920502	0.468978	0.398319	0.0706591
258	628.812	0.91769	0.470803	0.399441	0.0713624
259	626.71	0.914622	0.472628	0.400668	0.0719596
260	625.766	0.913244	0.474453	0.401221	0.0732319
261	625.765	0.913244	0.476277	0.401221	0.0750567
262	620.746	0.905919	0.478102	0.40417	0.0739318
263	620.703	0.905856	0.479927	0.404196	0.0757312
264	618.817	0.903104	0.481752	0.40531	0.076442
265	617.779	0.901588	0.483577	0.405925	0.077652
266	616.756	0.900095	0.485401	0.406531	0.0788703
267	616.712	0.900031	0.487226	0.406557	0.0806694
268	612.767	0.894274	0.489051	0.408904	0.0801467
269	612.686	0.894155	0.490876	0.408953	0.0819227
270	611.612	0.892588	0.492701	0.409594	0.0831064
271	610.728	0.891298	0.494526	0.410123	0.0844027
272	609.723	0.889831	0.49635	0.410725	0.0856252
273	608.692	0.888327	0.498175	0.411343	0.0868317
274	606.72	0.885448	0.5	0.412529	0.0874707
275	602.731	0.879627	0.501825	0.414937	0.0868873
276	601.718	0.878149	0.50365	0.415551	0.0880982
277	600.759	0.876749	0.505474	0.416134	0.0893407
278	600.716	0.876686	0.507299	0.41616	0.0911396
279	600.691	0.876649	0.509124	0.416175	0.0929489
280	599.745	0.87527	0.510949	0.41675	0.0941994
281	599.728	0.875244	0.512774	0.41676	0.0960136
282	599.685	0.875181	0.514599	0.416786	0.0978121
283	599.684	0.875181	0.516423	0.416787	0.0996367
284	599.684	0.875181	0.518248	0.416787	0.101461
285	598.657	0.873681	0.520073	0.417412	0.102661
286	593.637	0.866355	0.521898	0.420481	0.101417
287	592.653	0.864918	0.523723	0.421086	0.102637
288	591.705	0.863536	0.525547	0.421669	0.103879
289	591.621	0.863413	0.527372	0.42172	0.105652
290	590.677	0.862035	0.529197	0.422302	0.106895
291	589.646	0.860531	0.531022	0.422937	0.108085
292	588.72	0.859179	0.532847	0.42351	0.109337
293	588.704	0.859156	0.534672	0.423519	0.111152
294	588.659	0.85909	0.536496	0.423548	0.112949
295	584.8	0.853459	0.538321	0.425939	0.112382
296	582.568	0.8502	0.540146	0.427329	0.112817
297	580.703	0.847479	0.541971	0.428494	0.113477
298	577.722	0.843128	0.543796	0.430362	0.113433
299	577.721	0.843128	0.54562	0.430362	0.115258
300	577.678	0.843065	0.547445	0.430389	0.117056
301	576.693	0.841628	0.54927	0.431008	0.118262
302	574.678	0.838687	0.551095	0.432278	0.118817
303	574.678	0.838686	0.55292	0.432278	0.120641
304	574.675	0.838682	0.554745	0.43228	0.122465
305	574.634	0.838622	0.556569	0.432306	0.124264
306	573.693	0.837248	0.558394	0.4329	0.125494
307	573.664	0.837207	0.560219	0.432918	0.127301
308	573.649	0.837185	0.562044	0.432927	0.129116
309	573.647	0.837182	0.563869	0.432929	0.13094
310	572.702	0.835803	0.565693	0.433526	0.132167
311	570.687	0.832861	0.567518	0.434803	0.132715
312	567.701	0.828504	0.569343	0.436702	0.132641
313	565.728	0.825625	0.571168	0.437961	0.133207
314	561.592	0.819589	0.572993	0.440613	0.13238
315	558.719	0.815396	0.574818	0.442464	0.132353
316	558.678	0.815336	0.576642	0.442491	0.134152
317	557.647	0.813832	0.578467	0.443157	0.13531
318	555.708	0.811001	0.580292	0.444413	0.135879
319	555.631	0.810889	0.582117	0.444463	0.137654
320	553.674	0.808033	0.583942	0.445734	0.138208
321	553.659	0.808011	0.585766	0.445744	0.140022
322	549.668	0.802186	0.587591	0.448348	0.139244
323	546.7	0.797855	0.589416	0.450294	0.139122
324	546.621	0.79774	0.591241	0.450345	0.140895
325	545.636	0.796302	0.593066	0.450993	0.142072
326	542.694	0.792008	0.594891	0.452934	0.141956
327	542.632	0.791919	0.596715	0.452975	0.143741
328	540.736	0.789152	0.59854	0.45423	0.14431
329	537.613	0.784594	0.600365	0.456305	0.14406
330	530.639	0.774416	0.60219	0.460973	0.141217
331	530.622	0.774391	0.604015	0.460985	0.14303
332	529.68	0.773016	0.605839	0.461619	0.144221
333	529.596	0.772894	0.607664	0.461675	0.145989
334	528.649	0.771512	0.609489	0.462314	0.147175
335	528.606	0.771449	0.611314	0.462343	0.148971
336	527.705	0.770134	0.613139	0.462951	0.150187
337	525.62	0.767091	0.614964	0.464362	0.150602
338	525.559	0.767002	0.616788	0.464403	0.152385
339	524.66	0.765691	0.618613	0.465013	0.153601
340	523.587	0.764123	0.620438	0.465742	0.154696
341	523.587	0.764123	0.622263	0.465742	0.156521
342	522.558	0.762623	0.624088	0.466441	0.157646
343	521.586	0.761204	0.625912	0.467104	0.158809
344	521.574	0.761186	0.627737	0.467112	0.160625
345	521.571	0.761181	0.629562	0.467114	0.162448
346	518.629	0.756888	0.631387	0.469124	0.162263
347	517.641	0.755446	0.633212	0.469801	0.163411
348	517.623	0.75542	0.635036	0.469813	0.165223
349	517.58	0.755357	0.636861	0.469843	0.167018
350	516.595	0.75392	0.638686	0.470519	0.168168
351	515.697	0.752609	0.640511	0.471136	0.169375
352	515.653	0.752545	0.642336	0.471166	0.17117
353	511.581	0.746602	0.644161	0.473974	0.170186
354	510.634	0.74522	0.645985	0.47463	0.171356
355	509.624	0.743746	0.64781	0.47533	0.17248
356	508.615	0.742274	0.649635	0.47603	0.173605
357	507.59	0.740777	0.65146	0.476743	0.174717
358	507.587	0.740774	0.653285	0.476745	0.17654
359	503.596	0.73495	0.655109	0.47953	0.17558
360	502.568	0.733449	0.656934	0.48025	0.176685
361	502.525	0.733386	0.658759	0.48028	0.178479
362	501.626	0.732074	0.660584	0.48091	0.179674
363	501.624	0.732071	0.662409	0.480912	0.181497
364	499.608	0.729129	0.664234	0.482329	0.181905
365	493.56	0.720303	0.666058	0.486605	0.179454
366	489.569	0.714479	0.667883	0.489447	0.178436
367	488.627	0.713104	0.669708	0.490121	0.179588
368	486.586	0.710125	0.671533	0.491583	0.17995
369	486.569	0.710099	0.673358	0.491595	0.181762
370	486.525	0.710036	0.675182	0.491627	0.183556
371	485.668	0.708784	0.677007	0.492242	0.184765
372	483.524	0.705656	0.678832	0.493784	0.185048
373	482.595	0.704301	0.680657	0.494454	0.186203
374	478.589	0.698454	0.682482	0.497354	0.185128
375	478.589	0.698454	0.684307	0.497354	0.186953
376	478.546	0.698391	0.686131	0.497385	0.188746
377	475.545	0.694011	0.687956	0.499568	0.188388
378	473.57	0.691129	0.689781	0.50101	0.188771
379	473.527	0.691066	0.691606	0.501042	0.190564
380	472.585	0.689692	0.693431	0.501731	0.1917
381	471.641	0.688314	0.695255	0.502423	0.192833
382	471.597	0.68825	0.69708	0.502454	0.194626
383	471.554	0.688187	0.698905	0.502486	0.196419
384	468.568	0.68383	0.70073	0.50468	0.196049
385	464.562	0.677983	0.702555	0.50764	0.194915
386	464.562	0.677983	0.70438	0.50764	0.19674
387	464.519	0.67792	0.706204	0.507672	0.198532
388	463.534	0.676482	0.708029	0.508402	0.199627
389	462.589	0.675104	0.709854	0.509103	0.200751
390	462.546	0.675041	0.711679	0.509135	0.202543
391	461.516	0.673537	0.713504	0.509902	0.203602
392	460.528	0.672095	0.715328	0.510638	0.204691
393	459.543	0.670658	0.717153	0.511372	0.205781
394	457.571	0.66778	0.718978	0.512846	0.206132
395	454.541	0.663359	0.720803	0.515118	0.205685
396	452.569	0.66048	0.722628	0.516603	0.206024
397	452.508	0.660391	0.724453	0.516649	0.207803
398	452.508	0.660391	0.726277	0.516649	0.209628
399	446.503	0.651628	0.728102	0.521197	0.206906
400	446.461	0.651566	0.729927	0.521229	0.208698
401	445.519	0.650191	0.731752	0.521946	0.209806
402	445.516	0.650187	0.733577	0.521948	0.211629
403	444.531	0.64875	0.735401	0.522699	0.212703
404	444.506	0.648713	0.737226	0.522718	0.214508
405	443.561	0.647334	0.739051	0.523439	0.215612
406	443.544	0.647309	0.740876	0.523453	0.217423
407	442.472	0.645744	0.742701	0.524272	0.218429
408	440.499	0.642866	0.744526	0.525784	0.218742
409	436.508	0.637041	0.74635	0.528855	0.217495
410	432.517	0.631217	0.748175	0.531944	0.216231
411	432.477	0.631157	0.75	0.531976	0.218024
412	430.547	0.628342	0.751825	0.533476	0.218349
413	430.545	0.628338	0.75365	0.533478	0.220172
414	429.517	0.626838	0.755474	0.534279	0.221196
415	429.517	0.626838	0.757299	0.534279	0.223021
416	427.577	0.624007	0.759124	0.535793	0.223331
417	424.515	0.619538	0.760949	0.538193	0.222756
418	424.454	0.619449	0.762774	0.538241	0.224533
419	422.454	0.61653	0.764599	0.539815	0.224784
420	418.491	0.610746	0.766423	0.542946	0.223478
421	416.521	0.607871	0.768248	0.544509	0.223739
422	416.434	0.607745	0.770073	0.544577	0.225496
423	415.507	0.606392	0.771898	0.545315	0.226583
424	414.546	0.604989	0.773723	0.546081	0.227642
425	414.545	0.604989	0.775547	0.546081	0.229467
426	412.448	0.601928	0.777372	0.547754	0.229618
427	411.501	0.600546	0.779197	0.548512	0.230685
428	409.544	0.597689	0.781022	0.550081	0.230941
429	408.457	0.596103	0.782847	0.550954	0.231892
430	404.482	0.590301	0.784672	0.55416	0.230511
431	404.464	0.590275	0.786496	0.554175	0.232322
432	403.436	0.588775	0.788321	0.555007	0.233314
433	402.494	0.5874	0.790146	0.55577	0.234376
434	402.491	0.587396	0.791971	0.555772	0.236198
435	402.448	0.587333	0.793796	0.555808	0.237988
436	401.463	0.585896	0.79562	0.556607	0.239014
437	400.475	0.584455	0.797445	0.55741	0.240035
438	397.49	0.580097	0.79927	0.559844	0.239426
439	395.517	0.577219	0.801095	0.561458	0.239637
440	395.456	0.577129	0.80292	0.561508	0.241412
441	393.44	0.574187	0.804745	0.563162	0.241582
442	392.455	0.57275	0.806569	0.563972	0.242597
443	391.511	0.571372	0.808394	0.56475	0.243644
444	390.498	0.569894	0.810219	0.565586	0.244633
445	390.437	0.569804	0.812044	0.565636	0.246408
446	389.365	0.568241	0.813869	0.566521	0.247347
447	388.464	0.566926	0.815693	0.567267	0.248427
448	388.464	0.566926	0.817518	0.567267	0.250251
449	383.463	0.559626	0.819343	0.571423	0.247921
450	378.382	0.552212	0.821168	0.575675	0.245493
451	377.484	0.550901	0.822993	0.57643	0.246562
452	375.468	0.547959	0.824818	0.578129	0.246689
453	374.397	0.546396	0.826642	0.579033	0.247609
454	374.394	0.546391	0.828467	0.579036	0.249432
455	373.427	0.544981	0.830292	0.579853	0.250439
456	372.508	0.543639	0.832117	0.580631	0.251485
457	372.465	0.543576	0.833942	0.580668	0.253274
458	372.465	0.543576	0.835766	0.580668	0.255098
459	365.43	0.533309	0.837591	0.586661	0.250931
460	365.43	0.533309	0.839416	0.586661	0.252755
461	364.401	0.531808	0.841241	0.587542	0.253699
462	363.457	0.53043	0.843066	0.588352	0.254714
463	362.383	0.528863	0.844891	0.589275	0.255616
464	360.411	0.525984	0.846715	0.590974	0.255742
465	359.382	0.524483	0.84854	0.591861	0.256679
466	358.438	0.523105	0.850365	0.592677	0.257688
467	358.438	0.523105	0.85219	0.592677	0.259512
468	353.422	0.515784	0.854015	0.597032	0.256982
469	353.375	0.515717	0.855839	0.597073	0.258767
470	351.403	0.512838	0.857664	0.598794	0.25887
471	349.43	0.509959	0.859489	0.60052	0.258969
472	346.384	0.505513	0.861314	0.603196	0.258118
473	343.467	0.501256	0.863139	0.605769	0.257369
474	339.409	0.495335	0.864964	0.609367	0.255597
475	339.348	0.495246	0.866788	0.609421	0.257367
476	335.403	0.489488	0.868613	0.61294	0.255673
477	333.385	0.486543	0.870438	0.614748	0.25569
478	332.359	0.485046	0.872263	0.615669	0.256594
479	332.357	0.485042	0.874088	0.615671	0.258416
480	331.412	0.483664	0.875912	0.61652	0.259392
481	330.384	0.482163	0.877737	0.617446	0.260291
482	329.397	0.480722	0.879562	0.618337	0.261225
483	325.368	0.474842	0.881387	0.621983	0.259404
484	323.349	0.471896	0.883212	0.623818	0.259393
485	319.419	0.466161	0.885036	0.627406	0.25763
486	319.358	0.466072	0.886861	0.627462	0.259399
487	318.33	0.464571	0.888686	0.628404	0.260282
488	317.388	0.463197	0.890511	0.629269	0.261242
489	317.385	0.463193	0.892336	0.629271	0.263065
490	317.342	0.46313	0.894161	0.629311	0.26485
491	317.302	0.463071	0.895985	0.629348	0.266637
492	316.401	0.461756	0.89781	0.630176	0.267634
493	316.357	0.461693	0.899635	0.630216	0.269419
494	315.413	0.460314	0.90146	0.631085	0.270375
495	315.37	0.460251	0.903285	0.631125	0.27216
496	312.384	0.455894	0.905109	0.633881	0.271228
497	305.395	0.445695	0.906934	0.640379	0.266555
498	303.361	0.442726	0.908759	0.642283	0.266476
499	303.359	0.442722	0.910584	0.642286	0.268298
500	303.315	0.442659	0.912409	0.642326	0.270082
501	301.386	0.439844	0.914234	0.644137	0.270096
502	301.386	0.439843	0.916058	0.644137	0.271921
503	296.385	0.432544	0.917883	0.648856	0.269027
504	293.323	0.428076	0.919708	0.651762	0.267946
505	291.365	0.425219	0.921533	0.653626	0.267907
506	289.332	0.422251	0.923358	0.655569	0.267788
507	288.304	0.420751	0.925182	0.656554	0.268629
508	287.362	0.419377	0.927007	0.657456	0.269551
509	280.401	0.409217	0.928832	0.66417	0.264662
510	279.296	0.407605	0.930657	0.665242	0.265415
511	278.351	0.406227	0.932482	0.666159	0.266323
512	277.339	0.404749	0.934307	0.667145	0.267162
513	275.305	0.40178	0.936131	0.669128	0.267004
514	273.332	0.398902	0.937956	0.671057	0.2669
515	268.331	0.391602	0.939781	0.675973	0.263808
516	264.325	0.385756	0.941606	0.679937	0.261669
517	261.278	0.38131	0.943431	0.682966	0.260464
518	261.235	0.381246	0.945255	0.68301	0.262246
519	259.349	0.378494	0.94708	0.684892	0.262188
520	259.305	0.378431	0.948905	0.684935	0.26397
521	254.289	0.37111	0.95073	0.689968	0.260762
522	252.27	0.368164	0.952555	0.692004	0.260551
523	250.313	0.365307	0.95438	0.693983	0.260396
524	247.251	0.360839	0.956204	0.697091	0.259113
525	245.279	0.35796	0.958029	0.699101	0.258928
526	245.279	0.35796	0.959854	0.699101	0.260753
527	244.334	0.356582	0.961679	0.700065	0.261614
528	236.271	0.344814	0.963504	0.708352	0.255152
529	232.28	0.33899	0.965328	0.71249	0.252839
530	231.252	0.337489	0.967153	0.71356	0.253594
531	230.307	0.336111	0.968978	0.714544	0.254434
532	222.244	0.324343	0.970803	0.723002	0.247801
533	220.287	0.321487	0.972628	0.72507	0.247558
534	218.253	0.318519	0.974453	0.727225	0.247227
535	217.225	0.317018	0.976277	0.728317	0.24796
536	204.226	0.298048	0.978102	0.742266	0.235837
537	202.254	0.295169	0.979927	0.744406	0.235521
538	188.227	0.274698	0.981752	0.759801	0.221951
539	188.227	0.274698	0.983577	0.759801	0.223775
540	176.172	0.257106	0.985401	0.773286	0.212115
541	174.2	0.254228	0.987226	0.775515	0.211711
542	165.192	0.241081	0.989051	0.785778	0.203273
543	160.173	0.233757	0.990876	0.791554	0.199322
544	149.208	0.217754	0.992701	0.804323	0.188378
545	146.146	0.213286	0.994526	0.807925	0.1866
546	131.175	0.191437	0.99635	0.825772	0.170578
547	117.148	0.170966	0.998175	0.84285	0.155325
548	89.0941	0.130024	1	0.878074	0.121926
549
550
551
552
553
554
555
556
557
558
559
560
561
562
563
564
565
566
567
568
569
570
571
572
573
574
575
576
577
578
579
580
581
582
583
584
585
586
587
588
589
590
591
592
593
594
595
596
597
598
599
600
601
602
603
604
605
606
607
608
609
610
611
612
613
614
615
616
617
618
619
620
621
622
623
624
625
626
627
628
629
630
631
632
633
634
635
636
637
638
639
640
641
642
643
644
645
646
647
648
649
650
651
652
653
654
655
656
657
658
659
660
661
662
663
664
665
666
667
668
669
670
671
672
673
674
675
676
677
678
679
680
681
682
683
684
685
686
687
688
689
690
691
692
693
694
695
696
697
698
699
700
701
702
703
704
705
706
707
708
709
710
711
712
713
714
715
716
717
718
719
720
721
722
723
724
725
726
727
728
729
730
731
732
733
734
735
736
737
738
739
740
741
742
743
744
745
746
747
748
749
750
751
752
753
754
755
756
757
758
759
760
761
762
763
764
765
766
767
768
769
770
771
772
773
774
775
776
777
778
779
780
781
782
783
784
785
786
787
788
789
790
791
792
793
794
795
796
797
798
799
800
801
802
803
804
805
806
807
808
809
810
811
812
813
814
815
816
817
818
819
820
821
822
823
824
825
826
827
828
829
830
831
832
833
834
835
836
837
838
839
840
841
842
843
844
845
846
847
848
849
850
851
852
853
854
855
856
857
858
859
860
861
862
863
864
865
866
867
868
869
870
871
872
873
874
875
876
877
878
879
880
881
882
883
884
885
886
887
888
889
890
891
892
893
894
895
896
897
898
899
900
901
902
903
904
905
906
907
908
909
910
911
912
913
914
915
916
917
918
919
920
921
922
923
924
925
926
927
928
929
930
931
932
933
934
935
936
937
938
939
940
941
942
943
944
945
946
947
948
949
950
951
952
953
954
955
956
957
958
959
960
961
962
963
964
965
966
967
968
969
970
971
972
973
974
975
976
977
978
979
980
981
982
983
984
985
986
987
988
989
990
991
992
993
994
995
996
997
998
999
1000

## Sheet: DE
	Protein sequence	>gi|723800217|emb|CEI59458.1| ammonium transporter NrgA [Bacillus subtilis]
		MQMGDTVFMFFCALLVWLMTPGLALFYGGMVKSKNVLSTAMHSFSSIAIVSIVWVLFGYTLAFAPGNSIIGGLEWAGLKGVGFDPGDYSDTIPHSLFMMFQMTFAVLTTAIISGAFAERMRFGAFLLFSVLWASLVYTPVAHWVWGGGWIGQLGALDFAGGNVVHISSGVAGLVLAIVLGKRKDGTASSPHNLIYTFLGGALIWFGWFGFNVGSALTLDGVAMYAFINTNTAAAAGIAGWILVEWIINKKPTMLGAVSGAIAGLVAITPAAGFVTPFASIIIGIIGGAVCFWGVFSLKKKFGYDDALDAFGLHGIGGTWGGIATGLFATTSVNSAGADGLFYGDASLIWKQIVAIAATYVFVFIVTFVIIKIVSLFLPLRATEEEESLGLDLTMHGEKA…
	Number of cleavage fragments	70
	Average fragment mass M	5681.14
	Max exceedance probability Kstat	0.161616
Index	Sorted list of post-cleavage massesm	m / M	R_obs	R_nul	R_obs - R_nul
	http://web.expasy.org/peptide_mass/	normalized	R (m / M)	exp(-m / M)
1	15065.7	2.65188	0.0142857	0.0705182	-0.0562324
2	13811.2	2.43106	0.0285714	0.0879438	-0.0593724
3	13259.4	2.33394	0.0428571	0.0969136	-0.0540564
4	12520.7	2.2039	0.0571429	0.110372	-0.0532291
5	12405.6	2.18364	0.0714286	0.112631	-0.0412021
6	12162.4	2.14084	0.0857143	0.117557	-0.0318424
7	10752.5	1.89267	0.1	0.150669	-0.0506692
8	10463.3	1.84176	0.114286	0.158538	-0.044252
9	10098	1.77745	0.128571	0.169068	-0.0404965
10	9666.38	1.70149	0.142857	0.182412	-0.0395551
11	9388.94	1.65265	0.157143	0.191542	-0.0343988
12	9301.04	1.63718	0.171429	0.194528	-0.0230997
13	9106.79	1.60298	0.185714	0.201295	-0.0155805
14	9103.73	1.60245	0.2	0.201403	-0.00140317
15	9103.59	1.60242	0.214286	0.201408	0.0128778
16	8898.28	1.56628	0.228571	0.20882	0.0197518
17	8807.46	1.5503	0.242857	0.212185	0.0306722
18	8738.38	1.53814	0.257143	0.214781	0.0423623
19	8710.07	1.53315	0.271429	0.215854	0.0555749
20	8692.37	1.53004	0.285714	0.216527	0.0691871
21	8523.86	1.50038	0.3	0.223046	0.076954
22	8224.53	1.44769	0.314286	0.235113	0.0791728
23	8000.6	1.40827	0.328571	0.244565	0.0840064
24	7803.16	1.37352	0.342857	0.253214	0.0896428
25	7437.95	1.30923	0.357143	0.270027	0.0871162
26	7437.81	1.30921	0.371429	0.270033	0.101396
27	7039.31	1.23907	0.385714	0.289655	0.0960597
28	6599.88	1.16172	0.4	0.312948	0.0870518
29	6589.78	1.15994	0.414286	0.313505	0.10078
30	6542.72	1.15166	0.428571	0.316113	0.112459
31	6391.38	1.12502	0.442857	0.324647	0.11821
32	6300.56	1.10903	0.457143	0.329879	0.127264
33	6238.13	1.09804	0.471429	0.333524	0.137905
34	6185.47	1.08877	0.485714	0.33663	0.149085
35	5937.07	1.04505	0.5	0.351675	0.148325
36	5921.01	1.04222	0.514286	0.35267	0.161616
37	5435.48	0.956757	0.528571	0.384136	0.144435
38	5268.31	0.927332	0.542857	0.395608	0.14725
39	4782.77	0.841868	0.557143	0.430905	0.126238
40	4742.46	0.834771	0.571429	0.433974	0.137455
41	4379.15	0.770823	0.585714	0.462632	0.123082
42	3874.19	0.681939	0.6	0.505636	0.0943642
43	3759.1	0.661681	0.614286	0.515983	0.0983023
44	3731.22	0.656774	0.628571	0.518522	0.11005
45	3459.78	0.608993	0.642857	0.543898	0.0989588
46	3442.02	0.605868	0.657143	0.545601	0.111542
47	3221.49	0.567049	0.671429	0.567197	0.104232
48	3106.4	0.546791	0.685714	0.578804	0.10691
49	3076.68	0.54156	0.7	0.58184	0.11816
50	2807.07	0.494103	0.714286	0.610118	0.104168
51	2678.17	0.471415	0.728571	0.624119	0.104453
52	2524.92	0.444438	0.742857	0.641184	0.101673
53	1996.24	0.35138	0.757143	0.703717	0.0534263
54	1777.97	0.312959	0.771429	0.73128	0.0401489
55	1683.79	0.296383	0.785714	0.743503	0.0422117
56	1510.7	0.265915	0.8	0.766504	0.0334956
57	1318.45	0.232075	0.814286	0.792887	0.0213991
58	1292.43	0.227495	0.828571	0.796527	0.0320447
59	1172.32	0.206353	0.842857	0.813546	0.0293109
60	841.934	0.148198	0.857143	0.86226	-0.00511747
61	686.781	0.120888	0.871429	0.886133	-0.0147048
62	670.72	0.118061	0.885714	0.888642	-0.00292782
63	623.663	0.109778	0.9	0.896033	0.00396681
64	580.672	0.10221	0.914286	0.90284	0.0114461
65	503.553	0.0886358	0.928571	0.915179	0.0133926
66	432.431	0.0761169	0.942857	0.926708	0.0161492
67	383.358	0.067479	0.957143	0.934747	0.0223956
68	317.342	0.0558588	0.971429	0.945673	0.025756
69	236.286	0.0415913	0.985714	0.959262	0.0264525
70	133.104	0.0234291	1	0.976843	0.0231567
71
72
73
74
75
76
77
78
79
80
81
82
83
84
85
86
87
88
89
90
91
92
93
94
95
96
97
98
99
100
101
102
103
104
105
106
107
108
109
110
111
112
113
114
115
116
117
118
119
120
121
122
123
124
125
126
127
128
129
130
131
132
133
134
135
136
137
138
139
140
141
142
143
144
145
146
147
148
149
150
151
152
153
154
155
156
157
158
159
160
161
162
163
164
165
166
167
168
169
170
171
172
173
174
175
176
177
178
179
180
181
182
183
184
185
186
187
188
189
190
191
192
193
194
195
196
197
198
199
200
201
202
203
204
205
206
207
208
209
210
211
212
213
214
215
216
217
218
219
220
221
222
223
224
225
226
227
228
229
230
231
232
233
234
235
236
237
238
239
240
241
242
243
244
245
246
247
248
249
250
251
252
253
254
255
256
257
258
259
260
261
262
263
264
265
266
267
268
269
270
271
272
273
274
275
276
277
278
279
280
281
282
283
284
285
286
287
288
289
290
291
292
293
294
295
296
297
298
299
300
301
302
303
304
305
306
307
308
309
310
311
312
313
314
315
316
317
318
319
320
321
322
323
324
325
326
327
328
329
330
331
332
333
334
335
336
337
338
339
340
341
342
343
344
345
346
347
348
349
350
351
352
353
354
355
356
357
358
359
360
361
362
363
364
365
366
367
368
369
370
371
372
373
374
375
376
377
378
379
380
381
382
383
384
385
386
387
388
389
390
391
392
393
394
395
396
397
398
399
400
401
402
403
404
405
406
407
408
409
410
411
412
413
414
415
416
417
418
419
420
421
422
423
424
425
426
427
428
429
430
431
432
433
434
435
436
437
438
439
440
441
442
443
444
445
446
447
448
449
450
451
452
453
454
455
456
457
458
459
460
461
462
463
464
465
466
467
468
469
470
471
472
473
474
475
476
477
478
479
480
481
482
483
484
485
486
487
488
489
490
491
492
493
494
495
496
497
498
499
500
501
502
503
504
505
506
507
508
509
510
511
512
513
514
515
516
517
518
519
520
521
522
523
524
525
526
527
528
529
530
531
532
533
534
535
536
537
538
539
540
541
542
543
544
545
546
547
548
549
550
551
552
553
554
555
556
557
558
559
560
561
562
563
564
565
566
567
568
569
570
571
572
573
574
575
576
577
578
579
580
581
582
583
584
585
586
587
588
589
590
591
592
593
594
595
596
597
598
599
600
601
602
603
604
605
606
607
608
609
610
611
612
613
614
615
616
617
618
619
620
621
622
623
624
625
626
627
628
629
630
631
632
633
634
635
636
637
638
639
640
641
642
643
644
645
646
647
648
649
650
651
652
653
654
655
656
657
658
659
660
661
662
663
664
665
666
667
668
669
670
671
672
673
674
675
676
677
678
679
680
681
682
683
684
685
686
687
688
689
690
691
692
693
694
695
696
697
698
699
700
701
702
703
704
705
706
707
708
709
710
711
712
713
714
715
716
717
718
719
720
721
722
723
724
725
726
727
728
729
730
731
732
733
734
735
736
737
738
739
740
741
742
743
744
745
746
747
748
749
750
751
752
753
754
755
756
757
758
759
760
761
762
763
764
765
766
767
768
769
770
771
772
773
774
775
776
777
778
779
780
781
782
783
784
785
786
787
788
789
790
791
792
793
794
795
796
797
798
799
800
801
802
803
804
805
806
807
808
809
810
811
812
813
814
815
816
817
818
819
820
821
822
823
824
825
826
827
828
829
830
831
832
833
834
835
836
837
838
839
840
841
842
843
844
845
846
847
848
849
850
851
852
853
854
855
856
857
858
859
860
861
862
863
864
865
866
867
868
869
870
871
872
873
874
875
876
877
878
879
880
881
882
883
884
885
886
887
888
889
890
891
892
893
894
895
896
897
898
899
900
901
902
903
904
905
906
907
908
909
910
911
912
913
914
915
916
917
918
919
920
921
922
923
924
925
926
927
928
929
930
931
932
933
934
935
936
937
938
939
940
941
942
943
944
945
946
947
948
949
950
951
952
953
954
955
956
957
958
959
960
961
962
963
964
965
966
967
968
969
970
971
972
973
974
975
976
977
978
979
980
981
982
983
984
985
986
987
988
989
990
991
992
993
994
995
996
997
998
999
1000

## Sheet: DEK
	Protein sequence	>gi|723800217|emb|CEI59458.1| ammonium transporter NrgA [Bacillus subtilis]
		MQMGDTVFMFFCALLVWLMTPGLALFYGGMVKSKNVLSTAMHSFSSIAIVSIVWVLFGYTLAFAPGNSIIGGLEWAGLKGVGFDPGDYSDTIPHSLFMMFQMTFAVLTTAIISGAFAERMRFGAFLLFSVLWASLVYTPVAHWVWGGGWIGQLGALDFAGGNVVHISSGVAGLVLAIVLGKRKDGTASSPHNLIYTFLGGALIWFGWFGFNVGSALTLDGVAMYAFINTNTAAAAGIAGWILVEWIINKKPTMLGAVSGAIAGLVAITPAAGFVTPFASIIIGIIGGAVCFWGVFSLKKKFGYDDALDAFGLHGIGGTWGGIATGLFATTSVNSAGADGLFYGDASLIWKQIVAIAATYVFVFIVTFVIIKIVSLFLPLRATEEEESLGLDLTMHGEKA…
	Number of cleavage fragments	116
	Average fragment mass M	3478.34
	Max exceedance probability Kstat	0.150293
Index	Sorted list of post-cleavage massesm	m / M	R_obs	R_nul	R_obs - R_nul
	http://web.expasy.org/peptide_mass/	normalized	R (m / M)	exp(-m / M)
1	10063.9	2.8933	0.00862069	0.0553932	-0.0467725
2	9982.88	2.87002	0.0172414	0.0566979	-0.0394566
3	9698.52	2.78827	0.0258621	0.0615279	-0.0356658
4	8547.92	2.45747	0.0344828	0.0856511	-0.0511684
5	8000.6	2.30012	0.0431034	0.100246	-0.0571429
6	7993.63	2.29812	0.0517241	0.100448	-0.0487236
7	7953.53	2.28659	0.0603448	0.101612	-0.0412675
8	7803.16	2.24336	0.0689655	0.106101	-0.0371359
9	7437.95	2.13836	0.0775862	0.117847	-0.0402613
10	7437.81	2.13833	0.0862069	0.117852	-0.0316451
11	7039.31	2.02376	0.0948276	0.132158	-0.0373302
12	7021.11	2.01853	0.103448	0.132851	-0.0294029
13	7008.02	2.01476	0.112069	0.133352	-0.0212829
14	6924.22	1.99067	0.12069	0.136604	-0.0159141
15	6892.94	1.98168	0.12931	0.137838	-0.00852762
16	6639.86	1.90892	0.137931	0.148241	-0.0103095
17	6637.58	1.90826	0.146552	0.148338	-0.00178624
18	6496.56	1.86772	0.155172	0.154476	0.000696901
19	6391.38	1.83748	0.163793	0.159218	0.00457541
20	6353.21	1.82651	0.172414	0.160974	0.0114394
21	6238.13	1.79342	0.181034	0.16639	0.0146448
22	5849.65	1.68174	0.189655	0.18605	0.00360508
23	5699.56	1.63859	0.198276	0.194254	0.00402197
24	5574.8	1.60272	0.206897	0.201348	0.00554861
25	5484.31	1.57671	0.215517	0.206655	0.00886245
26	5446.63	1.56587	0.224138	0.208906	0.0152321
27	5435.48	1.56267	0.232759	0.209577	0.0231819
28	5402.48	1.55318	0.241379	0.211574	0.0298054
29	5268.31	1.51461	0.25	0.219895	0.0301052
30	5238.21	1.50595	0.258621	0.221806	0.0368149
31	5048.17	1.45132	0.267241	0.234262	0.0329797
32	4954.8	1.42448	0.275862	0.240635	0.0352275
33	4919.99	1.41447	0.284483	0.243055	0.0414276
34	4791.82	1.37762	0.293103	0.252179	0.0409249
35	4782.77	1.37502	0.301724	0.252835	0.0488888
36	4742.46	1.36343	0.310345	0.255783	0.0545621
37	4739.55	1.36259	0.318966	0.255996	0.0629691
38	4663.64	1.34077	0.327586	0.261645	0.0659417
39	4569.45	1.31369	0.336207	0.268827	0.0673799
40	4457.97	1.28164	0.344828	0.277582	0.0672452
41	4399.13	1.26472	0.353448	0.282318	0.0711305
42	4379.15	1.25898	0.362069	0.283944	0.0781253
43	4186.78	1.20367	0.37069	0.30009	0.0705997
44	4183.88	1.20284	0.37931	0.300341	0.0789698
45	4158.64	1.19558	0.387931	0.302528	0.0854035
46	4130.67	1.18754	0.396552	0.30497	0.0915822
47	4083.91	1.1741	0.405172	0.309098	0.0960748
48	3874.19	1.11381	0.413793	0.328307	0.0854861
49	3846.31	1.10579	0.422414	0.330949	0.0914648
50	3834.75	1.10247	0.431034	0.332051	0.0989831
51	3759.1	1.08072	0.439655	0.339352	0.100304
52	3731.22	1.0727	0.448276	0.342082	0.106194
53	3707.5	1.06588	0.456897	0.344423	0.112473
54	3703.98	1.06487	0.465517	0.344772	0.120745
55	3619.49	1.04058	0.474138	0.353249	0.120889
56	3459.78	0.994664	0.482759	0.369848	0.112911
57	3442.02	0.989559	0.491379	0.37174	0.119639
58	3307.9	0.951001	0.5	0.386354	0.113646
59	3272.09	0.940705	0.508621	0.390352	0.118268
60	3221.49	0.926158	0.517241	0.396073	0.121169
61	3179.73	0.914152	0.525862	0.400856	0.125006
62	3106.4	0.89307	0.534483	0.409397	0.125086
63	3076.68	0.884526	0.543103	0.41291	0.130193
64	3056.84	0.878822	0.551724	0.415272	0.136452
65	3054.8	0.878235	0.560345	0.415516	0.144829
66	3028.47	0.870666	0.568966	0.418673	0.150293
67	2900.29	0.833816	0.577586	0.434388	0.143198
68	2807.07	0.807016	0.586207	0.446188	0.140019
69	2678.17	0.769958	0.594828	0.463032	0.131795
70	2563.08	0.736871	0.603448	0.478609	0.124839
71	2524.92	0.725898	0.612069	0.48389	0.128179
72	2355.93	0.677316	0.62069	0.507979	0.112711
73	2278.72	0.655119	0.62931	0.51938	0.10993
74	2231.53	0.64155	0.637931	0.526476	0.111456
75	1777.97	0.511154	0.646552	0.599803	0.046749
76	1745.99	0.501961	0.655172	0.605342	0.0498303
77	1683.79	0.48408	0.663793	0.616264	0.0475295
78	1510.7	0.434317	0.672414	0.647707	0.0247068
79	1369.58	0.393747	0.681034	0.674525	0.00650951
80	1318.45	0.379047	0.689655	0.684514	0.00514149
81	1300.49	0.373884	0.698276	0.688057	0.0102188
82	1292.43	0.371565	0.706897	0.689654	0.0172426
83	1172.32	0.337034	0.715517	0.713884	0.00163288
84	1128.12	0.324327	0.724138	0.723014	0.00112389
85	1043.1	0.299884	0.732759	0.740904	-0.0081454
86	914.924	0.263035	0.741379	0.768715	-0.0273357
87	871.945	0.250679	0.75	0.778272	-0.0282723
88	841.934	0.242051	0.758621	0.785016	-0.0263955
89	814.955	0.234295	0.767241	0.791129	-0.0238874
90	800.999	0.230282	0.775862	0.794309	-0.0184472
91	762.774	0.219293	0.784483	0.803087	-0.0186038
92	756.857	0.217592	0.793103	0.804454	-0.0113505
93	743.771	0.21383	0.801724	0.807486	-0.00576184
94	716.878	0.206098	0.810345	0.813753	-0.00340841
95	713.76	0.205202	0.818966	0.814483	0.00448245
96	686.781	0.197445	0.827586	0.820825	0.00676114
97	672.825	0.193433	0.836207	0.824125	0.0120819
98	670.72	0.192828	0.844828	0.824624	0.0202036
99	628.683	0.180742	0.853448	0.83465	0.0187979
100	623.663	0.179299	0.862069	0.835856	0.0262134
101	615.597	0.17698	0.87069	0.837796	0.0328934
102	580.672	0.16694	0.87931	0.846251	0.0330596
103	573.693	0.164933	0.887931	0.84795	0.0399806
104	503.553	0.144768	0.896552	0.865223	0.031329
105	500.508	0.143893	0.905172	0.86598	0.0391921
106	495.489	0.14245	0.913793	0.867231	0.0465623
107	432.431	0.124321	0.922414	0.883096	0.0393176
108	417.466	0.120019	0.931034	0.886904	0.0441307
109	383.358	0.110213	0.939655	0.895643	0.0440119
110	317.342	0.0912339	0.948276	0.912804	0.0354717
111	302.377	0.0869315	0.956897	0.91674	0.0401567
112	274.363	0.0788778	0.965517	0.924153	0.0413644
113	236.286	0.0679308	0.974138	0.934325	0.0398128
114	233.268	0.067063	0.982759	0.935136	0.0476223
115	146.189	0.0420285	0.991379	0.958842	0.0325369
116	133.104	0.0382665	1	0.962456	0.0375436
117
118
119
120
121
122
123
124
125
126
127
128
129
130
131
132
133
134
135
136
137
138
139
140
141
142
143
144
145
146
147
148
149
150
151
152
153
154
155
156
157
158
159
160
161
162
163
164
165
166
167
168
169
170
171
172
173
174
175
176
177
178
179
180
181
182
183
184
185
186
187
188
189
190
191
192
193
194
195
196
197
198
199
200
201
202
203
204
205
206
207
208
209
210
211
212
213
214
215
216
217
218
219
220
221
222
223
224
225
226
227
228
229
230
231
232
233
234
235
236
237
238
239
240
241
242
243
244
245
246
247
248
249
250
251
252
253
254
255
256
257
258
259
260
261
262
263
264
265
266
267
268
269
270
271
272
273
274
275
276
277
278
279
280
281
282
283
284
285
286
287
288
289
290
291
292
293
294
295
296
297
298
299
300
301
302
303
304
305
306
307
308
309
310
311
312
313
314
315
316
317
318
319
320
321
322
323
324
325
326
327
328
329
330
331
332
333
334
335
336
337
338
339
340
341
342
343
344
345
346
347
348
349
350
351
352
353
354
355
356
357
358
359
360
361
362
363
364
365
366
367
368
369
370
371
372
373
374
375
376
377
378
379
380
381
382
383
384
385
386
387
388
389
390
391
392
393
394
395
396
397
398
399
400
401
402
403
404
405
406
407
408
409
410
411
412
413
414
415
416
417
418
419
420
421
422
423
424
425
426
427
428
429
430
431
432
433
434
435
436
437
438
439
440
441
442
443
444
445
446
447
448
449
450
451
452
453
454
455
456
457
458
459
460
461
462
463
464
465
466
467
468
469
470
471
472
473
474
475
476
477
478
479
480
481
482
483
484
485
486
487
488
489
490
491
492
493
494
495
496
497
498
499
500
501
502
503
504
505
506
507
508
509
510
511
512
513
514
515
516
517
518
519
520
521
522
523
524
525
526
527
528
529
530
531
532
533
534
535
536
537
538
539
540
541
542
543
544
545
546
547
548
549
550
551
552
553
554
555
556
557
558
559
560
561
562
563
564
565
566
567
568
569
570
571
572
573
574
575
576
577
578
579
580
581
582
583
584
585
586
587
588
589
590
591
592
593
594
595
596
597
598
599
600
601
602
603
604
605
606
607
608
609
610
611
612
613
614
615
616
617
618
619
620
621
622
623
624
625
626
627
628
629
630
631
632
633
634
635
636
637
638
639
640
641
642
643
644
645
646
647
648
649
650
651
652
653
654
655
656
657
658
659
660
661
662
663
664
665
666
667
668
669
670
671
672
673
674
675
676
677
678
679
680
681
682
683
684
685
686
687
688
689
690
691
692
693
694
695
696
697
698
699
700
701
702
703
704
705
706
707
708
709
710
711
712
713
714
715
716
717
718
719
720
721
722
723
724
725
726
727
728
729
730
731
732
733
734
735
736
737
738
739
740
741
742
743
744
745
746
747
748
749
750
751
752
753
754
755
756
757
758
759
760
761
762
763
764
765
766
767
768
769
770
771
772
773
774
775
776
777
778
779
780
781
782
783
784
785
786
787
788
789
790
791
792
793
794
795
796
797
798
799
800
801
802
803
804
805
806
807
808
809
810
811
812
813
814
815
816
817
818
819
820
821
822
823
824
825
826
827
828
829
830
831
832
833
834
835
836
837
838
839
840
841
842
843
844
845
846
847
848
849
850
851
852
853
854
855
856
857
858
859
860
861
862
863
864
865
866
867
868
869
870
871
872
873
874
875
876
877
878
879
880
881
882
883
884
885
886
887
888
889
890
891
892
893
894
895
896
897
898
899
900
901
902
903
904
905
906
907
908
909
910
911
912
913
914
915
916
917
918
919
920
921
922
923
924
925
926
927
928
929
930
931
932
933
934
935
936
937
938
939
940
941
942
943
944
945
946
947
948
949
950
951
952
953
954
955
956
957
958
959
960
961
962
963
964
965
966
967
968
969
970
971
972
973
974
975
976
977
978
979
980
981
982
983
984
985
986
987
988
989
990
991
992
993
994
995
996
997
998
999
1000

## Sheet: DK
	Protein sequence	>gi|723800217|emb|CEI59458.1| ammonium transporter NrgA [Bacillus subtilis]
		MQMGDTVFMFFCALLVWLMTPGLALFYGGMVKSKNVLSTAMHSFSSIAIVSIVWVLFGYTLAFAPGNSIIGGLEWAGLKGVGFDPGDYSDTIPHSLFMMFQMTFAVLTTAIISGAFAERMRFGAFLLFSVLWASLVYTPVAHWVWGGGWIGQLGALDFAGGNVVHISSGVAGLVLAIVLGKRKDGTASSPHNLIYTFLGGALIWFGWFGFNVGSALTLDGVAMYAFINTNTAAAAGIAGWILVEWIINKKPTMLGAVSGAIAGLVAITPAAGFVTPFASIIIGIIGGAVCFWGVFSLKKKFGYDDALDAFGLHGIGGTWGGIATGLFATTSVNSAGADGLFYGDASLIWKQIVAIAATYVFVFIVTFVIIKIVSLFLPLRATEEEESLGLDLTMHGEKA…
	Number of cleavage fragments	98
	Average fragment mass M	4108.39
	Max exceedance probability Kstat	0.154174
Index	Sorted list of post-cleavage massesm	m / M	R_obs	R_nul	R_obs - R_nul
	http://web.expasy.org/peptide_mass/	normalized	R (m / M)	exp(-m / M)
1	13811.2	3.3617	0.0102041	0.0346762	-0.0244721
2	11781.8	2.86775	0.0204082	0.0568267	-0.0364185
3	10463.3	2.54682	0.0306122	0.0783306	-0.0477183
4	10448.2	2.54314	0.0408163	0.0786191	-0.0378027
5	10179	2.4776	0.0510204	0.0839442	-0.0329238
6	10098	2.45789	0.0612245	0.0856153	-0.0243908
7	9813.61	2.38868	0.0714286	0.091751	-0.0203225
8	9668.18	2.35328	0.0816327	0.095057	-0.0134243
9	8556.28	2.08264	0.0918367	0.124601	-0.0327645
10	8469.13	2.06142	0.102041	0.127273	-0.0252319
11	8432.83	2.05259	0.112245	0.128402	-0.0161573
12	8196.79	1.99514	0.122449	0.135995	-0.0135463
13	8108.71	1.9737	0.132653	0.138942	-0.00628916
14	8072.41	1.96486	0.142857	0.140175	0.00268185
15	8068.62	1.96394	0.153061	0.140305	0.0127563
16	7803.16	1.89932	0.163265	0.14967	0.0135954
17	7437.81	1.8104	0.173469	0.163589	0.00988022
18	7420.56	1.8062	0.183673	0.164278	0.0193958
19	7292.39	1.775	0.193878	0.169484	0.024394
20	7136.2	1.73698	0.204082	0.176051	0.0280308
21	7008.02	1.70578	0.214286	0.18163	0.0326558
22	6611.64	1.6093	0.22449	0.200027	0.0244629
23	6391.38	1.55569	0.234694	0.211044	0.0236503
24	6180.34	1.50432	0.244898	0.222168	0.0227299
25	5921.01	1.4412	0.255102	0.236643	0.0184586
26	5734.57	1.39582	0.265306	0.24763	0.0176759
27	5728.77	1.39441	0.27551	0.24798	0.0275304
28	5584.47	1.35929	0.285714	0.256844	0.0288702
29	5369.22	1.30689	0.295918	0.27066	0.0252586
30	5366.38	1.3062	0.306122	0.270847	0.0352756
31	5315.22	1.29375	0.316327	0.274241	0.0420854
32	5287.4	1.28698	0.326531	0.276105	0.050426
33	5268.31	1.28233	0.336735	0.27739	0.0593444
34	5099.97	1.24135	0.346939	0.288993	0.0579462
35	5048.17	1.22875	0.357143	0.292659	0.0644835
36	4954.8	1.20602	0.367347	0.299386	0.0679609
37	4919.99	1.19755	0.377551	0.301934	0.0756173
38	4791.82	1.16635	0.387755	0.311502	0.0762531
39	4739.55	1.15363	0.397959	0.31549	0.0824691
40	4663.64	1.13515	0.408163	0.321373	0.0867898
41	4573.05	1.1131	0.418367	0.328538	0.089829
42	4454.36	1.08421	0.428571	0.338169	0.0904026
43	4273.73	1.04024	0.438776	0.353368	0.0854071
44	4015.59	0.977411	0.44898	0.376284	0.0726957
45	3874.19	0.942995	0.459184	0.38946	0.0697241
46	3834.75	0.933394	0.469388	0.393217	0.0761709
47	3822.59	0.930435	0.479592	0.394382	0.0852097
48	3759.1	0.914982	0.489796	0.400524	0.0892722
49	3731.22	0.908197	0.5	0.403251	0.0967492
50	3724.21	0.90649	0.510204	0.40394	0.106264
51	3619.49	0.881001	0.520408	0.414368	0.10604
52	3588.89	0.873552	0.530612	0.417466	0.113146
53	3459.78	0.842125	0.540816	0.430794	0.110022
54	3422.99	0.833171	0.55102	0.434669	0.116352
55	3390.85	0.825349	0.561224	0.438082	0.123142
56	3387.18	0.824454	0.571429	0.438474	0.132954
57	3294.82	0.801973	0.581633	0.448443	0.133189
58	3221.49	0.784124	0.591837	0.456519	0.135317
59	3171.93	0.772061	0.602041	0.46206	0.139981
60	3169.88	0.771564	0.612245	0.46229	0.149955
61	3106.4	0.756111	0.622449	0.469489	0.15296
62	3028.47	0.737142	0.632653	0.478479	0.154174
63	2807.07	0.683254	0.642857	0.504971	0.137886
64	2678.17	0.651879	0.653061	0.521066	0.131996
65	2393.81	0.582664	0.663265	0.558409	0.104857
66	2355.93	0.573444	0.673469	0.563581	0.109889
67	2116.44	0.515151	0.683673	0.597411	0.0862629
68	1625.79	0.395724	0.693878	0.673192	0.0206852
69	1484.67	0.361376	0.704082	0.696717	0.00736438
70	1292.43	0.314583	0.714286	0.730093	-0.0158076
71	1013.03	0.246576	0.72449	0.781472	-0.0569825
72	930.044	0.226377	0.734694	0.797418	-0.0627237
73	928.009	0.225882	0.744898	0.797813	-0.0529146
74	831.967	0.202504	0.755102	0.816683	-0.0615808
75	799.835	0.194683	0.765306	0.823095	-0.0577891
76	756.857	0.184222	0.77551	0.831751	-0.0562407
77	713.76	0.173732	0.785714	0.840522	-0.0548075
78	670.72	0.163256	0.795918	0.849374	-0.0534552
79	652.615	0.158849	0.806122	0.853125	-0.0470023
80	647.686	0.15765	0.816327	0.854149	-0.0378226
81	641.768	0.156209	0.826531	0.85538	-0.0288496
82	628.683	0.153024	0.836735	0.858109	-0.0213743
83	513.594	0.125011	0.846939	0.882487	-0.0355484
84	500.508	0.121826	0.857143	0.885302	-0.0281596
85	465.583	0.113325	0.867347	0.89286	-0.0255135
86	432.431	0.105256	0.877551	0.900094	-0.0225435
87	385.42	0.0938129	0.887755	0.910453	-0.022698
88	383.358	0.0933111	0.897959	0.91091	-0.0129509
89	380.401	0.0925912	0.908163	0.911566	-0.00340277
90	378.428	0.0921111	0.918367	0.912004	0.00636355
91	351.375	0.0855262	0.928571	0.918029	0.0105423
92	317.342	0.0772425	0.938776	0.925665	0.0131101
93	302.377	0.0735999	0.94898	0.929043	0.0199362
94	287.272	0.0699234	0.959184	0.932465	0.0267184
95	274.363	0.0667813	0.969388	0.9354	0.033988
96	233.268	0.0567784	0.979592	0.944803	0.0347884
97	146.189	0.0355831	0.989796	0.965042	0.0247534
98	133.104	0.0323981	1	0.968121	0.0318789
99
100
101
102
103
104
105
106
107
108
109
110
111
112
113
114
115
116
117
118
119
120
121
122
123
124
125
126
127
128
129
130
131
132
133
134
135
136
137
138
139
140
141
142
143
144
145
146
147
148
149
150
151
152
153
154
155
156
157
158
159
160
161
162
163
164
165
166
167
168
169
170
171
172
173
174
175
176
177
178
179
180
181
182
183
184
185
186
187
188
189
190
191
192
193
194
195
196
197
198
199
200
201
202
203
204
205
206
207
208
209
210
211
212
213
214
215
216
217
218
219
220
221
222
223
224
225
226
227
228
229
230
231
232
233
234
235
236
237
238
239
240
241
242
243
244
245
246
247
248
249
250
251
252
253
254
255
256
257
258
259
260
261
262
263
264
265
266
267
268
269
270
271
272
273
274
275
276
277
278
279
280
281
282
283
284
285
286
287
288
289
290
291
292
293
294
295
296
297
298
299
300
301
302
303
304
305
306
307
308
309
310
311
312
313
314
315
316
317
318
319
320
321
322
323
324
325
326
327
328
329
330
331
332
333
334
335
336
337
338
339
340
341
342
343
344
345
346
347
348
349
350
351
352
353
354
355
356
357
358
359
360
361
362
363
364
365
366
367
368
369
370
371
372
373
374
375
376
377
378
379
380
381
382
383
384
385
386
387
388
389
390
391
392
393
394
395
396
397
398
399
400
401
402
403
404
405
406
407
408
409
410
411
412
413
414
415
416
417
418
419
420
421
422
423
424
425
426
427
428
429
430
431
432
433
434
435
436
437
438
439
440
441
442
443
444
445
446
447
448
449
450
451
452
453
454
455
456
457
458
459
460
461
462
463
464
465
466
467
468
469
470
471
472
473
474
475
476
477
478
479
480
481
482
483
484
485
486
487
488
489
490
491
492
493
494
495
496
497
498
499
500
501
502
503
504
505
506
507
508
509
510
511
512
513
514
515
516
517
518
519
520
521
522
523
524
525
526
527
528
529
530
531
532
533
534
535
536
537
538
539
540
541
542
543
544
545
546
547
548
549
550
551
552
553
554
555
556
557
558
559
560
561
562
563
564
565
566
567
568
569
570
571
572
573
574
575
576
577
578
579
580
581
582
583
584
585
586
587
588
589
590
591
592
593
594
595
596
597
598
599
600
601
602
603
604
605
606
607
608
609
610
611
612
613
614
615
616
617
618
619
620
621
622
623
624
625
626
627
628
629
630
631
632
633
634
635
636
637
638
639
640
641
642
643
644
645
646
647
648
649
650
651
652
653
654
655
656
657
658
659
660
661
662
663
664
665
666
667
668
669
670
671
672
673
674
675
676
677
678
679
680
681
682
683
684
685
686
687
688
689
690
691
692
693
694
695
696
697
698
699
700
701
702
703
704
705
706
707
708
709
710
711
712
713
714
715
716
717
718
719
720
721
722
723
724
725
726
727
728
729
730
731
732
733
734
735
736
737
738
739
740
741
742
743
744
745
746
747
748
749
750
751
752
753
754
755
756
757
758
759
760
761
762
763
764
765
766
767
768
769
770
771
772
773
774
775
776
777
778
779
780
781
782
783
784
785
786
787
788
789
790
791
792
793
794
795
796
797
798
799
800
801
802
803
804
805
806
807
808
809
810
811
812
813
814
815
816
817
818
819
820
821
822
823
824
825
826
827
828
829
830
831
832
833
834
835
836
837
838
839
840
841
842
843
844
845
846
847
848
849
850
851
852
853
854
855
856
857
858
859
860
861
862
863
864
865
866
867
868
869
870
871
872
873
874
875
876
877
878
879
880
881
882
883
884
885
886
887
888
889
890
891
892
893
894
895
896
897
898
899
900
901
902
903
904
905
906
907
908
909
910
911
912
913
914
915
916
917
918
919
920
921
922
923
924
925
926
927
928
929
930
931
932
933
934
935
936
937
938
939
940
941
942
943
944
945
946
947
948
949
950
951
952
953
954
955
956
957
958
959
960
961
962
963
964
965
966
967
968
969
970
971
972
973
974
975
976
977
978
979
980
981
982
983
984
985
986
987
988
989
990
991
992
993
994
995
996
997
998
999
1000

## Sheet: FLMWY
	Protein sequence	>gi|723800217|emb|CEI59458.1| ammonium transporter NrgA [Bacillus subtilis]
		MQMGDTVFMFFCALLVWLMTPGLALFYGGMVKSKNVLSTAMHSFSSIAIVSIVWVLFGYTLAFAPGNSIIGGLEWAGLKGVGFDPGDYSDTIPHSLFMMFQMTFAVLTTAIISGAFAERMRFGAFLLFSVLWASLVYTPVAHWVWGGGWIGQLGALDFAGGNVVHISSGVAGLVLAIVLGKRKDGTASSPHNLIYTFLGGALIWFGWFGFNVGSALTLDGVAMYAFINTNTAAAAGIAGWILVEWIINKKPTMLGAVSGAIAGLVAITPAAGFVTPFASIIIGIIGGAVCFWGVFSLKKKFGYDDALDAFGLHGIGGTWGGIATGLFATTSVNSAGADGLFYGDASLIWKQIVAIAATYVFVFIVTFVIIKIVSLFLPLRATEEEESLGLDLTMHGEKA…
	Number of cleavage fragments	393
	Average fragment mass M	1058.12
	Max exceedance probability Kstat	0.181614
Index	Sorted list of post-cleavage massesm	m / M	R_obs	R_nul	R_obs - R_nul
	http://web.expasy.org/peptide_mass/	normalized	R (m / M)	exp(-m / M)
1	3403.08	3.21616	0.00254453	0.0401086	-0.0375641
2	3395.91	3.20938	0.00508906	0.0403815	-0.0352924
3	2897.43	2.73828	0.00763359	0.0646813	-0.0570477
4	2792.37	2.639	0.0101781	0.0714327	-0.0612546
5	2682.26	2.53493	0.0127226	0.079267	-0.0665444
6	2606.16	2.46301	0.0152672	0.0851778	-0.0699106
7	2605.09	2.462	0.0178117	0.0852641	-0.0674523
8	2588.82	2.44662	0.0203562	0.0865856	-0.0662294
9	2399.85	2.26804	0.0229008	0.103515	-0.0806143
10	2388.75	2.25755	0.0254453	0.104607	-0.0791615
11	2352.76	2.22353	0.0279898	0.108226	-0.0802362
12	2268.74	2.14413	0.0305344	0.11717	-0.0866357
13	2267.76	2.1432	0.0330789	0.117279	-0.0842004
14	2252.56	2.12883	0.0356234	0.118976	-0.083353
15	2208.59	2.08728	0.0381679	0.124025	-0.0858566
16	2200.61	2.07973	0.0407125	0.124963	-0.0842509
17	2189.5	2.06924	0.043257	0.126282	-0.0830251
18	2185.44	2.0654	0.0458015	0.126768	-0.080966
19	2146.34	2.02845	0.0483461	0.131539	-0.0831932
20	2140.47	2.0229	0.0508906	0.132271	-0.0813805
21	2105.38	1.98974	0.0534351	0.136731	-0.0832958
22	2087.45	1.97279	0.0559796	0.139068	-0.0830886
23	2076.43	1.96238	0.0585242	0.140524	-0.0819999
24	2066.43	1.95293	0.0610687	0.141858	-0.0807897
25	2053.35	1.94056	0.0636132	0.143623	-0.0800099
26	2052.23	1.93951	0.0661578	0.143775	-0.0776172
27	2048.43	1.93592	0.0687023	0.144292	-0.0755899
28	2030.48	1.91895	0.0712468	0.14676	-0.0755136
29	2027.22	1.91587	0.0737913	0.147214	-0.0734223
30	2023.46	1.91232	0.0763359	0.147737	-0.0714011
31	1992.22	1.8828	0.0788804	0.152164	-0.0732836
32	1983.29	1.87436	0.0814249	0.153453	-0.0720283
33	1971.24	1.86297	0.0839695	0.155211	-0.0712416
34	1964.4	1.8565	0.086514	0.156219	-0.0697046
35	1954.32	1.84697	0.0890585	0.157714	-0.0686551
36	1946.32	1.83942	0.0916031	0.15891	-0.0673071
37	1946.25	1.83935	0.0941476	0.15892	-0.0647725
38	1943.23	1.8365	0.0966921	0.159375	-0.0626825
39	1938.21	1.83175	0.0992366	0.160132	-0.0608958
40	1917.02	1.81172	0.101781	0.163373	-0.0615915
41	1905.05	1.80041	0.104326	0.165231	-0.0609049
42	1899.24	1.79492	0.10687	0.166141	-0.059271
43	1880.04	1.77678	0.109415	0.169182	-0.0597677
44	1869.28	1.76661	0.111959	0.170912	-0.0589526
45	1864.13	1.76174	0.114504	0.171745	-0.0572412
46	1854.28	1.75243	0.117048	0.173352	-0.0563034
47	1841.05	1.73993	0.119593	0.175532	-0.0559396
48	1837.36	1.73644	0.122137	0.176146	-0.0540085
49	1836.14	1.73528	0.124682	0.17635	-0.0516683
50	1823.23	1.72308	0.127226	0.178515	-0.0512885
51	1820.12	1.72015	0.129771	0.17904	-0.049269
52	1815.36	1.71565	0.132316	0.179848	-0.0475321
53	1812.06	1.71253	0.13486	0.18041	-0.0455495
54	1805.15	1.706	0.137405	0.181591	-0.0441862
55	1800	1.70114	0.139949	0.182476	-0.0425271
56	1794.12	1.69557	0.142494	0.183494	-0.0410005
57	1784.98	1.68694	0.145038	0.185085	-0.0400471
58	1778.18	1.68051	0.147583	0.186278	-0.0386956
59	1775.04	1.67754	0.150127	0.186833	-0.0367057
60	1764.02	1.66713	0.152672	0.188789	-0.0361168
61	1756.08	1.65962	0.155216	0.190211	-0.0349949
62	1743.94	1.64815	0.157761	0.192405	-0.0346444
63	1738.23	1.64276	0.160305	0.193446	-0.033141
64	1711.89	1.61787	0.16285	0.198321	-0.0354716
65	1703.91	1.61032	0.165394	0.199824	-0.0344293
66	1698.14	1.60487	0.167939	0.200916	-0.0329773
67	1694.83	1.60174	0.170483	0.201545	-0.0310617
68	1693.84	1.60081	0.173028	0.201734	-0.0287058
69	1672.9	1.58101	0.175573	0.205766	-0.0301937
70	1670.98	1.5792	0.178117	0.206139	-0.0280222
71	1670.95	1.57917	0.180662	0.206147	-0.025485
72	1657.97	1.56691	0.183206	0.20869	-0.0254836
73	1653.98	1.56313	0.185751	0.209478	-0.0237278
74	1650.95	1.56027	0.188295	0.210079	-0.0217836
75	1645.88	1.55547	0.19084	0.211089	-0.0202498
76	1644.76	1.55442	0.193384	0.211312	-0.0179278
77	1642.92	1.55268	0.195929	0.211681	-0.015752
78	1625.79	1.53649	0.198473	0.215135	-0.0166617
79	1622.97	1.53383	0.201018	0.215709	-0.0146908
80	1620.74	1.53171	0.203562	0.216165	-0.0126024
81	1614.83	1.52613	0.206107	0.217375	-0.0112685
82	1613.84	1.52519	0.208651	0.217579	-0.00892748
83	1610.74	1.52227	0.211196	0.218216	-0.00701991
84	1599.76	1.51189	0.21374	0.220492	-0.00675145
85	1591.05	1.50366	0.216285	0.222314	-0.00602948
86	1585.9	1.49879	0.21883	0.2234	-0.00457091
87	1584.98	1.49792	0.221374	0.223594	-0.00221998
88	1569.91	1.48368	0.223919	0.226802	-0.00288341
89	1563.64	1.47776	0.226463	0.228149	-0.00168616
90	1556.78	1.47127	0.229008	0.229633	-0.000625296
91	1556.73	1.47123	0.231552	0.229643	0.00190869
92	1550.77	1.4656	0.234097	0.23094	0.00315637
93	1549.79	1.46467	0.236641	0.231155	0.00548602
94	1548.82	1.46375	0.239186	0.231367	0.00781861
95	1548.72	1.46365	0.24173	0.23139	0.0103407
96	1533.7	1.44946	0.244275	0.234698	0.0095773
97	1528.77	1.4448	0.246819	0.235792	0.0110269
98	1519.87	1.43638	0.249364	0.237786	0.0115779
99	1517.7	1.43434	0.251908	0.238273	0.0136357
100	1491.92	1.40997	0.254453	0.244149	0.0103035
101	1473.56	1.39262	0.256997	0.248423	0.0085743
102	1471.82	1.39098	0.259542	0.248832	0.0107105
103	1467.6	1.38699	0.262087	0.249825	0.0122615
104	1466.66	1.3861	0.264631	0.250048	0.0145827
105	1461.55	1.38127	0.267176	0.25126	0.0159158
106	1457.56	1.3775	0.26972	0.252208	0.0175121
107	1454.65	1.37475	0.272265	0.252904	0.0193611
108	1451.66	1.37192	0.274809	0.253619	0.0211904
109	1445.68	1.36628	0.277354	0.255055	0.0222984
110	1443.62	1.36433	0.279898	0.255551	0.0243468
111	1433.75	1.355	0.282443	0.257947	0.0244962
112	1431.61	1.35298	0.284987	0.25847	0.0265178
113	1429.64	1.35112	0.287532	0.258951	0.0285807
114	1422.72	1.34458	0.290076	0.26065	0.0294262
115	1416.46	1.33866	0.292621	0.262196	0.0304247
116	1411.66	1.33412	0.295165	0.263389	0.0317765
117	1410.61	1.33313	0.29771	0.263652	0.034058
118	1397.54	1.32078	0.300254	0.266927	0.0333271
119	1386.52	1.31037	0.302799	0.269722	0.0330774
120	1384.6	1.30854	0.305344	0.270213	0.0351304
121	1376.66	1.30105	0.307888	0.272247	0.0356413
122	1367.58	1.29247	0.310433	0.274593	0.0358399
123	1358.66	1.28404	0.312977	0.276918	0.0360595
124	1354.78	1.28037	0.315522	0.277935	0.0375869
125	1352.52	1.27823	0.318066	0.27853	0.0395359
126	1344.74	1.27088	0.320611	0.280584	0.0400267
127	1342.62	1.26887	0.323155	0.281148	0.0420071
128	1337.5	1.26403	0.3257	0.282512	0.0431878
129	1334.51	1.26121	0.328244	0.283311	0.0449332
130	1333.65	1.2604	0.330789	0.283541	0.0472479
131	1330.55	1.25746	0.333333	0.284374	0.0489592
132	1330.46	1.25739	0.335878	0.284397	0.0514812
133	1323.6	1.2509	0.338422	0.286248	0.0521747
134	1313.52	1.24137	0.340967	0.288987	0.0519802
135	1310.38	1.23841	0.343511	0.289845	0.0536663
136	1296.45	1.22524	0.346056	0.293688	0.0523684
137	1295.41	1.22426	0.348601	0.293975	0.0546259
138	1290.53	1.21964	0.351145	0.295336	0.0558089
139	1290.44	1.21956	0.35369	0.29536	0.0583299
140	1286.58	1.21591	0.356234	0.29644	0.059794
141	1278.5	1.20828	0.358779	0.298711	0.060068
142	1273.54	1.20359	0.361323	0.300115	0.0612082
143	1257.46	1.18839	0.363868	0.304712	0.0591561
144	1247.43	1.17891	0.366412	0.307613	0.058799
145	1243.43	1.17513	0.368957	0.308779	0.0601781
146	1239.53	1.17144	0.371501	0.309919	0.061582
147	1233.3	1.16556	0.374046	0.311749	0.0622968
148	1230.35	1.16277	0.37659	0.31262	0.0639702
149	1213.36	1.14671	0.379135	0.31768	0.0614547
150	1197.42	1.13165	0.381679	0.322501	0.0591788
151	1195.44	1.12978	0.384224	0.323104	0.0611199
152	1184.36	1.1193	0.386768	0.326507	0.0602618
153	1177.42	1.11275	0.389313	0.328653	0.0606601
154	1165.24	1.10124	0.391858	0.332459	0.059399
155	1164.3	1.10035	0.394402	0.332755	0.0616466
156	1163.38	1.09948	0.396947	0.333045	0.063902
157	1163.21	1.09932	0.399491	0.333099	0.0663921
158	1156.21	1.09271	0.402036	0.335308	0.0667281
159	1154.29	1.09089	0.40458	0.335918	0.0686625
160	1147.31	1.08429	0.407125	0.338141	0.0689841
161	1125.29	1.06348	0.409669	0.345252	0.0644175
162	1116.28	1.05497	0.412214	0.348203	0.0640104
163	1087.26	1.02754	0.414758	0.357887	0.0568708
164	1084.26	1.02471	0.417303	0.358902	0.058401
165	1077.29	1.01812	0.419847	0.361274	0.0585729
166	1075.26	1.0162	0.422392	0.361967	0.0604249
167	1074.29	1.01528	0.424936	0.362301	0.0626349
168	1072.23	1.01334	0.427481	0.363005	0.0644755
169	1071.2	1.01236	0.430025	0.36336	0.0666651
170	1063.22	1.00482	0.43257	0.36611	0.0664603
171	1063.09	1.00469	0.435115	0.366156	0.0689581
172	1059.28	1.0011	0.437659	0.367476	0.0701826
173	1057.36	0.999283	0.440204	0.368143	0.0720602
174	1054.12	0.996225	0.442748	0.369271	0.0734772
175	1053.31	0.995458	0.445293	0.369554	0.0757385
176	1037.22	0.980253	0.447837	0.375216	0.0726209
177	1032.27	0.975568	0.450382	0.376978	0.0734034
178	1031.35	0.974699	0.452926	0.377306	0.0756202
179	1028.18	0.971702	0.455471	0.378439	0.0770322
180	1016.12	0.960307	0.458015	0.382775	0.0752398
181	1006.17	0.950906	0.46056	0.386391	0.0741691
182	995.149	0.940489	0.463104	0.390437	0.0726673
183	986.003	0.931845	0.465649	0.393826	0.0718224
184	978.113	0.924389	0.468193	0.396774	0.0714195
185	977.171	0.923498	0.470738	0.397127	0.0736106
186	972.111	0.918717	0.473282	0.399031	0.0742517
187	971.207	0.917862	0.475827	0.399372	0.0764552
188	970.18	0.916891	0.478372	0.39976	0.0786116
189	963.116	0.910215	0.480916	0.402438	0.0784785
190	956.168	0.903649	0.483461	0.405089	0.0783717
191	954.134	0.901727	0.486005	0.405868	0.0801368
192	944.201	0.892339	0.48855	0.409696	0.0788532
193	936.05	0.884636	0.491094	0.412864	0.0782299
194	935.986	0.884576	0.493639	0.412889	0.0807493
195	933.072	0.881822	0.496183	0.414028	0.0821552
196	928.096	0.877119	0.498728	0.415979	0.0827483
197	928.086	0.87711	0.501272	0.415984	0.0852887
198	924.021	0.873268	0.503817	0.417585	0.086232
199	922.092	0.871444	0.506361	0.418347	0.0880145
200	916.146	0.865826	0.508906	0.420704	0.0882018
201	911.025	0.860986	0.51145	0.422745	0.0887052
202	898.027	0.848701	0.513995	0.42797	0.0860245
203	897.001	0.847732	0.516539	0.428385	0.088154
204	884.17	0.835606	0.519084	0.433612	0.0854724
205	881.039	0.832647	0.521628	0.434897	0.0867318
206	880.009	0.831673	0.524173	0.43532	0.0888526
207	876.066	0.827947	0.526718	0.436946	0.089772
208	872.991	0.825041	0.529262	0.438217	0.091045
209	869	0.821269	0.531807	0.439873	0.0919336
210	868.942	0.821214	0.534351	0.439897	0.0944539
211	855.006	0.808044	0.536896	0.445729	0.0911665
212	851.074	0.804328	0.53944	0.447389	0.0920516
213	849.056	0.80242	0.541985	0.448243	0.0937419
214	845.994	0.799527	0.544529	0.449542	0.0949875
215	823.005	0.777801	0.547074	0.459415	0.0876585
216	817.94	0.773013	0.549618	0.46162	0.0879983
217	817.057	0.772179	0.552163	0.462005	0.0901575
218	815.939	0.771123	0.554707	0.462494	0.0922138
219	815.039	0.770271	0.557252	0.462887	0.0943645
220	814.937	0.770175	0.559796	0.462932	0.0968646
221	811.976	0.767377	0.562341	0.464229	0.098112
222	808.991	0.764556	0.564885	0.465541	0.099345
223	808.954	0.764521	0.56743	0.465557	0.101873
224	803.99	0.759829	0.569975	0.467746	0.102228
225	796.893	0.753123	0.572519	0.470894	0.101625
226	786.97	0.743745	0.575064	0.475331	0.099733
227	786.886	0.743665	0.577608	0.475369	0.10224
228	779.866	0.737031	0.580153	0.478533	0.10162
229	774.915	0.732352	0.582697	0.480777	0.10192
230	773.885	0.731378	0.585242	0.481245	0.103996
231	771.825	0.729431	0.587786	0.482183	0.105603
232	769.942	0.727652	0.590331	0.483042	0.107289
233	765.775	0.723713	0.592875	0.484948	0.107927
234	763.935	0.721974	0.59542	0.485792	0.109628
235	763.848	0.721893	0.597964	0.485832	0.112133
236	762.907	0.721003	0.600509	0.486264	0.114244
237	760.845	0.719054	0.603053	0.487213	0.115841
238	759.862	0.718126	0.605598	0.487665	0.117932
239	757.903	0.716274	0.608142	0.488569	0.119573
240	749.952	0.70876	0.610687	0.492254	0.118433
241	747.893	0.706813	0.613232	0.493213	0.120018
242	737.854	0.697326	0.615776	0.497915	0.117861
243	734.85	0.694488	0.618321	0.49933	0.11899
244	730.938	0.69079	0.620865	0.50118	0.119685
245	728.889	0.688854	0.62341	0.502151	0.121258
246	726.79	0.68687	0.625954	0.503149	0.122806
247	724.898	0.685082	0.628499	0.504049	0.12445
248	717.863	0.678434	0.631043	0.507411	0.123632
249	712.905	0.673748	0.633588	0.509795	0.123793
250	709.846	0.670857	0.636132	0.51127	0.124862
251	709.803	0.670816	0.638677	0.511291	0.127386
252	707.83	0.668951	0.641221	0.512246	0.128976
253	707.827	0.668949	0.643766	0.512247	0.131519
254	705.824	0.667056	0.64631	0.513217	0.133093
255	703.898	0.665235	0.648855	0.514153	0.134702
256	703.753	0.665098	0.651399	0.514223	0.137176
257	701.879	0.663327	0.653944	0.515134	0.13881
258	690.881	0.652933	0.656489	0.520517	0.135972
259	686.9	0.649171	0.659033	0.522479	0.136555
260	677.798	0.640569	0.661578	0.526992	0.134585
261	672.797	0.635843	0.664122	0.529489	0.134633
262	670.807	0.633962	0.666667	0.530486	0.136181
263	670.763	0.63392	0.669211	0.530508	0.138703
264	668.763	0.63203	0.671756	0.531512	0.140244
265	666.818	0.630192	0.6743	0.53249	0.141811
266	660.872	0.624573	0.676845	0.53549	0.141355
267	660.73	0.624438	0.679389	0.535562	0.143827
268	658.795	0.62261	0.681934	0.536542	0.145392
269	655.792	0.619771	0.684478	0.538067	0.146411
270	654.736	0.618773	0.687023	0.538605	0.148418
271	652.659	0.61681	0.689567	0.539663	0.149904
272	650.775	0.615031	0.692112	0.540624	0.151488
273	648.772	0.613138	0.694656	0.541649	0.153008
274	630.8	0.596153	0.697201	0.550927	0.146274
275	626.837	0.592408	0.699746	0.552994	0.146751
276	624.648	0.590338	0.70229	0.55414	0.14815
277	615.73	0.58191	0.704835	0.55883	0.146005
278	612.686	0.579033	0.707379	0.56044	0.146939
279	599.745	0.566804	0.709924	0.567336	0.142588
280	599.684	0.566746	0.712468	0.567369	0.145099
281	597.712	0.564882	0.715013	0.568427	0.146585
282	596.687	0.563913	0.717557	0.568978	0.148579
283	587.674	0.555395	0.720102	0.573846	0.146256
284	577.721	0.545989	0.722646	0.579268	0.143378
285	574.754	0.543185	0.725191	0.580895	0.144295
286	574.634	0.543071	0.727735	0.580961	0.146774
287	573.664	0.542155	0.73028	0.581494	0.148786
288	570.687	0.539341	0.732824	0.583133	0.149692
289	565.728	0.534655	0.735369	0.585871	0.149497
290	565.537	0.534474	0.737913	0.585977	0.151936
291	559.62	0.528882	0.740458	0.589263	0.151195
292	555.708	0.525185	0.743003	0.591446	0.151556
293	555.634	0.525115	0.745547	0.591488	0.15406
294	551.64	0.521341	0.748092	0.593724	0.154368
295	549.714	0.51952	0.750636	0.594806	0.15583
296	549.668	0.519476	0.753181	0.594832	0.158349
297	547.713	0.517629	0.755725	0.595932	0.159793
298	542.632	0.512828	0.75827	0.5988	0.15947
299	537.57	0.508043	0.760814	0.601672	0.159143
300	529.68	0.500586	0.763359	0.606175	0.157184
301	525.62	0.49675	0.765903	0.608505	0.157398
302	521.614	0.492964	0.768448	0.610814	0.157634
303	521.571	0.492923	0.770992	0.610839	0.160154
304	519.641	0.491099	0.773537	0.611953	0.161584
305	517.641	0.489209	0.776081	0.613111	0.16297
306	512.606	0.48445	0.778626	0.616036	0.16259
307	510.634	0.482586	0.78117	0.617185	0.163985
308	507.59	0.47971	0.783715	0.618963	0.164752
309	506.602	0.478777	0.78626	0.619541	0.166719
310	505.59	0.477819	0.788804	0.620134	0.16867
311	503.599	0.475938	0.791349	0.621302	0.170046
312	491.56	0.46456	0.793893	0.628411	0.165482
313	488.627	0.461789	0.796438	0.630155	0.166282
314	479.505	0.453168	0.798982	0.635611	0.163371
315	478.589	0.452302	0.801527	0.636162	0.165365
316	478.561	0.452275	0.804071	0.636179	0.167892
317	475.545	0.449425	0.806616	0.637995	0.168621
318	464.565	0.439048	0.80916	0.64465	0.16451
319	464.562	0.439045	0.811705	0.644652	0.167053
320	462.546	0.43714	0.814249	0.645881	0.168369
321	461.472	0.436125	0.816794	0.646537	0.170257
322	452.569	0.427711	0.819338	0.652	0.167339
323	452.508	0.427653	0.821883	0.652038	0.169845
324	450.535	0.425789	0.824427	0.653254	0.171173
325	443.561	0.419198	0.826972	0.657574	0.169398
326	432.477	0.408722	0.829517	0.664499	0.165018
327	432.431	0.408679	0.832061	0.664528	0.167533
328	429.517	0.405925	0.834606	0.66636	0.168245
329	427.577	0.404092	0.83715	0.667583	0.169567
330	426.488	0.403062	0.839695	0.668271	0.171424
331	424.515	0.401198	0.842239	0.669517	0.172722
332	418.552	0.395562	0.844784	0.673301	0.171482
333	416.521	0.393643	0.847328	0.674595	0.172733
334	416.475	0.393599	0.849873	0.674624	0.175248
335	414.546	0.391776	0.852417	0.675855	0.176562
336	408.531	0.386092	0.854962	0.679708	0.175254
337	408.47	0.386034	0.857506	0.679747	0.177759
338	408.457	0.386022	0.860051	0.679756	0.180295
339	406.482	0.384155	0.862595	0.681026	0.18157
340	399.447	0.377507	0.86514	0.685569	0.179571
341	391.511	0.370006	0.867684	0.69073	0.176955
342	389.411	0.368022	0.870229	0.692102	0.178127
343	386.448	0.365222	0.872774	0.694042	0.178731
344	385.42	0.36425	0.875318	0.694717	0.180601
345	379.456	0.358614	0.877863	0.698644	0.179219
346	377.484	0.35675	0.880407	0.699947	0.18046
347	375.384	0.354766	0.882952	0.701338	0.181614
348	369.42	0.349129	0.885496	0.705302	0.180194
349	351.359	0.33206	0.888041	0.717444	0.170597
350	349.43	0.330237	0.890585	0.718753	0.171832
351	341.451	0.322696	0.89313	0.724194	0.168936
352	333.344	0.315035	0.895674	0.729764	0.165911
353	328.368	0.310332	0.898219	0.733204	0.165015
354	321.379	0.303727	0.900763	0.738062	0.162701
355	321.376	0.303724	0.903308	0.738064	0.165244
356	317.388	0.299955	0.905852	0.740852	0.165001
357	317.385	0.299953	0.908397	0.740853	0.167544
358	316.357	0.298981	0.910941	0.741574	0.169368
359	312.368	0.295211	0.913486	0.744374	0.169112
360	305.392	0.288618	0.916031	0.749298	0.166732
361	303.361	0.286699	0.918575	0.750738	0.167837
362	301.386	0.284832	0.92112	0.752141	0.168979
363	296.385	0.280105	0.923664	0.755704	0.16796
364	294.351	0.278183	0.926209	0.757158	0.16905
365	293.323	0.277211	0.928753	0.757894	0.170859
366	289.332	0.27344	0.931298	0.760758	0.17054
367	280.401	0.264999	0.933842	0.767207	0.166636
368	280.324	0.264927	0.936387	0.767262	0.169125
369	280.281	0.264886	0.938931	0.767294	0.171638
370	278.351	0.263062	0.941476	0.768694	0.172782
371	277.339	0.262105	0.94402	0.76943	0.17459
372	266.297	0.25167	0.946565	0.777501	0.169064
373	264.325	0.249806	0.949109	0.778952	0.170158
374	263.312	0.248849	0.951654	0.779698	0.171956
375	262.367	0.247956	0.954198	0.780394	0.173805
376	261.28	0.246929	0.956743	0.781196	0.175547
377	259.305	0.245063	0.959288	0.782655	0.176632
378	250.313	0.236564	0.961832	0.789335	0.172497
379	246.263	0.232737	0.964377	0.792362	0.172015
380	244.334	0.230914	0.966921	0.793808	0.173113
381	238.243	0.225157	0.969466	0.798391	0.171075
382	236.271	0.223293	0.97201	0.79988	0.17213
383	232.28	0.219521	0.974555	0.802903	0.171652
384	230.307	0.217657	0.977099	0.804401	0.172698
385	222.244	0.210037	0.979644	0.810554	0.169089
386	218.253	0.206265	0.982188	0.813617	0.168571
387	204.228	0.193011	0.984733	0.824473	0.16026
388	202.254	0.191144	0.987277	0.826013	0.161264
389	188.227	0.177888	0.989822	0.837036	0.152786
390	181.191	0.171239	0.992366	0.84262	0.149746
391	165.192	0.156118	0.994911	0.855458	0.139453
392	149.208	0.141012	0.997455	0.868479	0.128977
393	131.175	0.12397	1	0.883407	0.116593
394
395
396
397
398
399
400
401
402
403
404
405
406
407
408
409
410
411
412
413
414
415
416
417
418
419
420
421
422
423
424
425
426
427
428
429
430
431
432
433
434
435
436
437
438
439
440
441
442
443
444
445
446
447
448
449
450
451
452
453
454
455
456
457
458
459
460
461
462
463
464
465
466
467
468
469
470
471
472
473
474
475
476
477
478
479
480
481
482
483
484
485
486
487
488
489
490
491
492
493
494
495
496
497
498
499
500
501
502
503
504
505
506
507
508
509
510
511
512
513
514
515
516
517
518
519
520
521
522
523
524
525
526
527
528
529
530
531
532
533
534
535
536
537
538
539
540
541
542
543
544
545
546
547
548
549
550
551
552
553
554
555
556
557
558
559
560
561
562
563
564
565
566
567
568
569
570
571
572
573
574
575
576
577
578
579
580
581
582
583
584
585
586
587
588
589
590
591
592
593
594
595
596
597
598
599
600
601
602
603
604
605
606
607
608
609
610
611
612
613
614
615
616
617
618
619
620
621
622
623
624
625
626
627
628
629
630
631
632
633
634
635
636
637
638
639
640
641
642
643
644
645
646
647
648
649
650
651
652
653
654
655
656
657
658
659
660
661
662
663
664
665
666
667
668
669
670
671
672
673
674
675
676
677
678
679
680
681
682
683
684
685
686
687
688
689
690
691
692
693
694
695
696
697
698
699
700
701
702
703
704
705
706
707
708
709
710
711
712
713
714
715
716
717
718
719
720
721
722
723
724
725
726
727
728
729
730
731
732
733
734
735
736
737
738
739
740
741
742
743
744
745
746
747
748
749
750
751
752
753
754
755
756
757
758
759
760
761
762
763
764
765
766
767
768
769
770
771
772
773
774
775
776
777
778
779
780
781
782
783
784
785
786
787
788
789
790
791
792
793
794
795
796
797
798
799
800
801
802
803
804
805
806
807
808
809
810
811
812
813
814
815
816
817
818
819
820
821
822
823
824
825
826
827
828
829
830
831
832
833
834
835
836
837
838
839
840
841
842
843
844
845
846
847
848
849
850
851
852
853
854
855
856
857
858
859
860
861
862
863
864
865
866
867
868
869
870
871
872
873
874
875
876
877
878
879
880
881
882
883
884
885
886
887
888
889
890
891
892
893
894
895
896
897
898
899
900
901
902
903
904
905
906
907
908
909
910
911
912
913
914
915
916
917
918
919
920
921
922
923
924
925
926
927
928
929
930
931
932
933
934
935
936
937
938
939
940
941
942
943
944
945
946
947
948
949
950
951
952
953
954
955
956
957
958
959
960
961
962
963
964
965
966
967
968
969
970
971
972
973
974
975
976
977
978
979
980
981
982
983
984
985
986
987
988
989
990
991
992
993
994
995
996
997
998
999
1000

## Sheet: FLWYAEQ
	Protein sequence	>gi|723800217|emb|CEI59458.1| ammonium transporter NrgA [Bacillus subtilis]
		MQMGDTVFMFFCALLVWLMTPGLALFYGGMVKSKNVLSTAMHSFSSIAIVSIVWVLFGYTLAFAPGNSIIGGLEWAGLKGVGFDPGDYSDTIPHSLFMMFQMTFAVLTTAIISGAFAERMRFGAFLLFSVLWASLVYTPVAHWVWGGGWIGQLGALDFAGGNVVHISSGVAGLVLAIVLGKRKDGTASSPHNLIYTFLGGALIWFGWFGFNVGSALTLDGVAMYAFINTNTAAAAGIAGWILVEWIINKKPTMLGAVSGAIAGLVAITPAAGFVTPFASIIIGIIGGAVCFWGVFSLKKKFGYDDALDAFGLHGIGGTWGGIATGLFATTSVNSAGADGLFYGDASLIWKQIVAIAATYVFVFIVTFVIIKIVSLFLPLRATEEEESLGLDLTMHGEKA…
	Number of cleavage fragments	517
	Average fragment mass M	776.021
	Max exceedance probability Kstat	0.231113
Index	Sorted list of post-cleavage massesm	m / M	R_obs	R_nul	R_obs - R_nul
	http://web.expasy.org/peptide_mass/	normalized	R (m / M)	exp(-m / M)
1	2152.51	2.77378	0.00193424	0.0624256	-0.0604913
2	2075.26	2.67423	0.00386847	0.0689596	-0.0650911
3	2069.39	2.66667	0.00580271	0.0694832	-0.0636805
4	2052.23	2.64455	0.00773694	0.0710372	-0.0633002
5	1992.22	2.56723	0.00967118	0.0767481	-0.0670769
6	1973.2	2.54272	0.0116054	0.0786524	-0.0670469
7	1957.29	2.52222	0.0135397	0.0802814	-0.0667418
8	1905.05	2.4549	0.0154739	0.0858721	-0.0703982
9	1864.13	2.40217	0.0174081	0.0905212	-0.0731131
10	1837.36	2.36767	0.0193424	0.0936987	-0.0743563
11	1836.14	2.36609	0.0212766	0.0938469	-0.0725703
12	1794.12	2.31194	0.0232108	0.0990685	-0.0758576
13	1793.06	2.31058	0.0251451	0.099204	-0.0740589
14	1789.17	2.30556	0.0270793	0.0997026	-0.0726233
15	1778.18	2.29141	0.0290135	0.101124	-0.0721101
16	1752.15	2.25786	0.0309478	0.104574	-0.0736262
17	1743.94	2.24728	0.032882	0.105686	-0.0728038
18	1738.23	2.23993	0.0348162	0.106466	-0.0716501
19	1698.14	2.18827	0.0367505	0.112111	-0.0753605
20	1686.05	2.17268	0.0386847	0.113872	-0.0751873
21	1684.07	2.17014	0.040619	0.114162	-0.0735432
22	1632.96	2.10428	0.0425532	0.121934	-0.0793806
23	1605.08	2.06835	0.0444874	0.126395	-0.0819072
24	1601.88	2.06422	0.0464217	0.126917	-0.080495
25	1599.95	2.06174	0.0483559	0.127233	-0.0788767
26	1599.76	2.0615	0.0502901	0.127264	-0.0769734
27	1591.05	2.05027	0.0522244	0.1287	-0.0764756
28	1576.87	2.032	0.0541586	0.131073	-0.0769146
29	1563.64	2.01495	0.0560928	0.133328	-0.0772347
30	1553.81	2.00228	0.0580271	0.135027	-0.077
31	1549.79	1.9971	0.0599613	0.135729	-0.0757672
32	1542.71	1.98798	0.0618956	0.136972	-0.0750767
33	1519.87	1.95854	0.0638298	0.141065	-0.077235
34	1499.83	1.93272	0.065764	0.144754	-0.0789897
35	1491.92	1.92253	0.0676983	0.146237	-0.0785388
36	1478.71	1.9055	0.0696325	0.148748	-0.079115
37	1471.82	1.89663	0.0715667	0.150074	-0.0785074
38	1467.6	1.89119	0.073501	0.150892	-0.0773908
39	1466.66	1.88997	0.0754352	0.151076	-0.0756405
40	1455.78	1.87595	0.0773694	0.153209	-0.0758395
41	1454.7	1.87457	0.0793037	0.153421	-0.0741174
42	1448.79	1.86694	0.0812379	0.154596	-0.0733578
43	1443.62	1.86029	0.0831721	0.155627	-0.0724552
44	1440.75	1.85659	0.0851064	0.156205	-0.0710986
45	1433.75	1.84757	0.0870406	0.15762	-0.0705789
46	1429.55	1.84216	0.0889749	0.158475	-0.0695004
47	1428.73	1.8411	0.0909091	0.158642	-0.0677332
48	1425.68	1.83717	0.0928433	0.159268	-0.0664246
49	1416.46	1.82529	0.0947776	0.161171	-0.0663932
50	1371.7	1.76761	0.0967118	0.17074	-0.0740285
51	1354.78	1.74581	0.098646	0.174504	-0.0758581
52	1353.63	1.74432	0.10058	0.174763	-0.0741828
53	1352.52	1.74289	0.102515	0.175014	-0.0724997
54	1344.74	1.73287	0.104449	0.176776	-0.0723274
55	1342.62	1.73013	0.106383	0.177261	-0.0708779
56	1342.52	1.73	0.108317	0.177284	-0.0689664
57	1337.5	1.72353	0.110251	0.178434	-0.068183
58	1333.65	1.71858	0.112186	0.179321	-0.0671354
59	1296.45	1.67064	0.11412	0.188127	-0.0740075
60	1295.59	1.66953	0.116054	0.188336	-0.0722821
61	1295.41	1.6693	0.117988	0.188378	-0.0703899
62	1291.53	1.6643	0.119923	0.189324	-0.0694012
63	1291.47	1.66422	0.121857	0.189338	-0.0674815
64	1286.58	1.65792	0.123791	0.190536	-0.0667446
65	1282.43	1.65257	0.125725	0.191558	-0.0658323
66	1273.54	1.64112	0.12766	0.193764	-0.066104
67	1271.44	1.6384	0.129594	0.19429	-0.0646961
68	1268.53	1.63465	0.131528	0.19502	-0.0634917
69	1266.42	1.63194	0.133462	0.19555	-0.0620876
70	1262.57	1.62698	0.135397	0.196522	-0.061125
71	1257.46	1.62039	0.137331	0.197821	-0.0604906
72	1243.57	1.6025	0.139265	0.201393	-0.0621275
73	1239.53	1.59728	0.141199	0.202446	-0.0612463
74	1239.3	1.597	0.143133	0.202503	-0.0593699
75	1235.49	1.59208	0.145068	0.203502	-0.0584339
76	1230.35	1.58545	0.147002	0.204855	-0.0578529
77	1228.46	1.58302	0.148936	0.205354	-0.0564176
78	1224.34	1.57771	0.15087	0.206447	-0.055577
79	1213.36	1.56356	0.152805	0.209389	-0.0565846
80	1206.46	1.55467	0.154739	0.211259	-0.0565206
81	1195.44	1.54048	0.156673	0.214279	-0.0576057
82	1195.34	1.54035	0.158607	0.214306	-0.0556989
83	1185.49	1.52765	0.160542	0.217045	-0.0565029
84	1184.36	1.52619	0.162476	0.217362	-0.0548858
85	1178.31	1.5184	0.16441	0.219062	-0.0546522
86	1174.32	1.51326	0.166344	0.220192	-0.0538474
87	1172.35	1.51072	0.168279	0.220751	-0.0524728
88	1172.32	1.51068	0.170213	0.22076	-0.0505473
89	1171.33	1.50941	0.172147	0.22104	-0.0488934
90	1168.27	1.50546	0.174081	0.221915	-0.0478338
91	1167.29	1.5042	0.176015	0.222196	-0.0461805
92	1164.3	1.50034	0.17795	0.223053	-0.0451037
93	1163.21	1.49894	0.179884	0.223367	-0.0434835
94	1157.38	1.49143	0.181818	0.225051	-0.0432331
95	1145.3	1.47586	0.183752	0.228583	-0.0448305
96	1144.51	1.47484	0.185687	0.228815	-0.0431288
97	1142.28	1.47197	0.187621	0.229474	-0.041853
98	1138.26	1.46679	0.189555	0.230665	-0.0411094
99	1120.31	1.44366	0.191489	0.236061	-0.0445718
100	1116.28	1.43847	0.193424	0.237291	-0.0438672
101	1116.24	1.43841	0.195358	0.237305	-0.0419469
102	1096.21	1.4126	0.197292	0.243509	-0.0462169
103	1094.31	1.41015	0.199226	0.244106	-0.0448795
104	1092.3	1.40757	0.201161	0.244738	-0.0435777
105	1092.13	1.40734	0.203095	0.244793	-0.041698
106	1082.36	1.39475	0.205029	0.247894	-0.0428649
107	1075.36	1.38573	0.206963	0.25014	-0.0431767
108	1074.29	1.38435	0.208897	0.250486	-0.0415888
109	1072.23	1.3817	0.210832	0.25115	-0.0403185
110	1071.2	1.38037	0.212766	0.251485	-0.0387189
111	1064.18	1.37133	0.2147	0.253769	-0.0390689
112	1057.36	1.36254	0.216634	0.25601	-0.0393751
113	1057.3	1.36246	0.218569	0.256029	-0.0374603
114	1057.28	1.36243	0.220503	0.256038	-0.0355346
115	1054.12	1.35837	0.222437	0.257079	-0.0346421
116	1053.31	1.35733	0.224371	0.257348	-0.0329768
117	1045.2	1.34688	0.226306	0.260052	-0.033746
118	1044.18	1.34555	0.22824	0.260396	-0.0321557
119	1041.3	1.34185	0.230174	0.261362	-0.0311883
120	1041.13	1.34163	0.232108	0.26142	-0.0293116
121	1032.27	1.3302	0.234043	0.264423	-0.0303806
122	1031.35	1.32902	0.235977	0.264737	-0.0287599
123	1029.31	1.32639	0.237911	0.265434	-0.027523
124	1027.14	1.3236	0.239845	0.266175	-0.0263298
125	1025.13	1.32101	0.241779	0.266865	-0.025086
126	1025.08	1.32095	0.243714	0.266882	-0.0231685
127	1017.15	1.31072	0.245648	0.269625	-0.0239767
128	1016.2	1.3095	0.247582	0.269954	-0.0223716
129	1016.12	1.3094	0.249516	0.269983	-0.0204667
130	1013.18	1.30561	0.251451	0.271007	-0.0195559
131	1006.26	1.29669	0.253385	0.273435	-0.0200496
132	1001.12	1.29007	0.255319	0.275251	-0.019932
133	997.226	1.28505	0.257253	0.276637	-0.0193832
134	995.149	1.28237	0.259188	0.277378	-0.0181906
135	987.225	1.27216	0.261122	0.280225	-0.019103
136	984.204	1.26827	0.263056	0.281318	-0.0182619
137	984.084	1.26812	0.26499	0.281361	-0.016371
138	982.16	1.26564	0.266925	0.28206	-0.0151354
139	978.113	1.26042	0.268859	0.283535	-0.0146759
140	972.111	1.25269	0.270793	0.285736	-0.0149429
141	972.081	1.25265	0.272727	0.285747	-0.01302
142	971.207	1.25152	0.274662	0.286069	-0.0114075
143	970.18	1.2502	0.276596	0.286448	-0.00985237
144	959.072	1.23588	0.27853	0.290578	-0.0120477
145	957.137	1.23339	0.280464	0.291303	-0.0108388
146	956.13	1.23209	0.282398	0.291681	-0.00928283
147	956.063	1.23201	0.284333	0.291706	-0.00737378
148	954.149	1.22954	0.286267	0.292427	-0.0061599
149	951.087	1.2256	0.288201	0.293583	-0.0053818
150	947.132	1.2205	0.290135	0.295083	-0.00494782
151	945.124	1.21791	0.29207	0.295848	-0.00377808
152	940.079	1.21141	0.294004	0.297777	-0.00377341
153	937.085	1.20755	0.295938	0.298929	-0.00299049
154	936.05	1.20622	0.297872	0.299327	-0.00145486
155	935.182	1.2051	0.299807	0.299662	0.000144265
156	934.106	1.20371	0.301741	0.300078	0.00166256
157	930.028	1.19846	0.303675	0.301659	0.00201588
158	928.183	1.19608	0.305609	0.302377	0.00323191
159	928.086	1.19595	0.307544	0.302415	0.00512847
160	925.136	1.19215	0.309478	0.303567	0.00591098
161	924.021	1.19072	0.311412	0.304003	0.00740857
162	922.005	1.18812	0.313346	0.304794	0.0085523
163	920.073	1.18563	0.31528	0.305554	0.00972677
164	916.146	1.18057	0.317215	0.307104	0.0101107
165	915.016	1.17911	0.319149	0.307551	0.0115975
166	913.125	1.17668	0.321083	0.308302	0.0127813
167	911.025	1.17397	0.323017	0.309137	0.0138801
168	902.061	1.16242	0.324952	0.312729	0.0122225
169	898.027	1.15722	0.326886	0.314359	0.0125269
170	897.001	1.1559	0.32882	0.314775	0.0140454
171	896.952	1.15584	0.330754	0.314794	0.0159599
172	884.17	1.13936	0.332689	0.320022	0.0126661
173	884.067	1.13923	0.334623	0.320065	0.0145576
174	880.009	1.134	0.336557	0.321743	0.0148137
175	878.998	1.1327	0.338491	0.322162	0.0163288
176	877.907	1.13129	0.340426	0.322616	0.0178095
177	872.991	1.12496	0.34236	0.324666	0.0176938
178	869	1.11982	0.344294	0.32634	0.017954
179	868.942	1.11974	0.346228	0.326365	0.0198637
180	866.006	1.11596	0.348162	0.327602	0.0205607
181	857.063	1.10443	0.350097	0.331399	0.0186981
182	857.038	1.1044	0.352031	0.33141	0.0206213
183	857.018	1.10437	0.353965	0.331418	0.0225471
184	856.887	1.10421	0.355899	0.331474	0.0244255
185	855.006	1.10178	0.357834	0.332278	0.0255554
186	850.927	1.09653	0.359768	0.33403	0.0257382
187	849.056	1.09411	0.361702	0.334836	0.0268662
188	848.995	1.09404	0.363636	0.334862	0.028774
189	845.994	1.09017	0.365571	0.33616	0.0294109
190	845.994	1.09017	0.367505	0.33616	0.031345
191	845.908	1.09006	0.369439	0.336197	0.033242
192	841.934	1.08494	0.371373	0.337923	0.0334504
193	840.974	1.0837	0.373308	0.338341	0.0349664
194	838.826	1.08093	0.375242	0.339279	0.0359627
195	831.927	1.07204	0.377176	0.342309	0.0348673
196	826.948	1.06563	0.37911	0.344512	0.034598
197	820.989	1.05795	0.381044	0.347168	0.0338767
198	820.984	1.05794	0.382979	0.34717	0.0358088
199	815.039	1.05028	0.384913	0.34984	0.0350729
200	814.937	1.05015	0.386847	0.349886	0.0369613
201	814.894	1.05009	0.388781	0.349905	0.0388761
202	813.008	1.04766	0.390716	0.350757	0.0399589
203	811.977	1.04633	0.39265	0.351223	0.0414268
204	811.976	1.04633	0.394584	0.351223	0.0433608
205	808.991	1.04249	0.396518	0.352577	0.0439414
206	808.954	1.04244	0.398453	0.352594	0.0458586
207	808.932	1.04241	0.400387	0.352604	0.0477832
208	806.914	1.03981	0.402321	0.353522	0.048799
209	806.828	1.0397	0.404255	0.353561	0.0506941
210	805.929	1.03854	0.40619	0.353971	0.0522186
211	801.87	1.03331	0.408124	0.355828	0.0522963
212	799.968	1.03086	0.410058	0.3567	0.0533576
213	798.938	1.02953	0.411992	0.357174	0.0548179
214	797.866	1.02815	0.413926	0.357668	0.0562584
215	797.049	1.0271	0.415861	0.358045	0.0578159
216	786.886	1.014	0.417795	0.362765	0.0550301
217	783.923	1.01018	0.419729	0.364153	0.0555766
218	779.866	1.00495	0.421663	0.366061	0.0556022
219	779.848	1.00493	0.423598	0.36607	0.057528
220	774.915	0.998575	0.425532	0.368404	0.0571279
221	774.915	0.998575	0.427466	0.368404	0.059062
222	774.829	0.998464	0.4294	0.368445	0.0609554
223	773.93	0.997306	0.431335	0.368872	0.0624628
224	773.885	0.997247	0.433269	0.368894	0.0643752
225	772.874	0.995945	0.435203	0.369374	0.065829
226	771.825	0.994593	0.437137	0.369874	0.0672633
227	769.942	0.992167	0.439072	0.370772	0.0682991
228	765.775	0.986796	0.441006	0.372769	0.0682368
229	763.935	0.984425	0.44294	0.373654	0.0692862
230	763.848	0.984314	0.444874	0.373695	0.0711789
231	762.907	0.9831	0.446809	0.374149	0.0726592
232	760.845	0.980444	0.448743	0.375145	0.0735981
233	759.862	0.979177	0.450677	0.37562	0.075057
234	749.952	0.966407	0.452611	0.380448	0.0721636
235	749.776	0.96618	0.454545	0.380534	0.0740115
236	747.893	0.963753	0.45648	0.381459	0.0750211
237	745.828	0.961092	0.458414	0.382475	0.075939
238	741.929	0.956068	0.460348	0.384401	0.0759469
239	741.798	0.9559	0.462282	0.384466	0.0778165
240	740.898	0.95474	0.464217	0.384912	0.0793043
241	737.875	0.950844	0.466151	0.386415	0.0797362
242	737.854	0.950817	0.468085	0.386425	0.0816598
243	737.854	0.950816	0.470019	0.386425	0.083594
244	736.89	0.949575	0.471954	0.386905	0.0850482
245	734.85	0.946946	0.473888	0.387924	0.0859641
246	733.733	0.945507	0.475822	0.388483	0.0873395
247	732.832	0.944346	0.477756	0.388934	0.0888223
248	730.938	0.941905	0.479691	0.389884	0.0898062
249	728.889	0.939265	0.481625	0.390915	0.0907097
250	726.79	0.93656	0.483559	0.391974	0.0915849
251	725.815	0.935303	0.485493	0.392467	0.0930262
252	724.898	0.934122	0.487427	0.392931	0.0944967
253	721.854	0.930199	0.489362	0.394475	0.0948866
254	715.894	0.922519	0.491296	0.397517	0.0937793
255	715.891	0.922515	0.49323	0.397518	0.095712
256	715.847	0.922459	0.495164	0.39754	0.097624
257	709.803	0.91467	0.497099	0.400649	0.0964497
258	707.83	0.912127	0.499033	0.401669	0.0973639
259	707.827	0.912124	0.500967	0.40167	0.0992969
260	703.898	0.90706	0.502901	0.403709	0.0991919
261	703.75	0.90687	0.504836	0.403786	0.101049
262	702.884	0.905754	0.50677	0.404237	0.102533
263	701.879	0.904459	0.508704	0.404761	0.103943
264	690.881	0.890286	0.510638	0.410538	0.1001
265	687.791	0.886305	0.512573	0.412176	0.100397
266	686.806	0.885036	0.514507	0.412699	0.101807
267	685.778	0.883711	0.516441	0.413246	0.103195
268	680.86	0.877374	0.518375	0.415874	0.102502
269	678.697	0.874586	0.520309	0.417035	0.103275
270	677.798	0.873428	0.522244	0.417518	0.104726
271	676.814	0.872159	0.524178	0.418048	0.10613
272	675.783	0.87083	0.526112	0.418604	0.107508
273	673.726	0.86818	0.528046	0.419715	0.108332
274	670.807	0.864418	0.529981	0.421296	0.108684
275	670.763	0.864362	0.531915	0.42132	0.110595
276	668.763	0.861784	0.533849	0.422408	0.111441
277	666.775	0.859223	0.535783	0.423491	0.112292
278	660.73	0.851433	0.537718	0.426803	0.110915
279	658.795	0.84894	0.539652	0.427868	0.111784
280	655.792	0.84507	0.541586	0.429527	0.112059
281	654.736	0.843709	0.54352	0.430112	0.113408
282	653.693	0.842365	0.545455	0.430691	0.114764
283	652.659	0.841032	0.547389	0.431265	0.116124
284	650.775	0.838605	0.549323	0.432313	0.11701
285	650.689	0.838494	0.551257	0.432361	0.118896
286	648.757	0.836005	0.553191	0.433439	0.119753
287	646.695	0.833348	0.555126	0.434592	0.120534
288	644.728	0.830813	0.55706	0.435695	0.121365
289	644.726	0.83081	0.558994	0.435696	0.123298
290	642.839	0.828379	0.560928	0.436757	0.124172
291	642.681	0.828175	0.562863	0.436846	0.126017
292	641.765	0.826995	0.564797	0.437362	0.127435
293	635.582	0.819027	0.566731	0.44086	0.125871
294	634.73	0.817929	0.568665	0.441345	0.127321
295	632.671	0.815276	0.5706	0.442517	0.128082
296	630.8	0.812865	0.572534	0.443585	0.128949
297	626.837	0.807758	0.574468	0.445856	0.128612
298	626.715	0.807601	0.576402	0.445926	0.130476
299	624.648	0.804937	0.578337	0.447116	0.131221
300	618.598	0.797141	0.580271	0.450615	0.129655
301	617.779	0.796085	0.582205	0.451091	0.131114
302	616.712	0.794711	0.584139	0.451712	0.132427
303	615.73	0.793445	0.586074	0.452284	0.133789
304	613.668	0.790788	0.588008	0.453487	0.13452
305	612.686	0.789522	0.589942	0.454062	0.13588
306	608.76	0.784463	0.591876	0.456365	0.135511
307	606.72	0.781834	0.59381	0.457566	0.136244
308	605.599	0.780391	0.595745	0.458227	0.137518
309	604.618	0.779126	0.597679	0.458807	0.138872
310	599.684	0.772768	0.599613	0.461733	0.13788
311	599.684	0.772768	0.601547	0.461733	0.139814
312	597.712	0.770226	0.603482	0.462908	0.140573
313	596.699	0.768921	0.605416	0.463513	0.141903
314	592.649	0.763703	0.60735	0.465938	0.141412
315	588.72	0.758639	0.609284	0.468303	0.140981
316	587.674	0.757291	0.611219	0.468935	0.142284
317	578.622	0.745627	0.613153	0.474437	0.138716
318	577.724	0.744469	0.615087	0.474986	0.140101
319	577.721	0.744466	0.617021	0.474988	0.142034
320	574.754	0.740642	0.618956	0.476808	0.142148
321	574.678	0.740544	0.62089	0.476855	0.144035
322	574.675	0.740541	0.622824	0.476856	0.145968
323	574.634	0.740488	0.624758	0.476881	0.147877
324	574.632	0.740485	0.626692	0.476883	0.14981
325	573.693	0.739275	0.628627	0.47746	0.151167
326	573.649	0.739219	0.630561	0.477487	0.153074
327	573.621	0.739183	0.632495	0.477504	0.154991
328	571.587	0.736562	0.634429	0.478757	0.155672
329	570.687	0.735401	0.636364	0.479313	0.157051
330	568.717	0.732863	0.638298	0.480531	0.157767
331	565.728	0.729012	0.640232	0.482386	0.157847
332	565.537	0.728765	0.642166	0.482504	0.159662
333	564.639	0.727608	0.644101	0.483063	0.161037
334	559.62	0.72114	0.646035	0.486198	0.159837
335	557.691	0.718654	0.647969	0.487408	0.160561
336	557.647	0.718598	0.649903	0.487435	0.162468
337	556.703	0.717382	0.651838	0.488028	0.163809
338	555.708	0.716099	0.653772	0.488655	0.165117
339	555.634	0.716003	0.655706	0.488702	0.167004
340	553.677	0.713481	0.65764	0.489936	0.167705
341	551.64	0.710858	0.659574	0.491223	0.168352
342	549.714	0.708375	0.661509	0.492444	0.169065
343	542.676	0.699306	0.663443	0.49693	0.166513
344	542.632	0.69925	0.665377	0.496958	0.168419
345	539.499	0.695212	0.667311	0.498969	0.168343
346	538.687	0.694166	0.669246	0.499491	0.169755
347	537.613	0.692782	0.67118	0.500183	0.170997
348	533.625	0.687643	0.673114	0.50276	0.170354
349	530.639	0.683795	0.675048	0.504698	0.17035
350	529.68	0.682559	0.676983	0.505322	0.17166
351	528.606	0.681174	0.678917	0.506022	0.172894
352	525.62	0.677327	0.680851	0.507973	0.172878
353	523.587	0.674707	0.682785	0.509306	0.17348
354	521.614	0.672165	0.68472	0.510602	0.174118
355	521.571	0.672109	0.686654	0.510631	0.176023
356	520.604	0.670863	0.688588	0.511267	0.177321
357	519.641	0.669623	0.690522	0.511902	0.178621
358	517.641	0.667045	0.692456	0.513223	0.179234
359	517.625	0.667025	0.694391	0.513233	0.181158
360	517.58	0.666966	0.696325	0.513263	0.183062
361	516.595	0.665697	0.698259	0.513915	0.184344
362	512.606	0.660557	0.700193	0.516564	0.18363
363	510.634	0.658015	0.702128	0.517878	0.18425
364	508.575	0.655362	0.704062	0.519254	0.184808
365	507.59	0.654093	0.705996	0.519914	0.186083
366	507.587	0.654089	0.70793	0.519915	0.188015
367	506.602	0.652821	0.709865	0.520575	0.189289
368	506.467	0.652646	0.711799	0.520666	0.191133
369	503.599	0.64895	0.713733	0.522594	0.191139
370	503.596	0.648947	0.715667	0.522596	0.193071
371	502.57	0.647625	0.717602	0.523287	0.194314
372	488.627	0.629658	0.719536	0.532774	0.186762
373	487.599	0.628333	0.72147	0.533481	0.187989
374	485.624	0.625788	0.723404	0.53484	0.188564
375	480.562	0.619264	0.725338	0.538341	0.186998
376	479.505	0.617903	0.727273	0.539074	0.188199
377	478.589	0.616722	0.729207	0.539711	0.189496
378	476.484	0.614009	0.731141	0.541177	0.189964
379	475.545	0.612799	0.733075	0.541832	0.191243
380	475.502	0.612744	0.73501	0.541862	0.193148
381	472.582	0.608981	0.736944	0.543905	0.193039
382	472.542	0.608929	0.738878	0.543933	0.194945
383	471.597	0.607712	0.740812	0.544595	0.196217
384	471.554	0.607656	0.742747	0.544626	0.198121
385	468.568	0.603809	0.744681	0.546725	0.197956
386	464.565	0.598649	0.746615	0.549553	0.197062
387	464.562	0.598646	0.748549	0.549555	0.198994
388	464.519	0.59859	0.750484	0.549586	0.200898
389	462.546	0.596049	0.752418	0.550984	0.201433
390	461.472	0.594665	0.754352	0.551748	0.202604
391	460.488	0.593396	0.756286	0.552448	0.203838
392	459.543	0.592179	0.758221	0.553121	0.2051
393	455.558	0.587043	0.760155	0.555969	0.204186
394	452.569	0.583192	0.762089	0.558114	0.203975
395	452.508	0.583113	0.764023	0.558158	0.205865
396	450.535	0.580571	0.765957	0.559579	0.206379
397	450.492	0.580515	0.767892	0.55961	0.208282
398	446.461	0.57532	0.769826	0.562525	0.207301
399	445.519	0.574106	0.77176	0.563208	0.208552
400	443.561	0.571584	0.773694	0.56463	0.209064
401	441.527	0.568963	0.775629	0.566112	0.209517
402	436.508	0.562496	0.777563	0.569785	0.207777
403	432.477	0.5573	0.779497	0.572753	0.206744
404	432.431	0.557241	0.781431	0.572787	0.208644
405	431.446	0.555972	0.783366	0.573515	0.209851
406	430.547	0.554814	0.7853	0.574179	0.211121
407	429.517	0.553486	0.787234	0.574942	0.212292
408	427.577	0.550987	0.789168	0.576381	0.212787
409	424.411	0.546906	0.791103	0.578738	0.212365
410	418.552	0.539356	0.793037	0.583124	0.209913
411	416.521	0.536739	0.794971	0.584652	0.210319
412	416.475	0.53668	0.796905	0.584686	0.212219
413	414.546	0.534194	0.798839	0.586142	0.212698
414	408.457	0.526348	0.800774	0.590759	0.210015
415	406.482	0.523803	0.802708	0.592264	0.210444
416	405.362	0.522359	0.804642	0.59312	0.211523
417	404.423	0.521149	0.806576	0.593838	0.212739
418	401.463	0.517335	0.808511	0.596107	0.212404
419	400.519	0.516118	0.810445	0.596833	0.213612
420	400.475	0.516062	0.812379	0.596866	0.215513
421	397.49	0.512215	0.814313	0.599167	0.215146
422	393.44	0.506997	0.816248	0.602302	0.213946
423	391.511	0.50451	0.818182	0.603801	0.214381
424	388.464	0.500585	0.820116	0.606176	0.21394
425	386.449	0.497987	0.82205	0.607753	0.214298
426	385.42	0.496662	0.823985	0.608559	0.215426
427	383.463	0.49414	0.825919	0.610096	0.215823
428	380.444	0.49025	0.827853	0.612473	0.21538
429	379.456	0.488977	0.829787	0.613253	0.216534
430	377.484	0.486435	0.831721	0.614814	0.216907
431	377.351	0.486264	0.833656	0.614919	0.218737
432	376.41	0.485051	0.83559	0.615666	0.219924
433	375.384	0.483729	0.837524	0.61648	0.221044
434	372.465	0.479967	0.839458	0.618804	0.220655
435	369.42	0.476044	0.841393	0.621236	0.220157
436	367.463	0.473522	0.843327	0.622805	0.220522
437	365.386	0.470846	0.845261	0.624474	0.220787
438	360.367	0.464378	0.847195	0.628526	0.21867
439	358.438	0.461892	0.84913	0.63009	0.219039
440	353.375	0.455368	0.851064	0.634214	0.216849
441	351.375	0.45279	0.852998	0.635851	0.217147
442	351.359	0.45277	0.854932	0.635864	0.219068
443	349.43	0.450284	0.856867	0.637447	0.21942
444	347.368	0.447628	0.858801	0.639143	0.219658
445	345.439	0.445142	0.860735	0.640734	0.220001
446	343.467	0.4426	0.862669	0.642364	0.220305
447	341.451	0.440002	0.864603	0.644035	0.220568
448	341.37	0.439897	0.866538	0.644102	0.222435
449	339.409	0.437372	0.868472	0.645731	0.222741
450	335.403	0.432209	0.870406	0.649074	0.221332
451	333.344	0.429555	0.87234	0.650798	0.221542
452	332.357	0.428283	0.874275	0.651627	0.222648
453	330.384	0.425741	0.876209	0.653285	0.222924
454	328.368	0.423143	0.878143	0.654985	0.223158
455	321.376	0.414134	0.880077	0.660913	0.219165
456	319.271	0.411421	0.882012	0.662708	0.219304
457	317.388	0.408994	0.883946	0.664318	0.219628
458	317.385	0.408991	0.88588	0.66432	0.22156
459	317.342	0.408935	0.887814	0.664357	0.223457
460	316.357	0.407666	0.889749	0.665201	0.224547
461	312.384	0.402546	0.891683	0.668616	0.223067
462	309.322	0.3986	0.893617	0.671259	0.222358
463	307.349	0.396058	0.895551	0.672967	0.222584
464	305.392	0.393536	0.897485	0.674667	0.222819
465	303.361	0.390919	0.89942	0.676435	0.222985
466	303.359	0.390915	0.901354	0.676437	0.224917
467	303.315	0.39086	0.903288	0.676475	0.226813
468	301.386	0.388374	0.905222	0.678159	0.227064
469	296.385	0.381928	0.907157	0.682544	0.224613
470	294.351	0.379308	0.909091	0.684335	0.224756
471	293.323	0.377983	0.911025	0.685242	0.225783
472	291.304	0.375382	0.912959	0.687027	0.225933
473	289.332	0.37284	0.914894	0.688775	0.226118
474	282.296	0.363774	0.916828	0.695048	0.22178
475	280.324	0.361232	0.918762	0.696817	0.221945
476	280.281	0.361176	0.920696	0.696856	0.22384
477	278.351	0.35869	0.922631	0.698591	0.22404
478	277.339	0.357385	0.924565	0.699503	0.225062
479	277.277	0.357307	0.926499	0.699558	0.226941
480	276.246	0.355978	0.928433	0.700488	0.227945
481	275.307	0.354768	0.930368	0.701336	0.229031
482	274.32	0.353496	0.932302	0.702229	0.230073
483	273.332	0.352223	0.934236	0.703123	0.231113
484	266.297	0.343157	0.93617	0.709527	0.226643
485	264.325	0.340615	0.938104	0.711333	0.226772
486	261.28	0.336692	0.940039	0.714128	0.22591
487	261.235	0.336633	0.941973	0.714171	0.227802
488	259.305	0.334147	0.943907	0.715948	0.227959
489	248.236	0.319883	0.945841	0.726234	0.219607
490	246.263	0.317341	0.947776	0.728082	0.219693
491	246.263	0.317341	0.94971	0.728082	0.221627
492	245.282	0.316076	0.951644	0.729004	0.22264
493	244.334	0.314855	0.953578	0.729895	0.223684
494	238.243	0.307006	0.955513	0.735646	0.219866
495	236.271	0.304464	0.957447	0.737518	0.219928
496	232.28	0.299322	0.959381	0.741321	0.21806
497	231.252	0.297997	0.961315	0.742304	0.219012
498	230.307	0.29678	0.96325	0.743208	0.220042
499	228.291	0.294182	0.965184	0.745141	0.220043
500	222.244	0.286389	0.967118	0.75097	0.216148
501	218.253	0.281246	0.969052	0.754843	0.21421
502	218.21	0.28119	0.970986	0.754885	0.216102
503	217.268	0.279977	0.972921	0.755801	0.21712
504	204.228	0.263174	0.974855	0.768608	0.206247
505	204.183	0.263115	0.976789	0.768654	0.208136
506	203.198	0.261846	0.978723	0.76963	0.209094
507	202.254	0.260629	0.980658	0.770567	0.210091
508	192.233	0.247716	0.982592	0.780581	0.20201
509	188.227	0.242554	0.984526	0.784622	0.199904
510	188.227	0.242554	0.98646	0.784622	0.201839
511	181.191	0.233488	0.988395	0.791767	0.196627
512	165.192	0.21287	0.990329	0.808261	0.182068
513	160.173	0.206403	0.992263	0.813505	0.178758
514	147.131	0.189596	0.994197	0.827293	0.166904
515	146.146	0.188327	0.996132	0.828343	0.167788
516	131.175	0.169035	0.998066	0.844479	0.153586
517	89.0941	0.114809	1	0.891537	0.108463
518
519
520
521
522
523
524
525
526
527
528
529
530
531
532
533
534
535
536
537
538
539
540
541
542
543
544
545
546
547
548
549
550
551
552
553
554
555
556
557
558
559
560
561
562
563
564
565
566
567
568
569
570
571
572
573
574
575
576
577
578
579
580
581
582
583
584
585
586
587
588
589
590
591
592
593
594
595
596
597
598
599
600
601
602
603
604
605
606
607
608
609
610
611
612
613
614
615
616
617
618
619
620
621
622
623
624
625
626
627
628
629
630
631
632
633
634
635
636
637
638
639
640
641
642
643
644
645
646
647
648
649
650
651
652
653
654
655
656
657
658
659
660
661
662
663
664
665
666
667
668
669
670
671
672
673
674
675
676
677
678
679
680
681
682
683
684
685
686
687
688
689
690
691
692
693
694
695
696
697
698
699
700
701
702
703
704
705
706
707
708
709
710
711
712
713
714
715
716
717
718
719
720
721
722
723
724
725
726
727
728
729
730
731
732
733
734
735
736
737
738
739
740
741
742
743
744
745
746
747
748
749
750
751
752
753
754
755
756
757
758
759
760
761
762
763
764
765
766
767
768
769
770
771
772
773
774
775
776
777
778
779
780
781
782
783
784
785
786
787
788
789
790
791
792
793
794
795
796
797
798
799
800
801
802
803
804
805
806
807
808
809
810
811
812
813
814
815
816
817
818
819
820
821
822
823
824
825
826
827
828
829
830
831
832
833
834
835
836
837
838
839
840
841
842
843
844
845
846
847
848
849
850
851
852
853
854
855
856
857
858
859
860
861
862
863
864
865
866
867
868
869
870
871
872
873
874
875
876
877
878
879
880
881
882
883
884
885
886
887
888
889
890
891
892
893
894
895
896
897
898
899
900
901
902
903
904
905
906
907
908
909
910
911
912
913
914
915
916
917
918
919
920
921
922
923
924
925
926
927
928
929
930
931
932
933
934
935
936
937
938
939
940
941
942
943
944
945
946
947
948
949
950
951
952
953
954
955
956
957
958
959
960
961
962
963
964
965
966
967
968
969
970
971
972
973
974
975
976
977
978
979
980
981
982
983
984
985
986
987
988
989
990
991
992
993
994
995
996
997
998
999
1000

## Sheet: KR
	Protein sequence	>gi|723800217|emb|CEI59458.1| ammonium transporter NrgA [Bacillus subtilis]
		MQMGDTVFMFFCALLVWLMTPGLALFYGGMVKSKNVLSTAMHSFSSIAIVSIVWVLFGYTLAFAPGNSIIGGLEWAGLKGVGFDPGDYSDTIPHSLFMMFQMTFAVLTTAIISGAFAERMRFGAFLLFSVLWASLVYTPVAHWVWGGGWIGQLGALDFAGGNVVHISSGVAGLVLAIVLGKRKDGTASSPHNLIYTFLGGALIWFGWFGFNVGSALTLDGVAMYAFINTNTAAAAGIAGWILVEWIINKKPTMLGAVSGAIAGLVAITPAAGFVTPFASIIIGIIGGAVCFWGVFSLKKKFGYDDALDAFGLHGIGGTWGGIATGLFATTSVNSAGADGLFYGDASLIWKQIVAIAATYVFVFIVTFVIIKIVSLFLPLRATEEEESLGLDLTMHGEKA…
	Number of cleavage fragments	58
	Average fragment mass M	6309.03
	Max exceedance probability Kstat	0.226875
Index	Sorted list of post-cleavage massesm	m / M	R_obs	R_nul	R_obs - R_nul
	http://web.expasy.org/peptide_mass/	normalized	R (m / M)	exp(-m / M)
1	15530.2	2.46158	0.0172414	0.0853002	-0.0680588
2	13470.7	2.13514	0.0344828	0.118228	-0.0837451
3	12881.2	2.04172	0.0517241	0.129806	-0.0780818
4	12066.2	1.91253	0.0689655	0.147707	-0.078741
5	12038.2	1.90809	0.0862069	0.148364	-0.0621569
6	11910	1.88777	0.103448	0.151409	-0.0479605
7	11781.8	1.86746	0.12069	0.154516	-0.0338266
8	10964.8	1.73796	0.137931	0.175879	-0.0379484
9	10808.6	1.7132	0.155172	0.180288	-0.0251155
10	10403.9	1.64905	0.172414	0.192232	-0.0198181
11	10085.7	1.59861	0.189655	0.202177	-0.0125214
12	9567.14	1.51642	0.206897	0.219496	-0.0125996
13	9351.88	1.4823	0.224138	0.227114	-0.00297628
14	9279.76	1.47087	0.241379	0.229726	0.0116537
15	9064.5	1.43675	0.258621	0.237699	0.0209221
16	8560.97	1.35694	0.275862	0.257447	0.0184146
17	8556.28	1.3562	0.293103	0.257639	0.0354648
18	8432.79	1.33662	0.310345	0.262731	0.0476136
19	7649.81	1.21252	0.327586	0.297447	0.0301391
20	7521.64	1.1922	0.344828	0.303552	0.0412757
21	7393.46	1.17189	0.362069	0.309782	0.0522871
22	7292.39	1.15587	0.37931	0.314785	0.0645254
23	7136.2	1.13111	0.396552	0.322675	0.0738767
24	7008.02	1.11079	0.413793	0.329298	0.0844955
25	6768.03	1.07275	0.431034	0.342065	0.0889694
26	6639.86	1.05244	0.448276	0.349086	0.0991903
27	6483.67	1.02768	0.465517	0.357835	0.107682
28	6480.65	1.0272	0.482759	0.358007	0.124752
29	6352.48	1.00689	0.5	0.365354	0.134646
30	6196.29	0.982132	0.517241	0.374512	0.142729
31	6062.13	0.960866	0.534483	0.382561	0.151921
32	5366.38	0.850588	0.551724	0.427163	0.124561
33	5311.9	0.841952	0.568966	0.430869	0.138097
34	5183.72	0.821636	0.586207	0.439712	0.146495
35	5055.55	0.80132	0.603448	0.448736	0.154712
36	5048.17	0.80015	0.62069	0.449262	0.171428
37	4954.8	0.785352	0.637931	0.455959	0.181972
38	4919.99	0.779834	0.655172	0.458482	0.19669
39	4791.82	0.759518	0.672414	0.467892	0.204522
40	4739.55	0.751234	0.689655	0.471784	0.217871
41	4630.35	0.733924	0.706897	0.480022	0.226875
42	4342.97	0.688373	0.724138	0.502393	0.221745
43	3834.75	0.607819	0.741379	0.544537	0.196842
44	3724.21	0.590299	0.758621	0.554161	0.204459
45	3619.49	0.573701	0.775862	0.563436	0.212426
46	3395.26	0.538159	0.793103	0.583822	0.209282
47	3028.47	0.480021	0.810345	0.61877	0.191575
48	2684.88	0.425562	0.827586	0.653402	0.174184
49	2355.93	0.373423	0.844828	0.688374	0.156453
50	1989.14	0.315285	0.862069	0.729581	0.132488
51	1057.34	0.167592	0.87931	0.845699	0.0336118
52	713.76	0.113133	0.896552	0.893032	0.00352001
53	305.395	0.0484061	0.913793	0.952747	-0.0389537
54	302.377	0.0479277	0.931034	0.953203	-0.0221682
55	274.363	0.0434875	0.948276	0.957445	-0.0091687
56	233.268	0.0369736	0.965517	0.963702	0.0018157
57	174.203	0.0276117	0.982759	0.972766	0.00999258
58	146.189	0.0231715	1	0.977095	0.0229051
59
60
61
62
63
64
65
66
67
68
69
70
71
72
73
74
75
76
77
78
79
80
81
82
83
84
85
86
87
88
89
90
91
92
93
94
95
96
97
98
99
100
101
102
103
104
105
106
107
108
109
110
111
112
113
114
115
116
117
118
119
120
121
122
123
124
125
126
127
128
129
130
131
132
133
134
135
136
137
138
139
140
141
142
143
144
145
146
147
148
149
150
151
152
153
154
155
156
157
158
159
160
161
162
163
164
165
166
167
168
169
170
171
172
173
174
175
176
177
178
179
180
181
182
183
184
185
186
187
188
189
190
191
192
193
194
195
196
197
198
199
200
201
202
203
204
205
206
207
208
209
210
211
212
213
214
215
216
217
218
219
220
221
222
223
224
225
226
227
228
229
230
231
232
233
234
235
236
237
238
239
240
241
242
243
244
245
246
247
248
249
250
251
252
253
254
255
256
257
258
259
260
261
262
263
264
265
266
267
268
269
270
271
272
273
274
275
276
277
278
279
280
281
282
283
284
285
286
287
288
289
290
291
292
293
294
295
296
297
298
299
300
301
302
303
304
305
306
307
308
309
310
311
312
313
314
315
316
317
318
319
320
321
322
323
324
325
326
327
328
329
330
331
332
333
334
335
336
337
338
339
340
341
342
343
344
345
346
347
348
349
350
351
352
353
354
355
356
357
358
359
360
361
362
363
364
365
366
367
368
369
370
371
372
373
374
375
376
377
378
379
380
381
382
383
384
385
386
387
388
389
390
391
392
393
394
395
396
397
398
399
400
401
402
403
404
405
406
407
408
409
410
411
412
413
414
415
416
417
418
419
420
421
422
423
424
425
426
427
428
429
430
431
432
433
434
435
436
437
438
439
440
441
442
443
444
445
446
447
448
449
450
451
452
453
454
455
456
457
458
459
460
461
462
463
464
465
466
467
468
469
470
471
472
473
474
475
476
477
478
479
480
481
482
483
484
485
486
487
488
489
490
491
492
493
494
495
496
497
498
499
500
501
502
503
504
505
506
507
508
509
510
511
512
513
514
515
516
517
518
519
520
521
522
523
524
525
526
527
528
529
530
531
532
533
534
535
536
537
538
539
540
541
542
543
544
545
546
547
548
549
550
551
552
553
554
555
556
557
558
559
560
561
562
563
564
565
566
567
568
569
570
571
572
573
574
575
576
577
578
579
580
581
582
583
584
585
586
587
588
589
590
591
592
593
594
595
596
597
598
599
600
601
602
603
604
605
606
607
608
609
610
611
612
613
614
615
616
617
618
619
620
621
622
623
624
625
626
627
628
629
630
631
632
633
634
635
636
637
638
639
640
641
642
643
644
645
646
647
648
649
650
651
652
653
654
655
656
657
658
659
660
661
662
663
664
665
666
667
668
669
670
671
672
673
674
675
676
677
678
679
680
681
682
683
684
685
686
687
688
689
690
691
692
693
694
695
696
697
698
699
700
701
702
703
704
705
706
707
708
709
710
711
712
713
714
715
716
717
718
719
720
721
722
723
724
725
726
727
728
729
730
731
732
733
734
735
736
737
738
739
740
741
742
743
744
745
746
747
748
749
750
751
752
753
754
755
756
757
758
759
760
761
762
763
764
765
766
767
768
769
770
771
772
773
774
775
776
777
778
779
780
781
782
783
784
785
786
787
788
789
790
791
792
793
794
795
796
797
798
799
800
801
802
803
804
805
806
807
808
809
810
811
812
813
814
815
816
817
818
819
820
821
822
823
824
825
826
827
828
829
830
831
832
833
834
835
836
837
838
839
840
841
842
843
844
845
846
847
848
849
850
851
852
853
854
855
856
857
858
859
860
861
862
863
864
865
866
867
868
869
870
871
872
873
874
875
876
877
878
879
880
881
882
883
884
885
886
887
888
889
890
891
892
893
894
895
896
897
898
899
900
901
902
903
904
905
906
907
908
909
910
911
912
913
914
915
916
917
918
919
920
921
922
923
924
925
926
927
928
929
930
931
932
933
934
935
936
937
938
939
940
941
942
943
944
945
946
947
948
949
950
951
952
953
954
955
956
957
958
959
960
961
962
963
964
965
966
967
968
969
970
971
972
973
974
975
976
977
978
979
980
981
982
983
984
985
986
987
988
989
990
991
992
993
994
995
996
997
998
999
1000

## Sheet: KRFYW
	Protein sequence	>gi|723800217|emb|CEI59458.1| ammonium transporter NrgA [Bacillus subtilis]
		MQMGDTVFMFFCALLVWLMTPGLALFYGGMVKSKNVLSTAMHSFSSIAIVSIVWVLFGYTLAFAPGNSIIGGLEWAGLKGVGFDPGDYSDTIPHSLFMMFQMTFAVLTTAIISGAFAERMRFGAFLLFSVLWASLVYTPVAHWVWGGGWIGQLGALDFAGGNVVHISSGVAGLVLAIVLGKRKDGTASSPHNLIYTFLGGALIWFGWFGFNVGSALTLDGVAMYAFINTNTAAAAGIAGWILVEWIINKKPTMLGAVSGAIAGLVAITPAAGFVTPFASIIIGIIGGAVCFWGVFSLKKKFGYDDALDAFGLHGIGGTWGGIATGLFATTSVNSAGADGLFYGDASLIWKQIVAIAATYVFVFIVTFVIIKIVSLFLPLRATEEEESLGLDLTMHGEKA…
	Number of cleavage fragments	279
	Average fragment mass M	1499.28
	Max exceedance probability Kstat	0.143922
Index	Sorted list of post-cleavage massesm	m / M	R_obs	R_nul	R_obs - R_nul
	http://web.expasy.org/peptide_mass/	normalized	R (m / M)	exp(-m / M)
1	4635.49	3.09182	0.00358423	0.0454192	-0.041835
2	4442.43	2.96305	0.00716846	0.0516611	-0.0444926
3	4160.04	2.7747	0.0107527	0.062368	-0.0516153
4	3973.83	2.6505	0.0143369	0.0706158	-0.0562789
5	3767.57	2.51293	0.0179211	0.0810306	-0.0631094
6	3689.32	2.46073	0.0215054	0.0853722	-0.0638669
7	3672.25	2.44935	0.0250896	0.0863499	-0.0612603
8	3653.96	2.43715	0.0286738	0.0874093	-0.0587355
9	3582.09	2.38921	0.0322581	0.0917018	-0.0594437
10	3560.16	2.37459	0.0358423	0.0930529	-0.0572106
11	3482.09	2.32252	0.0394265	0.0980265	-0.0586
12	3403.97	2.27041	0.0430108	0.10327	-0.0602589
13	3330.96	2.22172	0.046595	0.108423	-0.0618278
14	3323.04	2.21643	0.0501792	0.108997	-0.0588182
15	3262.72	2.1762	0.0537634	0.113472	-0.0597085
16	3202.79	2.13623	0.0573477	0.1181	-0.060752
17	3164.51	2.11069	0.0609319	0.121154	-0.0602224
18	3145.54	2.09804	0.0645161	0.122697	-0.0581808
19	3126.79	2.08554	0.0681004	0.124241	-0.0561402
20	3078.65	2.05343	0.0716846	0.128295	-0.0566101
21	3069.38	2.04724	0.0752688	0.12909	-0.0538216
22	3046.6	2.03205	0.078853	0.131066	-0.0522134
23	3028.47	2.01995	0.0824373	0.132662	-0.0502242
24	2941.31	1.96182	0.0860215	0.140602	-0.0545808
25	2933.22	1.95643	0.0896057	0.141363	-0.0517568
26	2906.2	1.93841	0.09319	0.143933	-0.0507432
27	2850.39	1.90118	0.0967742	0.149393	-0.0526185
28	2742.23	1.82904	0.100358	0.160568	-0.0602099
29	2737.25	1.82572	0.103943	0.161102	-0.0571594
30	2703.02	1.80288	0.107527	0.164823	-0.0572963
31	2684.88	1.79079	0.111111	0.166829	-0.0557176
32	2682.26	1.78904	0.114695	0.167121	-0.0524255
33	2658.19	1.77299	0.11828	0.169825	-0.0515455
34	2658.1	1.77292	0.121864	0.169836	-0.0479725
35	2581.82	1.72205	0.125448	0.1787	-0.0532518
36	2522	1.68215	0.129032	0.185974	-0.0569421
37	2490.75	1.66131	0.132616	0.189891	-0.0572744
38	2480.81	1.65467	0.136201	0.191155	-0.0549542
39	2468.76	1.64664	0.139785	0.192697	-0.052912
40	2439.84	1.62735	0.143369	0.19645	-0.0530811
41	2436.93	1.6254	0.146953	0.196832	-0.0498787
42	2415.91	1.61138	0.150538	0.199611	-0.0490735
43	2380.68	1.58789	0.154122	0.204356	-0.0502344
44	2377.78	1.58596	0.157706	0.204752	-0.0470459
45	2375.75	1.5846	0.16129	0.20503	-0.0437393
46	2361.68	1.57522	0.164875	0.206963	-0.0420883
47	2361.6	1.57516	0.168459	0.206975	-0.038516
48	2344.56	1.5638	0.172043	0.20934	-0.0372966
49	2333.62	1.5565	0.175627	0.210874	-0.0352465
50	2314.75	1.54391	0.179211	0.213544	-0.034333
51	2293.52	1.52975	0.182796	0.21659	-0.0337939
52	2287.73	1.52589	0.18638	0.217427	-0.0310468
53	2283.88	1.52332	0.189964	0.217987	-0.0280227
54	2267.76	1.51257	0.193548	0.220343	-0.0267948
55	2267.57	1.51245	0.197133	0.22037	-0.0232375
56	2235.57	1.4911	0.200717	0.225125	-0.0244083
57	2233.51	1.48973	0.204301	0.225435	-0.0211335
58	2225.57	1.48443	0.207885	0.226631	-0.0187458
59	2223.39	1.48298	0.21147	0.226961	-0.0154911
60	2216.39	1.47831	0.215054	0.228023	-0.0129697
61	2213.66	1.47649	0.218638	0.228438	-0.0098003
62	2190.39	1.46097	0.222222	0.232011	-0.0097892
63	2189.5	1.46037	0.225806	0.23215	-0.00634362
64	2162.53	1.44238	0.229391	0.236363	-0.00697273
65	2151.64	1.43512	0.232975	0.238087	-0.0051122
66	2131.55	1.42172	0.236559	0.241299	-0.00473996
67	2102.51	1.40235	0.240143	0.246018	-0.0058751
68	2086.5	1.39167	0.243728	0.248659	-0.0049312
69	2080.55	1.3877	0.247312	0.249649	-0.00233668
70	2073.64	1.3831	0.250896	0.250801	9.54661e-05
71	2066.43	1.37828	0.25448	0.252011	0.00246977
72	2039.51	1.36033	0.258065	0.256575	0.00148927
73	2027.37	1.35223	0.261649	0.258663	0.00298617
74	2027.22	1.35213	0.265233	0.258688	0.00654485
75	2015.34	1.34421	0.268817	0.260746	0.00807138
76	2014.36	1.34355	0.272401	0.260917	0.0114847
77	2012.16	1.34209	0.275986	0.261299	0.0146872
78	2005.28	1.3375	0.27957	0.262502	0.0170678
79	1989.14	1.32673	0.283154	0.265343	0.0178115
80	1983.29	1.32284	0.286738	0.266379	0.0203594
81	1980.27	1.32082	0.290323	0.266918	0.023405
82	1973.2	1.3161	0.293907	0.268178	0.0257287
83	1971.54	1.315	0.297491	0.268475	0.0290161
84	1971.24	1.3148	0.301075	0.268529	0.0325465
85	1964.4	1.31023	0.304659	0.269758	0.0349016
86	1958.45	1.30626	0.308244	0.27083	0.0374139
87	1957.29	1.30549	0.311828	0.271039	0.040789
88	1954.32	1.30351	0.315412	0.271577	0.0438349
89	1943.23	1.29611	0.318996	0.273593	0.0454037
90	1933.29	1.28948	0.322581	0.275414	0.0471667
91	1924.05	1.28332	0.326165	0.277115	0.0490498
92	1902.31	1.26882	0.329749	0.281164	0.0485853
93	1886.14	1.25804	0.333333	0.284212	0.0491217
94	1866.1	1.24467	0.336918	0.288036	0.0488817
95	1864.99	1.24393	0.340502	0.28825	0.0522517
96	1833.09	1.22265	0.344086	0.294449	0.0496372
97	1823.23	1.21607	0.34767	0.296392	0.051278
98	1820.12	1.214	0.351254	0.297007	0.0542473
99	1813.25	1.20942	0.354839	0.298372	0.0564671
100	1811.27	1.2081	0.358423	0.298765	0.0596584
101	1807.14	1.20534	0.362007	0.299589	0.062418
102	1807	1.20525	0.365591	0.299618	0.0659732
103	1795.27	1.19743	0.369176	0.30197	0.0672057
104	1794.12	1.19666	0.37276	0.302203	0.0705569
105	1778.18	1.18603	0.376344	0.305432	0.0709121
106	1762.01	1.17524	0.379928	0.308744	0.0711838
107	1738.23	1.15938	0.383513	0.313681	0.069832
108	1729.01	1.15323	0.387097	0.315615	0.0714815
109	1686.03	1.12456	0.390681	0.324795	0.065886
110	1670.98	1.11453	0.394265	0.32807	0.0661952
111	1653.98	1.10319	0.397849	0.331812	0.0660377
112	1650.81	1.10107	0.401434	0.332515	0.0689189
113	1648.1	1.09926	0.405018	0.333117	0.0719013
114	1645.88	1.09778	0.408602	0.333611	0.0749915
115	1644.76	1.09704	0.412186	0.333859	0.0783276
116	1628.86	1.08643	0.415771	0.337418	0.0783523
117	1614.83	1.07708	0.419355	0.34059	0.0787649
118	1613.84	1.07641	0.422939	0.340817	0.0821225
119	1597.99	1.06584	0.426523	0.344437	0.0820865
120	1582.82	1.05572	0.430108	0.347941	0.0821668
121	1575.79	1.05103	0.433692	0.349577	0.0841151
122	1569.91	1.04711	0.437276	0.35095	0.0863258
123	1563.64	1.04293	0.44086	0.35242	0.0884399
124	1558.71	1.03965	0.444444	0.35358	0.0908643
125	1548.72	1.03298	0.448029	0.355945	0.0920833
126	1528.77	1.01968	0.451613	0.360712	0.0909008
127	1522.63	1.01558	0.455197	0.362192	0.0930049
128	1519.87	1.01373	0.458781	0.362862	0.0959195
129	1519.76	1.01366	0.462366	0.362887	0.0994786
130	1510.97	1.0078	0.46595	0.365021	0.100929
131	1491.92	0.995095	0.469534	0.369688	0.0998456
132	1473.56	0.982848	0.473118	0.374244	0.0988744
133	1441.73	0.96162	0.476703	0.382273	0.0944295
134	1433.75	0.956298	0.480287	0.384313	0.0959738
135	1425.68	0.950913	0.483871	0.386388	0.0974829
136	1424.83	0.950348	0.487455	0.386607	0.100849
137	1410.72	0.940934	0.491039	0.390263	0.100776
138	1410.61	0.940858	0.494624	0.390293	0.104331
139	1402.53	0.93547	0.498208	0.392401	0.105806
140	1367.61	0.912183	0.501792	0.401647	0.100145
141	1353.63	0.902857	0.505376	0.40541	0.0999668
142	1352.52	0.902114	0.508961	0.405711	0.10325
143	1333.65	0.889531	0.512545	0.410848	0.101696
144	1330.46	0.887404	0.516129	0.411723	0.104406
145	1323.6	0.882825	0.519713	0.413613	0.106101
146	1321.51	0.881435	0.523297	0.414188	0.109109
147	1310.38	0.874011	0.526882	0.417274	0.109607
148	1299.58	0.866804	0.530466	0.420293	0.110173
149	1295.41	0.864027	0.53405	0.421461	0.112589
150	1290.44	0.86071	0.537634	0.422862	0.114773
151	1274.35	0.849979	0.541219	0.427424	0.113795
152	1266.51	0.844747	0.544803	0.429666	0.115137
153	1261.35	0.841309	0.548387	0.431146	0.117241
154	1243.43	0.829353	0.551971	0.436332	0.11564
155	1213.36	0.809295	0.555556	0.445172	0.110384
156	1206.46	0.804692	0.55914	0.447226	0.111914
157	1195.42	0.797335	0.562724	0.450528	0.112196
158	1178.52	0.786062	0.566308	0.455635	0.110673
159	1163.38	0.775961	0.569892	0.460261	0.109631
160	1152.4	0.768639	0.573477	0.463644	0.109833
161	1133.18	0.755818	0.577061	0.469626	0.107435
162	1129.44	0.753326	0.580645	0.470798	0.109847
163	1127.39	0.751958	0.584229	0.471443	0.112787
164	1125.39	0.750624	0.587814	0.472072	0.115741
165	1124.35	0.749927	0.591398	0.472401	0.118997
166	1119.33	0.746581	0.594982	0.473984	0.120998
167	1106.26	0.737864	0.598566	0.478134	0.120432
168	1101.37	0.734605	0.602151	0.479695	0.122456
169	1084.26	0.72319	0.605735	0.485202	0.120533
170	1077.29	0.71854	0.609319	0.487463	0.121855
171	1074.29	0.716536	0.612903	0.488441	0.124462
172	1057.34	0.705237	0.616487	0.493991	0.122496
173	1052.19	0.701802	0.620072	0.495691	0.124381
174	1037.22	0.691817	0.623656	0.500666	0.12299
175	1031.35	0.687897	0.62724	0.502632	0.124608
176	1030.23	0.687153	0.630824	0.503006	0.127818
177	1016.12	0.67774	0.634409	0.507763	0.126645
178	995.149	0.663753	0.637993	0.514915	0.123078
179	986.003	0.657653	0.641577	0.518066	0.123511
180	977.171	0.651762	0.645161	0.521127	0.124035
181	971.207	0.647785	0.648746	0.523204	0.125542
182	964.175	0.643094	0.65233	0.525663	0.126666
183	962.215	0.641787	0.655914	0.526351	0.129563
184	949.115	0.633049	0.659498	0.53097	0.128528
185	935.182	0.623756	0.663082	0.535928	0.127155
186	933.072	0.622349	0.666667	0.536682	0.129984
187	932.215	0.621777	0.670251	0.536989	0.133261
188	928.086	0.619023	0.673835	0.53847	0.135365
189	925.95	0.617598	0.677419	0.539238	0.138181
190	924.021	0.616312	0.681004	0.539932	0.141071
191	906.136	0.604383	0.684588	0.546412	0.138176
192	897.001	0.59829	0.688172	0.549751	0.138421
193	889.019	0.592966	0.691756	0.552686	0.139071
194	877.094	0.585012	0.695341	0.557099	0.138241
195	876.066	0.584326	0.698925	0.557481	0.141443
196	869.047	0.579645	0.702509	0.560097	0.142412
197	851.074	0.567657	0.706093	0.566852	0.139241
198	836.001	0.557604	0.709677	0.57258	0.137098
199	813.995	0.542925	0.713262	0.581046	0.132216
200	808.954	0.539563	0.716846	0.583003	0.133843
201	777.962	0.518892	0.72043	0.59518	0.125251
202	765.775	0.510763	0.724014	0.600037	0.123977
203	760.845	0.507475	0.727599	0.602014	0.125585
204	759.862	0.50682	0.731183	0.602408	0.128774
205	749.952	0.50021	0.734767	0.606404	0.128363
206	747.893	0.498836	0.738351	0.607237	0.131114
207	734.85	0.490137	0.741935	0.612542	0.129393
208	728.889	0.486161	0.74552	0.614983	0.130537
209	727.879	0.485487	0.749104	0.615397	0.133707
210	724.898	0.483499	0.752688	0.616622	0.136066
211	713.76	0.47607	0.756272	0.62122	0.135053
212	709.803	0.473431	0.759857	0.622862	0.136995
213	705.871	0.470808	0.763441	0.624497	0.138943
214	703.898	0.469492	0.767025	0.62532	0.141705
215	670.763	0.447392	0.770609	0.639294	0.131316
216	666.818	0.44476	0.774194	0.640978	0.133216
217	661.777	0.441398	0.777778	0.643137	0.134641
218	660.73	0.4407	0.781362	0.643586	0.137776
219	658.795	0.439409	0.784946	0.644417	0.140529
220	653.794	0.436074	0.78853	0.64657	0.14196
221	649.788	0.433401	0.792115	0.6483	0.143815
222	641.768	0.428052	0.795699	0.651777	0.143922
223	612.686	0.408654	0.799283	0.664544	0.134739
224	602.775	0.402044	0.802867	0.668951	0.133916
225	597.712	0.398667	0.806452	0.671214	0.135238
226	577.721	0.385334	0.810036	0.680223	0.129812
227	565.537	0.377207	0.81362	0.685774	0.127846
228	555.634	0.370601	0.817204	0.690319	0.126885
229	551.64	0.367938	0.820789	0.69216	0.128628
230	525.62	0.350583	0.824373	0.704277	0.120095
231	513.594	0.342561	0.827957	0.709949	0.118008
232	510.634	0.340587	0.831541	0.711353	0.120189
233	507.59	0.338557	0.835125	0.712798	0.122327
234	503.599	0.335895	0.83871	0.714698	0.124011
235	497.638	0.331919	0.842294	0.717545	0.124749
236	490.618	0.327237	0.845878	0.720913	0.124965
237	486.612	0.324565	0.849462	0.722842	0.126621
238	479.505	0.319825	0.853047	0.726276	0.12677
239	478.589	0.319214	0.856631	0.72672	0.129911
240	474.601	0.316554	0.860215	0.728656	0.131559
241	471.641	0.314579	0.863799	0.730096	0.133703
242	462.546	0.308513	0.867384	0.734538	0.132845
243	452.572	0.301861	0.870968	0.739441	0.131527
244	450.535	0.300502	0.874552	0.740446	0.134106
245	443.561	0.29585	0.878136	0.743899	0.134237
246	440.499	0.293808	0.88172	0.74542	0.136301
247	427.577	0.285189	0.885305	0.751872	0.133433
248	421.54	0.281163	0.888889	0.754906	0.133983
249	408.457	0.272436	0.892473	0.761522	0.130951
250	391.511	0.261133	0.896057	0.770178	0.125879
251	387.479	0.258445	0.899642	0.772252	0.12739
252	385.42	0.257071	0.903226	0.773313	0.129912
253	378.428	0.252407	0.90681	0.776928	0.129882
254	377.484	0.251778	0.910394	0.777418	0.132977
255	375.384	0.250377	0.913978	0.778507	0.135471
256	374.397	0.249719	0.917563	0.77902	0.138543
257	369.42	0.246399	0.921147	0.78161	0.139537
258	346.427	0.231063	0.924731	0.793689	0.131042
259	321.376	0.214355	0.928315	0.807062	0.121253
260	305.395	0.203695	0.9319	0.815711	0.116189
261	303.361	0.202339	0.935484	0.816818	0.118665
262	302.377	0.201682	0.939068	0.817355	0.121713
263	296.385	0.197685	0.942652	0.820628	0.122024
264	293.366	0.195672	0.946237	0.822282	0.123955
265	293.323	0.195643	0.949821	0.822306	0.127515
266	274.363	0.182997	0.953405	0.83277	0.120635
267	266.297	0.177617	0.956989	0.837263	0.119726
268	264.325	0.176302	0.960573	0.838365	0.122208
269	261.28	0.174271	0.964158	0.840069	0.124089
270	252.27	0.168261	0.967742	0.845133	0.122609
271	238.243	0.158906	0.971326	0.853077	0.118249
272	236.271	0.15759	0.97491	0.8542	0.12071
273	233.268	0.155587	0.978495	0.855913	0.122582
274	222.244	0.148234	0.982079	0.862229	0.11985
275	204.228	0.136218	0.985663	0.872652	0.113011
276	181.191	0.120853	0.989247	0.886165	0.103083
277	174.203	0.116191	0.992832	0.890305	0.102527
278	165.192	0.110181	0.996416	0.895672	0.100744
279	146.189	0.0975067	1	0.907096	0.0929037
280
281
282
283
284
285
286
287
288
289
290
291
292
293
294
295
296
297
298
299
300
301
302
303
304
305
306
307
308
309
310
311
312
313
314
315
316
317
318
319
320
321
322
323
324
325
326
327
328
329
330
331
332
333
334
335
336
337
338
339
340
341
342
343
344
345
346
347
348
349
350
351
352
353
354
355
356
357
358
359
360
361
362
363
364
365
366
367
368
369
370
371
372
373
374
375
376
377
378
379
380
381
382
383
384
385
386
387
388
389
390
391
392
393
394
395
396
397
398
399
400
401
402
403
404
405
406
407
408
409
410
411
412
413
414
415
416
417
418
419
420
421
422
423
424
425
426
427
428
429
430
431
432
433
434
435
436
437
438
439
440
441
442
443
444
445
446
447
448
449
450
451
452
453
454
455
456
457
458
459
460
461
462
463
464
465
466
467
468
469
470
471
472
473
474
475
476
477
478
479
480
481
482
483
484
485
486
487
488
489
490
491
492
493
494
495
496
497
498
499
500
501
502
503
504
505
506
507
508
509
510
511
512
513
514
515
516
517
518
519
520
521
522
523
524
525
526
527
528
529
530
531
532
533
534
535
536
537
538
539
540
541
542
543
544
545
546
547
548
549
550
551
552
553
554
555
556
557
558
559
560
561
562
563
564
565
566
567
568
569
570
571
572
573
574
575
576
577
578
579
580
581
582
583
584
585
586
587
588
589
590
591
592
593
594
595
596
597
598
599
600
601
602
603
604
605
606
607
608
609
610
611
612
613
614
615
616
617
618
619
620
621
622
623
624
625
626
627
628
629
630
631
632
633
634
635
636
637
638
639
640
641
642
643
644
645
646
647
648
649
650
651
652
653
654
655
656
657
658
659
660
661
662
663
664
665
666
667
668
669
670
671
672
673
674
675
676
677
678
679
680
681
682
683
684
685
686
687
688
689
690
691
692
693
694
695
696
697
698
699
700
701
702
703
704
705
706
707
708
709
710
711
712
713
714
715
716
717
718
719
720
721
722
723
724
725
726
727
728
729
730
731
732
733
734
735
736
737
738
739
740
741
742
743
744
745
746
747
748
749
750
751
752
753
754
755
756
757
758
759
760
761
762
763
764
765
766
767
768
769
770
771
772
773
774
775
776
777
778
779
780
781
782
783
784
785
786
787
788
789
790
791
792
793
794
795
796
797
798
799
800
801
802
803
804
805
806
807
808
809
810
811
812
813
814
815
816
817
818
819
820
821
822
823
824
825
826
827
828
829
830
831
832
833
834
835
836
837
838
839
840
841
842
843
844
845
846
847
848
849
850
851
852
853
854
855
856
857
858
859
860
861
862
863
864
865
866
867
868
869
870
871
872
873
874
875
876
877
878
879
880
881
882
883
884
885
886
887
888
889
890
891
892
893
894
895
896
897
898
899
900
901
902
903
904
905
906
907
908
909
910
911
912
913
914
915
916
917
918
919
920
921
922
923
924
925
926
927
928
929
930
931
932
933
934
935
936
937
938
939
940
941
942
943
944
945
946
947
948
949
950
951
952
953
954
955
956
957
958
959
960
961
962
963
964
965
966
967
968
969
970
971
972
973
974
975
976
977
978
979
980
981
982
983
984
985
986
987
988
989
990
991
992
993
994
995
996
997
998
999
1000
