# Supplementary material for: Statistical prediction of protein structural, localization and functional properties by the analysis of its fragment mass distributions after proteolytic cleavage
Source: Sci Rep. 2016 Feb 29;6:22286. doi: 10.1038/srep22286 (PMC4770285; doi:10.1038/srep22286)
Supplement: Supplementary Dataset 6 [file srep22286-s7.xls]

## Sheet: AmtB
Protein sequence		>gi|723800217|emb|CEI59458.1| ammonium transporter NrgA [Bacillus subtilis]
		MQMGDTVFMFFCALLVWLMTPGLALFYGGMVKSKNVLSTAMHSFSSIAIVSIVWVLFGYTLAFAPGNSIIGGLEWAGLKGVGFDPGDYSDTIPHSLFMMFQMTFAVLTTAIISGAFAERMRFGAFLLFSVLWASLVYTPVAHWVWGGGWIGQLGALDFAGGNVVHISSGVAGLVLAIVLGKRKDGTASSPHNLIYTFLGGALIWFGWFGFNVGSALTLDGVAMYAFINTNTAAAAGIAGWILVEWIINKKPTMLGAVSGAIAGLVAITPAAGFVTPFASIIIGIIGGAVCFWGVFSLKKKFGYDDALDAFGLHGIGGTWGGIATGLFATTSVNSAGADGLFYGDASLIWKQIVAIAATYVFVFIVTFVIIKIVSLFLPLRATEEEESLGLDLTMHGEKA…
		AFILMV	DE	DEK	DK	FLMWY	FLWYAEQ	KR	KRFYW
Kstat		0.255621	0.18039	0.156406	0.154916	0.16988	0.213243	0.217916	0.150192
1. Localization: Cytosolic (<0.29) or Membrane (>0.29)?				Step 1 (initial)		Step 2 (confirmation)
(model coefficients in Suppl. 2, section 2.2.1.1)	z			0.180153		-0.716716
	p			0.544917		0.328117
	Θ			>0.29 → Membrane		>0.29 → Membrane
2. Membrane: Monotopic (< 0.63) or Transmembrane (> 0.63)?				Step 1 (initial)	Step 2 (confirmation)
(model coefficients in Suppl. 2, section 2.2.1.2)	z			1.03097	1.78383
	p			0.737104	0.856169
	Θ			>0.63 → Transmembrane	>0.63 → Transmembrane
3. Transmembrane: Single-pass (<0.7) or Multi-pass (>0.7)?		Step 4 (confirmation)		Step 2 (confirmation)		Step 1 (initial)		Step 3 (confirmation)
(model coefficients in Suppl. 2, section 2.2.1.3)	z	-0.899584		-0.680627		-1.16145		-1.32654
	p	0.289136		0.336121		0.238404		0.209733
	Θ	>0.7 → Multi-pass		>0.7 → Multi-pass		>0.7 → Multi-pass		>0.7 → Multi-pass
4. Transmembrane: Beta-sheet (<0.5) or Alpha-helix (>0.5)?		Step 1 (initial)	Step 2 (confirmation)
(model coefficients in Suppl. 2, section 2.1.3)	z	1.14885	0.912525
	p	0.759301	0.713516
	Θ	>0.5 → alpha	>0.5 → alpha
5. Host organism: Proteobacteria (< 0.41) or Firmicute (>0.41)?		Step 1 (initial)		Step 3 (confirmation)			Step 2 (confirmation)
(model coefficients in Suppl. 2, section 2.2.2.3)	z	-0.21954		0.883172			1.33858
	p	0.445334		0.707479			0.792256
	Θ	>0.41 → Firmicute		>0.41 → Firmicute			>0.41 → Firmicute
6. Functional role: Transporters (<0.33) vs Sensors (>0.33)?									Step 1 (single)
(model coefficients in Suppl. 2, section 2.3.4)	z								-3.82742
	p								0.021302
	Θ								<0.33 → Transporter

## Sheet: AFILMV
	Protein sequence	>gi|723800217|emb|CEI59458.1| ammonium transporter NrgA [Bacillus subtilis]
		MQMGDTVFMFFCALLVWLMTPGLALFYGGMVKSKNVLSTAMHSFSSIAIVSIVWVLFGYTLAFAPGNSIIGGLEWAGLKGVGFDPGDYSDTIPHSLFMMFQMTFAVLTTAIISGAFAERMRFGAFLLFSVLWASLVYTPVAHWVWGGGWIGQLGALDFAGGNVVHISSGVAGLVLAIVLGKRKDGTASSPHNLIYTFLGGALIWFGWFGFNVGSALTLDGVAMYAFINTNTAAAAGIAGWILVEWIINKKPTMLGAVSGAIAGLVAITPAAGFVTPFASIIIGIIGGAVCFWGVFSLKKKFGYDDALDAFGLHGIGGTWGGIATGLFATTSVNSAGADGLFYGDASLIWKQIVAIAATYVFVFIVTFVIIKIVSLFLPLRATEEEESLGLDLTMHGEKA…
	Number of cleavage fragments	719
	Average fragment mass M	789.442
	Max exceedance probability Kstat	0.255621
Index	Sorted list of post-cleavage massesm	m / M	R_obs	R_nul	R_obs - R_nul
	http://web.expasy.org/peptide_mass/	normalized	R (m / M)	exp(-m / M)
1	2553.69	3.2348	0.00139082	0.0393679	-0.0379771
2	2461.67	3.11824	0.00278164	0.044235	-0.0414533
3	2258.49	2.86086	0.00417246	0.0572194	-0.0530469
4	2165.39	2.74293	0.00556328	0.0643812	-0.058818
5	2146.34	2.71881	0.0069541	0.0659534	-0.0589993
6	2126.27	2.69338	0.00834492	0.0676518	-0.0593069
7	2105.38	2.66692	0.00973574	0.0694657	-0.0597299
8	2057.34	2.60606	0.0111266	0.0738245	-0.0626979
9	2033.26	2.57557	0.0125174	0.0761105	-0.0635931
10	2033.18	2.57547	0.0139082	0.0761183	-0.0622101
11	2018.21	2.5565	0.015299	0.0775756	-0.0622766
12	1998.19	2.53115	0.0166898	0.0795677	-0.0628779
13	1995.27	2.52744	0.0180807	0.0798635	-0.0617828
14	1989.14	2.51968	0.0194715	0.0804857	-0.0610142
15	1973.2	2.49949	0.0208623	0.0821269	-0.0612646
16	1958.2	2.48049	0.0222531	0.0837021	-0.0614489
17	1922.17	2.43484	0.0236439	0.0876115	-0.0639676
18	1913.17	2.42344	0.0250348	0.088616	-0.0635812
19	1909.16	2.41836	0.0264256	0.0890671	-0.0626415
20	1908.19	2.41713	0.0278164	0.0891769	-0.0613605
21	1905.05	2.41316	0.0292072	0.0895319	-0.0603246
22	1867	2.36496	0.0305981	0.0939528	-0.0633547
23	1842.01	2.33331	0.0319889	0.0969747	-0.0649858
24	1817.07	2.30172	0.0333797	0.100087	-0.0667072
25	1793.06	2.2713	0.0347705	0.103178	-0.068408
26	1777.97	2.25218	0.0361613	0.10517	-0.0690083
27	1750.98	2.21799	0.0375522	0.108828	-0.0712754
28	1738.95	2.20276	0.038943	0.110498	-0.0715553
29	1727.99	2.18887	0.0403338	0.112043	-0.0717096
30	1719.91	2.17864	0.0417246	0.113196	-0.0714709
31	1719.82	2.17853	0.0431154	0.113208	-0.0700922
32	1717.94	2.17614	0.0445063	0.113478	-0.0689721
33	1710.82	2.16712	0.0458971	0.114507	-0.0686097
34	1703.91	2.15837	0.0472879	0.115513	-0.0682251
35	1687.91	2.13811	0.0486787	0.117878	-0.0691989
36	1683.88	2.133	0.0500695	0.118481	-0.0684117
37	1679.9	2.12795	0.0514604	0.119081	-0.0676203
38	1675.81	2.12278	0.0528512	0.119699	-0.0668475
39	1622.85	2.05569	0.054242	0.128004	-0.0737624
40	1614.83	2.04553	0.0556328	0.129312	-0.0736791
41	1607.76	2.03657	0.0570236	0.130475	-0.0734517
42	1606.67	2.03519	0.0584145	0.130656	-0.0722411
43	1594.8	2.02015	0.0598053	0.132635	-0.0728297
44	1590.75	2.01503	0.0611961	0.133316	-0.0721202
45	1580.76	2.00238	0.0625869	0.135013	-0.0724265
46	1575.79	1.99608	0.0639777	0.135867	-0.0718896
47	1570.77	1.98972	0.0653686	0.136734	-0.0713653
48	1566.74	1.98461	0.0667594	0.137434	-0.0706744
49	1563.64	1.98069	0.0681502	0.137974	-0.0698238
50	1553.82	1.96825	0.069541	0.139701	-0.0701598
51	1539.79	1.95048	0.0709318	0.142205	-0.0712734
52	1533.7	1.94276	0.0723227	0.143308	-0.0709849
53	1530.8	1.93909	0.0737135	0.143834	-0.0701207
54	1528.87	1.93665	0.0751043	0.144186	-0.0690819
55	1523.72	1.93012	0.0764951	0.145131	-0.068636
56	1517.74	1.92255	0.077886	0.146233	-0.0683471
57	1500.68	1.90093	0.0792768	0.149429	-0.0701524
58	1497.58	1.89701	0.0806676	0.150016	-0.0693482
59	1488.66	1.88571	0.0820584	0.151721	-0.0696622
60	1483.68	1.87941	0.0834492	0.15268	-0.0692312
61	1476.65	1.8705	0.0848401	0.154047	-0.0692065
62	1471.82	1.86438	0.0862309	0.154992	-0.0687612
63	1467.6	1.85904	0.0876217	0.155822	-0.0682004
64	1457.61	1.84638	0.0890125	0.157808	-0.0687953
65	1453.79	1.84154	0.0904033	0.158573	-0.06817
66	1452.64	1.84008	0.0917942	0.158805	-0.0670104
67	1450.48	1.83735	0.093185	0.159239	-0.066054
68	1443.49	1.82849	0.0945758	0.160656	-0.0660797
69	1441.8	1.82635	0.0959666	0.161	-0.0650336
70	1440.66	1.82491	0.0973574	0.161232	-0.0638746
71	1431.61	1.81345	0.0987483	0.163091	-0.0643429
72	1420.54	1.79942	0.100139	0.165395	-0.0652555
73	1418.61	1.79698	0.10153	0.165799	-0.0642688
74	1416.6	1.79443	0.102921	0.166222	-0.0633009
75	1409.61	1.78557	0.104312	0.167701	-0.0633892
76	1406.46	1.78159	0.105702	0.16837	-0.0626677
77	1401.64	1.77549	0.107093	0.169401	-0.0623078
78	1372.5	1.73857	0.108484	0.175772	-0.0672876
79	1360.53	1.72341	0.109875	0.178457	-0.0685819
80	1358.66	1.72104	0.111266	0.17888	-0.0676143
81	1357.53	1.7196	0.112656	0.179137	-0.0664805
82	1353.51	1.71451	0.114047	0.180052	-0.066005
83	1342.62	1.70072	0.115438	0.182552	-0.0671142
84	1340.63	1.6982	0.116829	0.183013	-0.0661842
85	1327.5	1.68157	0.11822	0.186082	-0.0678619
86	1315.59	1.66649	0.119611	0.18891	-0.0692993
87	1314.57	1.66518	0.121001	0.189156	-0.0681547
88	1296.45	1.64223	0.122392	0.193547	-0.0711551
89	1296.44	1.64222	0.123783	0.19355	-0.0697674
90	1286.5	1.62963	0.125174	0.196002	-0.0708284
91	1271.44	1.61056	0.126565	0.199776	-0.0732118
92	1270.54	1.60941	0.127955	0.200005	-0.0720496
93	1256.47	1.59159	0.129346	0.203602	-0.0742556
94	1256.33	1.59142	0.130737	0.203636	-0.0728991
95	1249.43	1.58268	0.132128	0.205424	-0.0732965
96	1249.39	1.58262	0.133519	0.205436	-0.0719169
97	1244.37	1.57626	0.13491	0.206746	-0.0718365
98	1243.49	1.57515	0.1363	0.206977	-0.070677
99	1243.43	1.57507	0.137691	0.206993	-0.0693015
100	1239.53	1.57013	0.139082	0.208018	-0.0689363
101	1233.3	1.56224	0.140473	0.209666	-0.0691932
102	1232.36	1.56105	0.141864	0.209916	-0.0680519
103	1229.46	1.55738	0.143255	0.210688	-0.0674333
104	1227.47	1.55486	0.144645	0.21122	-0.0665744
105	1213.44	1.53709	0.146036	0.215006	-0.0689701
106	1213.41	1.53705	0.147427	0.215014	-0.0675869
107	1200.36	1.52052	0.148818	0.218598	-0.0697805
108	1197.22	1.51654	0.150209	0.219469	-0.0692605
109	1190.23	1.50769	0.151599	0.221422	-0.0698223
110	1188.31	1.50525	0.15299	0.221962	-0.0689716
111	1185.49	1.50168	0.154381	0.222755	-0.0683742
112	1184.36	1.50025	0.155772	0.223075	-0.0673034
113	1180.34	1.49516	0.157163	0.224213	-0.0670504
114	1177.42	1.49146	0.158554	0.225043	-0.0664893
115	1173.34	1.48629	0.159944	0.226211	-0.0662664
116	1168.27	1.47987	0.161335	0.227668	-0.0663329
117	1166.31	1.47739	0.162726	0.228232	-0.0655065
118	1165.24	1.47603	0.164117	0.228542	-0.0644257
119	1163.21	1.47345	0.165508	0.229133	-0.0636251
120	1158.28	1.46722	0.166898	0.230567	-0.0636682
121	1157.38	1.46607	0.168289	0.230831	-0.0625412
122	1154.3	1.46217	0.16968	0.231734	-0.0620536
123	1148.37	1.45466	0.171071	0.233481	-0.0624096
124	1145.3	1.45077	0.172462	0.234391	-0.0619291
125	1143.17	1.44808	0.173853	0.235021	-0.0611687
126	1137.32	1.44067	0.175243	0.23677	-0.0615267
127	1130.33	1.4318	0.176634	0.238877	-0.0622432
128	1129.28	1.43048	0.178025	0.239193	-0.0611684
129	1128.2	1.42911	0.179416	0.239521	-0.060105
130	1126.34	1.42675	0.180807	0.240088	-0.0592816
131	1119.33	1.41788	0.182197	0.242228	-0.0600305
132	1117.23	1.41521	0.183588	0.242874	-0.0592856
133	1116.28	1.41401	0.184979	0.243165	-0.0581862
134	1114.41	1.41164	0.18637	0.243742	-0.0573721
135	1106.35	1.40143	0.187761	0.246245	-0.0584844
136	1102.26	1.39625	0.189152	0.247525	-0.0583729
137	1102.21	1.39619	0.190542	0.247538	-0.0569956
138	1100.28	1.39375	0.191933	0.248144	-0.0562105
139	1099.21	1.39239	0.193324	0.248481	-0.0551567
140	1097.32	1.39	0.194715	0.249076	-0.0543612
141	1096.3	1.3887	0.196106	0.2494	-0.0532943
142	1096.21	1.38859	0.197497	0.249428	-0.0519312
143	1093.2	1.38478	0.198887	0.25038	-0.0514922
144	1086.3	1.37603	0.200278	0.252578	-0.0522999
145	1086.3	1.37603	0.201669	0.252578	-0.0509095
146	1085.27	1.37473	0.20306	0.252908	-0.0498478
147	1084.26	1.37345	0.204451	0.253231	-0.0487806
148	1074.22	1.36073	0.205841	0.256474	-0.0506324
149	1072.33	1.35834	0.207232	0.257087	-0.0498548
150	1067.21	1.35186	0.208623	0.258759	-0.0501364
151	1067.18	1.35182	0.210014	0.25877	-0.0487556
152	1067.16	1.35179	0.211405	0.258775	-0.0473707
153	1063.09	1.34663	0.212796	0.260115	-0.0473199
154	1059.28	1.34181	0.214186	0.261373	-0.0471867
155	1057.34	1.33936	0.215577	0.262014	-0.046437
156	1055.16	1.33659	0.216968	0.262739	-0.0457712
157	1050.05	1.33011	0.218359	0.264447	-0.0460886
158	1049.23	1.32908	0.21975	0.26472	-0.0449701
159	1046.23	1.32528	0.22114	0.265728	-0.044588
160	1043.2	1.32144	0.222531	0.26675	-0.0442187
161	1033.15	1.30871	0.223922	0.270169	-0.0462469
162	1029.33	1.30387	0.225313	0.271479	-0.0461658
163	1029.31	1.30384	0.226704	0.271488	-0.0447838
164	1029.2	1.30371	0.228095	0.271522	-0.0434279
165	1028.13	1.30235	0.229485	0.271891	-0.0424058
166	1025.22	1.29866	0.230876	0.272897	-0.0420208
167	1022.23	1.29488	0.232267	0.273932	-0.0416648
168	1015.19	1.28596	0.233658	0.276384	-0.042726
169	1015.04	1.28577	0.235049	0.276437	-0.0413879
170	1013.18	1.28342	0.236439	0.277089	-0.0406498
171	1012.13	1.28208	0.23783	0.277459	-0.0396285
172	1008.2	1.27711	0.239221	0.278843	-0.0396214
173	1003.12	1.27067	0.240612	0.280643	-0.0400308
174	1001.25	1.2683	0.242003	0.281308	-0.0393056
175	997.076	1.26301	0.243394	0.282801	-0.0394071
176	992.158	1.25678	0.244784	0.284568	-0.0397835
177	989.096	1.2529	0.246175	0.285674	-0.0394985
178	987.225	1.25053	0.247566	0.286352	-0.0387855
179	986.003	1.24899	0.248957	0.286795	-0.0378384
180	984.163	1.24666	0.250348	0.287465	-0.0371168
181	982.16	1.24412	0.251739	0.288195	-0.0364563
182	981.114	1.24279	0.253129	0.288577	-0.0354476
183	975.153	1.23524	0.25452	0.290764	-0.0362437
184	973.14	1.23269	0.255911	0.291506	-0.0355953
185	973.139	1.23269	0.257302	0.291507	-0.0342049
186	973.137	1.23269	0.258693	0.291508	-0.0328149
187	972.111	1.23139	0.260083	0.291886	-0.031803
188	970.223	1.229	0.261474	0.292586	-0.0311113
189	963.951	1.22105	0.262865	0.294919	-0.0320544
190	963.101	1.21998	0.264256	0.295237	-0.030981
191	959.072	1.21487	0.265647	0.296748	-0.031101
192	954.134	1.20862	0.267038	0.29861	-0.0315722
193	954.053	1.20852	0.268428	0.29864	-0.0302119
194	954.004	1.20845	0.269819	0.298659	-0.0288395
195	950.077	1.20348	0.27121	0.300148	-0.0289381
196	947.132	1.19975	0.272601	0.30127	-0.0286692
197	944.201	1.19604	0.273992	0.302391	-0.0283991
198	944.185	1.19602	0.275382	0.302397	-0.0270142
199	944.116	1.19593	0.276773	0.302423	-0.0256499
200	939.079	1.18955	0.278164	0.304359	-0.0261947
201	939.033	1.18949	0.279555	0.304377	-0.0248217
202	937.085	1.18702	0.280946	0.305129	-0.0241831
203	935.182	1.18461	0.282337	0.305865	-0.0235285
204	934.016	1.18313	0.283727	0.306317	-0.0225896
205	933.072	1.18194	0.285118	0.306684	-0.0215655
206	932.044	1.18064	0.286509	0.307083	-0.0205743
207	931.054	1.17938	0.2879	0.307469	-0.0195689
208	928.086	1.17562	0.289291	0.308627	-0.0193361
209	925.053	1.17178	0.290682	0.309815	-0.0191335
210	922.092	1.16803	0.292072	0.310979	-0.0189068
211	922.005	1.16792	0.293463	0.311013	-0.0175499
212	916.146	1.1605	0.294854	0.31333	-0.0184761
213	915.057	1.15912	0.296245	0.313763	-0.017518
214	912.058	1.15532	0.297636	0.314957	-0.0173212
215	909.07	1.15154	0.299026	0.316151	-0.0171246
216	902.96	1.14379	0.300417	0.318608	-0.0181905
217	899.144	1.13896	0.301808	0.320151	-0.0183433
218	896.011	1.13499	0.303199	0.321425	-0.0182258
219	892.068	1.13	0.30459	0.323034	-0.0184443
220	889.019	1.12614	0.305981	0.324284	-0.0183035
221	884.984	1.12102	0.307371	0.325946	-0.0185743
222	883.071	1.1186	0.308762	0.326737	-0.0179745
223	883.055	1.11858	0.310153	0.326743	-0.0165901
224	883.055	1.11858	0.311544	0.326743	-0.0151993
225	881.039	1.11603	0.312935	0.327578	-0.0146438
226	880.033	1.11475	0.314325	0.327996	-0.013671
227	878.998	1.11344	0.315716	0.328426	-0.0127102
228	877.094	1.11103	0.317107	0.32922	-0.0121125
229	876.066	1.10973	0.318498	0.329649	-0.0111508
230	875.068	1.10846	0.319889	0.330066	-0.0101768
231	874.045	1.10717	0.32128	0.330494	-0.009214
232	874.008	1.10712	0.32267	0.330509	-0.00783879
233	873.966	1.10707	0.324061	0.330527	-0.00646556
234	873.019	1.10587	0.325452	0.330923	-0.00547122
235	871.062	1.10339	0.326843	0.331745	-0.00490201
236	867.954	1.09945	0.328234	0.333053	-0.00481966
237	866.006	1.09698	0.329624	0.333876	-0.00425194
238	862.938	1.0931	0.331015	0.335176	-0.00416118
239	857.063	1.08566	0.332406	0.33768	-0.0052737
240	851.074	1.07807	0.333797	0.340251	-0.00645456
241	850.927	1.07788	0.335188	0.340315	-0.00512727
242	849.942	1.07664	0.336579	0.34074	-0.0041612
243	849.084	1.07555	0.337969	0.34111	-0.00314074
244	848.995	1.07544	0.33936	0.341149	-0.00178868
245	847.022	1.07294	0.340751	0.342002	-0.00125136
246	845.994	1.07163	0.342142	0.342448	-0.000306401
247	845.991	1.07163	0.343533	0.342449	0.00108347
248	844.981	1.07035	0.344924	0.342888	0.00203584
249	843.008	1.06785	0.346314	0.343746	0.00256863
250	841.039	1.06536	0.347705	0.344604	0.00310076
251	840.974	1.06528	0.349096	0.344632	0.00446351
252	838.974	1.06274	0.350487	0.345507	0.00497995
253	831.921	1.05381	0.351878	0.348607	0.00327021
254	831.041	1.05269	0.353268	0.348996	0.00427218
255	828.923	1.05001	0.354659	0.349934	0.00472537
256	825.92	1.04621	0.35605	0.351268	0.00478252
257	825.874	1.04615	0.357441	0.351288	0.00615274
258	822.957	1.04245	0.358832	0.352589	0.00624315
259	820.989	1.03996	0.360223	0.353468	0.00675404
260	819.055	1.03751	0.361613	0.354335	0.0072779
261	816.044	1.0337	0.363004	0.35569	0.00731454
262	815.039	1.03242	0.364395	0.356143	0.00825217
263	815.023	1.0324	0.365786	0.35615	0.00963609
264	813.008	1.02985	0.367177	0.35706	0.0101165
265	811.976	1.02854	0.368567	0.357527	0.0110405
266	808.954	1.02472	0.369958	0.358898	0.0110598
267	808.932	1.02469	0.371349	0.358908	0.0124409
268	808.932	1.02469	0.37274	0.358908	0.0138317
269	807.92	1.02341	0.374131	0.359369	0.0147618
270	807.902	1.02338	0.375522	0.359377	0.0161445
271	806.828	1.02202	0.376912	0.359866	0.0170461
272	805.003	1.01971	0.378303	0.360699	0.0176042
273	803.99	1.01843	0.379694	0.361162	0.0185315
274	802.987	1.01716	0.381085	0.361621	0.0194634
275	802.839	1.01697	0.382476	0.361689	0.0207866
276	801.999	1.01591	0.383866	0.362074	0.0217924
277	801.938	1.01583	0.385257	0.362102	0.0231552
278	801.897	1.01578	0.386648	0.362121	0.0245272
279	800.011	1.01339	0.388039	0.362987	0.025052
280	799.968	1.01333	0.38943	0.363007	0.0264228
281	799.955	1.01332	0.390821	0.363013	0.0278078
282	797.866	1.01067	0.392211	0.363975	0.0282365
283	796.922	1.00947	0.393602	0.36441	0.0291919
284	793.739	1.00544	0.394993	0.365882	0.0291107
285	793.009	1.00452	0.396384	0.366221	0.0301629
286	791.859	1.00306	0.397775	0.366755	0.0310197
287	788.005	0.99818	0.399166	0.36855	0.030616
288	787.998	0.99817	0.400556	0.368553	0.0320031
289	786.97	0.996868	0.401947	0.369034	0.0329136
290	786.926	0.996813	0.403338	0.369054	0.0342841
291	785.985	0.99562	0.404729	0.369494	0.0352346
292	785.038	0.994421	0.40612	0.369938	0.036182
293	783.923	0.993008	0.40751	0.370461	0.0370499
294	783.923	0.993008	0.408901	0.370461	0.0384406
295	780.94	0.98923	0.410292	0.371863	0.0384291
296	780.909	0.989191	0.411683	0.371877	0.0398056
297	779.848	0.987847	0.413074	0.372378	0.0406961
298	775.86	0.982795	0.414465	0.374264	0.0402008
299	774.913	0.981595	0.415855	0.374713	0.0411425
300	774.829	0.981489	0.417246	0.374753	0.0424935
301	771.955	0.977848	0.418637	0.376119	0.0425175
302	771.825	0.977684	0.420028	0.376181	0.0438464
303	771.011	0.976653	0.421419	0.376569	0.0448492
304	769.896	0.97524	0.422809	0.377102	0.0457077
305	769.896	0.97524	0.4242	0.377102	0.0470985
306	767.895	0.972706	0.425591	0.378059	0.0475325
307	767.88	0.972687	0.426982	0.378066	0.048916
308	765.839	0.970101	0.428373	0.379045	0.0493282
309	764.955	0.968982	0.429764	0.379469	0.0502944
310	763.935	0.967689	0.431154	0.37996	0.0511944
311	763.805	0.967525	0.432545	0.380022	0.0525228
312	759.86	0.962528	0.433936	0.381926	0.0520098
313	758.87	0.961274	0.435327	0.382406	0.0529213
314	757.974	0.960139	0.436718	0.38284	0.053878
315	757.903	0.960048	0.438108	0.382874	0.055234
316	757.888	0.960029	0.439499	0.382882	0.0566176
317	754.968	0.956331	0.44089	0.3843	0.0565898
318	749.952	0.949977	0.442281	0.38675	0.055531
319	749.862	0.949863	0.443672	0.386794	0.0568779
320	746.861	0.946062	0.445063	0.388267	0.0567957
321	745.849	0.944779	0.446453	0.388765	0.0576881
322	743.876	0.94228	0.447844	0.389738	0.0581061
323	741.844	0.939707	0.449235	0.390742	0.0584928
324	740.898	0.938508	0.450626	0.391211	0.0594149
325	739.869	0.937205	0.452017	0.391721	0.0602956
326	737.854	0.934652	0.453408	0.392723	0.060685
327	733.863	0.929597	0.454798	0.394713	0.0600854
328	731.977	0.927208	0.456189	0.395657	0.0605322
329	730.938	0.925892	0.45758	0.396178	0.0614021
330	728.889	0.923297	0.458971	0.397207	0.0617634
331	727.879	0.922017	0.460362	0.397716	0.0626457
332	726.787	0.920634	0.461752	0.398267	0.0634858
333	724.898	0.918241	0.463143	0.399221	0.0639226
334	724.898	0.918241	0.464534	0.399221	0.0653134
335	724.771	0.918081	0.465925	0.399285	0.0666402
336	721.852	0.914382	0.467316	0.400764	0.0665515
337	719.879	0.911883	0.468707	0.401767	0.0669396
338	715.891	0.906831	0.470097	0.403802	0.0662956
339	715.807	0.906725	0.471488	0.403845	0.0676435
340	713.918	0.904332	0.472879	0.404812	0.0680669
341	713.76	0.904132	0.47427	0.404893	0.0693768
342	712.905	0.903049	0.475661	0.405332	0.0703287
343	712.887	0.903027	0.477051	0.405341	0.0717105
344	712.844	0.902971	0.478442	0.405363	0.0730789
345	709.861	0.899193	0.479833	0.406898	0.0729353
346	708.769	0.89781	0.481224	0.407461	0.0737629
347	707.83	0.89662	0.482615	0.407946	0.0746685
348	707.825	0.896614	0.484006	0.407949	0.0760569
349	705.871	0.894139	0.485396	0.40896	0.0764367
350	704.84	0.892832	0.486787	0.409494	0.0772929
351	704.781	0.892758	0.488178	0.409525	0.0786532
352	703.75	0.891452	0.489569	0.41006	0.0795091
353	702.884	0.890356	0.49096	0.41051	0.08045
354	702.806	0.890256	0.49235	0.410551	0.0817999
355	701.879	0.889082	0.493741	0.411033	0.0827086
356	701.864	0.889063	0.495132	0.411041	0.0840915
357	700.851	0.88778	0.496523	0.411569	0.0849544
358	699.848	0.88651	0.497914	0.412091	0.0858224
359	698.817	0.885204	0.499305	0.41263	0.0866746
360	698.817	0.885204	0.500695	0.41263	0.0880652
361	698.817	0.885203	0.502086	0.41263	0.089456
362	697.789	0.883902	0.503477	0.413168	0.0903094
363	696.844	0.882705	0.504868	0.413663	0.0912053
364	694.76	0.880065	0.506259	0.414756	0.0915026
365	693.876	0.878945	0.50765	0.415221	0.0924289
366	692.726	0.877488	0.50904	0.415826	0.0932143
367	690.881	0.875151	0.510431	0.416799	0.093632
368	690.838	0.875096	0.511822	0.416822	0.095
369	689.68	0.873629	0.513213	0.417434	0.095779
370	687.837	0.871295	0.514604	0.418409	0.0961942
371	687.835	0.871292	0.515994	0.418411	0.0975838
372	687.791	0.871237	0.517385	0.418434	0.0989516
373	686.852	0.870047	0.518776	0.418932	0.0998444
374	686.824	0.870011	0.520167	0.418947	0.10122
375	686.809	0.869992	0.521558	0.418955	0.102603
376	686.806	0.869989	0.522949	0.418956	0.103993
377	686.676	0.869824	0.524339	0.419025	0.105314
378	685.862	0.868793	0.52573	0.419458	0.106273
379	683.846	0.86624	0.527121	0.42053	0.106591
380	681.807	0.863657	0.528512	0.421617	0.106894
381	681.777	0.863618	0.529903	0.421634	0.108269
382	678.697	0.859717	0.531293	0.423282	0.108012
383	677.798	0.858579	0.532684	0.423764	0.10892
384	675.783	0.856025	0.534075	0.424847	0.109228
385	674.838	0.854829	0.535466	0.425356	0.11011
386	673.811	0.853528	0.536857	0.42591	0.110947
387	673.767	0.853472	0.538248	0.425934	0.112314
388	672.797	0.852243	0.539638	0.426457	0.113181
389	671.878	0.85108	0.541029	0.426954	0.114076
390	671.837	0.851028	0.54242	0.426976	0.115444
391	670.763	0.849667	0.543811	0.427557	0.116254
392	670.763	0.849667	0.545202	0.427557	0.117644
393	668.763	0.847133	0.546592	0.428642	0.117951
394	666.818	0.84467	0.547983	0.429699	0.118284
395	662.7	0.839454	0.549374	0.431946	0.117428
396	661.777	0.838285	0.550765	0.432452	0.118313
397	661.756	0.838257	0.552156	0.432463	0.119692
398	660.73	0.836958	0.553547	0.433026	0.120521
399	658.795	0.834507	0.554937	0.434088	0.120849
400	658.665	0.834343	0.556328	0.43416	0.122169
401	656.813	0.831996	0.557719	0.43518	0.122539
402	655.792	0.830703	0.55911	0.435743	0.123367
403	652.708	0.826796	0.560501	0.437448	0.123052
404	650.775	0.824348	0.561892	0.438521	0.123371
405	650.773	0.824345	0.563282	0.438522	0.12476
406	646.701	0.819187	0.564673	0.44079	0.123883
407	644.815	0.816798	0.566064	0.441844	0.12422
408	644.728	0.816688	0.567455	0.441893	0.125562
409	644.726	0.816685	0.568846	0.441894	0.126952
410	642.839	0.814296	0.570236	0.442951	0.127285
411	641.809	0.81299	0.571627	0.44353	0.128097
412	638.718	0.809076	0.573018	0.445269	0.127749
413	636.746	0.806577	0.574409	0.446383	0.128026
414	636.746	0.806577	0.5758	0.446383	0.129416
415	634.73	0.804023	0.577191	0.447525	0.129666
416	633.761	0.802796	0.578581	0.448075	0.130507
417	632.671	0.801416	0.579972	0.448693	0.131279
418	631.788	0.800297	0.581363	0.449196	0.132167
419	630.8	0.799046	0.582754	0.449758	0.132996
420	630.739	0.798968	0.584145	0.449793	0.134352
421	628.812	0.796528	0.585535	0.450892	0.134644
422	626.71	0.793864	0.586926	0.452094	0.134832
423	625.766	0.792668	0.588317	0.452636	0.135682
424	625.765	0.792668	0.589708	0.452636	0.137072
425	623.793	0.790169	0.591099	0.453768	0.137331
426	620.746	0.78631	0.59249	0.455522	0.136967
427	620.703	0.786256	0.59388	0.455547	0.138333
428	618.817	0.783867	0.595271	0.456637	0.138634
429	617.779	0.782551	0.596662	0.457238	0.139424
430	616.756	0.781255	0.598053	0.457831	0.140222
431	616.712	0.7812	0.599444	0.457856	0.141587
432	614.783	0.778756	0.600834	0.458976	0.141858
433	612.767	0.776203	0.602225	0.46015	0.142075
434	612.686	0.776099	0.603616	0.460198	0.143419
435	611.612	0.77474	0.605007	0.460824	0.144183
436	610.728	0.77362	0.606398	0.46134	0.145058
437	609.723	0.772347	0.607789	0.461928	0.145861
438	608.692	0.771041	0.609179	0.462531	0.146648
439	606.72	0.768542	0.61057	0.463689	0.146882
440	602.731	0.76349	0.611961	0.466037	0.145924
441	601.718	0.762207	0.613352	0.466636	0.146716
442	600.759	0.760991	0.614743	0.467203	0.14754
443	600.716	0.760937	0.616134	0.467228	0.148905
444	600.691	0.760905	0.617524	0.467243	0.150281
445	599.745	0.759708	0.618915	0.467803	0.151112
446	599.728	0.759686	0.620306	0.467813	0.152493
447	599.685	0.759631	0.621697	0.467839	0.153858
448	599.684	0.759631	0.623088	0.467839	0.155248
449	599.684	0.75963	0.624478	0.467839	0.156639
450	598.657	0.758329	0.625869	0.468449	0.157421
451	593.637	0.75197	0.62726	0.471437	0.155823
452	592.653	0.750723	0.628651	0.472025	0.156626
453	591.705	0.749523	0.630042	0.472592	0.15745
454	591.621	0.749417	0.631433	0.472642	0.15879
455	590.677	0.748221	0.632823	0.473208	0.159616
456	589.646	0.746915	0.634214	0.473826	0.160388
457	588.72	0.745742	0.635605	0.474382	0.161223
458	588.704	0.745722	0.636996	0.474392	0.162604
459	588.659	0.745664	0.638387	0.474419	0.163967
460	584.8	0.740776	0.639777	0.476744	0.163034
461	582.568	0.737948	0.641168	0.478094	0.163075
462	580.703	0.735586	0.642559	0.479224	0.163335
463	577.722	0.73181	0.64395	0.481038	0.162912
464	577.721	0.73181	0.645341	0.481038	0.164303
465	577.678	0.731755	0.646732	0.481064	0.165668
466	576.693	0.730507	0.648122	0.481665	0.166458
467	574.678	0.727955	0.649513	0.482896	0.166618
468	574.678	0.727954	0.650904	0.482896	0.168008
469	574.675	0.727951	0.652295	0.482898	0.169397
470	574.634	0.727899	0.653686	0.482923	0.170763
471	573.693	0.726706	0.655076	0.483499	0.171578
472	573.664	0.72667	0.656467	0.483516	0.172951
473	573.649	0.726651	0.657858	0.483525	0.174333
474	573.647	0.726648	0.659249	0.483527	0.175722
475	572.702	0.725452	0.66064	0.484106	0.176534
476	570.73	0.722954	0.662031	0.485317	0.176714
477	570.687	0.722899	0.663421	0.485343	0.178078
478	567.701	0.719117	0.664812	0.487182	0.17763
479	565.728	0.716618	0.666203	0.488401	0.177802
480	561.592	0.711379	0.667594	0.490967	0.176627
481	558.719	0.707739	0.668985	0.492757	0.176228
482	558.678	0.707687	0.670376	0.492783	0.177593
483	557.647	0.706382	0.671766	0.493426	0.17834
484	555.708	0.703925	0.673157	0.49464	0.178517
485	555.631	0.703827	0.674548	0.494688	0.17986
486	553.674	0.701349	0.675939	0.495916	0.180023
487	553.659	0.701329	0.67733	0.495926	0.181404
488	549.668	0.696274	0.67872	0.498439	0.180281
489	546.7	0.692514	0.680111	0.500317	0.179795
490	546.621	0.692415	0.681502	0.500366	0.181136
491	545.636	0.691167	0.682893	0.500991	0.181902
492	542.694	0.687439	0.684284	0.502862	0.181422
493	542.676	0.687417	0.685675	0.502873	0.182801
494	542.632	0.687362	0.687065	0.502901	0.184164
495	540.736	0.68496	0.688456	0.50411	0.184346
496	537.613	0.681004	0.689847	0.506109	0.183738
497	530.639	0.67217	0.691238	0.510599	0.180638
498	530.622	0.672148	0.692629	0.510611	0.182018
499	529.68	0.670955	0.694019	0.51122	0.182799
500	529.596	0.670849	0.69541	0.511275	0.184136
501	528.649	0.669649	0.696801	0.511888	0.184913
502	528.606	0.669594	0.698192	0.511916	0.186276
503	527.705	0.668453	0.699583	0.512501	0.187082
504	527.705	0.668453	0.700974	0.512501	0.188473
505	525.62	0.665812	0.702364	0.513856	0.188508
506	525.559	0.665735	0.703755	0.513896	0.189859
507	524.66	0.664597	0.705146	0.514481	0.190665
508	523.587	0.663236	0.706537	0.515181	0.191355
509	523.587	0.663236	0.707928	0.515181	0.192746
510	522.558	0.661934	0.709318	0.515853	0.193466
511	521.586	0.660702	0.710709	0.516489	0.194221
512	521.574	0.660686	0.7121	0.516497	0.195603
513	521.571	0.660682	0.713491	0.516499	0.196992
514	518.629	0.656956	0.714882	0.518427	0.196455
515	517.641	0.655705	0.716273	0.519076	0.197197
516	517.623	0.655682	0.717663	0.519088	0.198576
517	517.58	0.655627	0.719054	0.519116	0.199938
518	516.595	0.65438	0.720445	0.519764	0.200681
519	515.697	0.653242	0.721836	0.520356	0.20148
520	515.653	0.653187	0.723227	0.520385	0.202842
521	513.678	0.650685	0.724618	0.521688	0.202929
522	511.581	0.648028	0.726008	0.523076	0.202932
523	510.634	0.646829	0.727399	0.523704	0.203695
524	509.624	0.645549	0.72879	0.524374	0.204416
525	508.615	0.644272	0.730181	0.525045	0.205136
526	507.59	0.642973	0.731572	0.525727	0.205844
527	507.587	0.642969	0.732962	0.525729	0.207233
528	503.596	0.637914	0.734353	0.528393	0.20596
529	502.568	0.636612	0.735744	0.529082	0.206662
530	502.525	0.636557	0.737135	0.529111	0.208024
531	501.626	0.635418	0.738526	0.529714	0.208812
532	501.624	0.635415	0.739917	0.529715	0.210201
533	499.608	0.632862	0.741307	0.53107	0.210238
534	493.56	0.625201	0.742698	0.535154	0.207544
535	489.569	0.620146	0.744089	0.537866	0.206223
536	488.627	0.618953	0.74548	0.538508	0.206972
537	486.586	0.616367	0.746871	0.539902	0.206968
538	486.569	0.616345	0.748261	0.539914	0.208347
539	486.525	0.616289	0.749652	0.539944	0.209708
540	485.668	0.615204	0.751043	0.540531	0.210512
541	485.624	0.615149	0.752434	0.540561	0.211873
542	483.524	0.612488	0.753825	0.542	0.211824
543	482.595	0.611312	0.755216	0.542639	0.212577
544	478.589	0.606237	0.756606	0.545399	0.211207
545	478.589	0.606237	0.757997	0.545399	0.212598
546	478.546	0.606182	0.759388	0.545429	0.213959
547	475.545	0.602381	0.760779	0.547507	0.213272
548	473.57	0.599879	0.76217	0.548878	0.213292
549	473.527	0.599824	0.763561	0.548908	0.214652
550	472.585	0.598632	0.764951	0.549563	0.215388
551	472.542	0.598577	0.766342	0.549593	0.216749
552	471.641	0.597436	0.767733	0.550221	0.217512
553	471.597	0.597381	0.769124	0.550251	0.218873
554	471.554	0.597326	0.770515	0.550281	0.220233
555	468.568	0.593544	0.771905	0.552366	0.219539
556	464.562	0.588469	0.773296	0.555177	0.21812
557	464.562	0.588469	0.774687	0.555177	0.21951
558	464.519	0.588414	0.776078	0.555207	0.220871
559	463.534	0.587166	0.777469	0.5559	0.221568
560	462.589	0.58597	0.77886	0.556566	0.222294
561	462.546	0.585915	0.78025	0.556596	0.223654
562	461.516	0.58461	0.781641	0.557323	0.224318
563	460.528	0.583359	0.783032	0.558021	0.225011
564	459.543	0.582111	0.784423	0.558718	0.225705
565	457.571	0.579613	0.785814	0.560115	0.225698
566	454.541	0.575776	0.787204	0.562269	0.224936
567	452.569	0.573277	0.788595	0.563675	0.22492
568	452.508	0.573199	0.789986	0.563719	0.226267
569	452.508	0.573199	0.791377	0.563719	0.227658
570	446.503	0.565594	0.792768	0.568023	0.224745
571	446.461	0.565539	0.794159	0.568054	0.226105
572	445.519	0.564346	0.795549	0.568732	0.226817
573	445.516	0.564343	0.79694	0.568734	0.228207
574	444.531	0.563096	0.798331	0.569444	0.228887
575	444.506	0.563063	0.799722	0.569462	0.23026
576	443.561	0.561866	0.801113	0.570144	0.230969
577	443.544	0.561844	0.802503	0.570157	0.232347
578	442.472	0.560487	0.803894	0.570931	0.232963
579	440.499	0.557988	0.805285	0.57236	0.232926
580	436.508	0.552933	0.806676	0.57526	0.231416
581	432.517	0.547877	0.808067	0.578176	0.229891
582	432.477	0.547826	0.809458	0.578206	0.231252
583	430.547	0.545382	0.810848	0.579621	0.231228
584	430.545	0.545379	0.812239	0.579622	0.232617
585	429.517	0.544076	0.81363	0.580378	0.233252
586	429.517	0.544076	0.815021	0.580378	0.234643
587	427.577	0.541619	0.816412	0.581805	0.234606
588	424.515	0.537741	0.817803	0.584066	0.233736
589	424.454	0.537663	0.819193	0.584112	0.235082
590	422.454	0.535129	0.820584	0.585594	0.23499
591	418.491	0.530109	0.821975	0.588541	0.233434
592	416.521	0.527614	0.823366	0.590011	0.233355
593	416.434	0.527505	0.824757	0.590076	0.234681
594	415.507	0.52633	0.826147	0.590769	0.235378
595	414.546	0.525112	0.827538	0.591489	0.236049
596	414.545	0.525112	0.828929	0.591489	0.23744
597	412.448	0.522456	0.83032	0.593062	0.237257
598	411.501	0.521256	0.831711	0.593775	0.237936
599	409.544	0.518776	0.833102	0.595248	0.237853
600	408.457	0.5174	0.834492	0.596069	0.238424
601	404.482	0.512364	0.835883	0.599078	0.236805
602	404.464	0.512341	0.837274	0.599091	0.238183
603	403.436	0.511039	0.838665	0.599872	0.238793
604	402.494	0.509846	0.840056	0.600588	0.239467
605	402.491	0.509842	0.841446	0.60059	0.240856
606	402.448	0.509788	0.842837	0.600623	0.242214
607	401.463	0.50854	0.844228	0.601373	0.242855
608	400.475	0.507289	0.845619	0.602126	0.243493
609	397.49	0.503507	0.84701	0.604407	0.242602
610	395.517	0.501008	0.848401	0.605919	0.242481
611	395.456	0.500931	0.849791	0.605966	0.243825
612	393.44	0.498377	0.851182	0.607516	0.243666
613	392.455	0.49713	0.852573	0.608274	0.244299
614	391.511	0.495933	0.853964	0.609002	0.244962
615	390.498	0.494651	0.855355	0.609784	0.245571
616	390.437	0.494573	0.856745	0.609831	0.246914
617	389.365	0.493216	0.858136	0.61066	0.247477
618	388.464	0.492074	0.859527	0.611357	0.24817
619	388.464	0.492074	0.860918	0.611357	0.249561
620	383.463	0.485739	0.862309	0.615242	0.247066
621	378.382	0.479304	0.8637	0.619214	0.244485
622	377.484	0.478165	0.86509	0.61992	0.245171
623	375.468	0.475612	0.866481	0.621505	0.244977
624	374.397	0.474255	0.867872	0.622348	0.245524
625	374.394	0.474251	0.869263	0.622351	0.246912
626	373.427	0.473027	0.870654	0.623113	0.24754
627	372.508	0.471863	0.872045	0.623839	0.248205
628	372.465	0.471808	0.873435	0.623873	0.249562
629	372.465	0.471808	0.874826	0.623874	0.250953
630	365.43	0.462896	0.876217	0.629458	0.246759
631	365.43	0.462896	0.877608	0.629458	0.24815
632	364.401	0.461594	0.878999	0.630278	0.24872
633	363.457	0.460397	0.880389	0.631033	0.249357
634	362.383	0.459037	0.88178	0.631892	0.249888
635	360.411	0.456538	0.883171	0.633473	0.249698
636	359.382	0.455236	0.884562	0.634298	0.250264
637	358.438	0.45404	0.885953	0.635058	0.250895
638	358.438	0.454039	0.887344	0.635058	0.252286
639	353.422	0.447685	0.888734	0.639106	0.249629
640	353.375	0.447626	0.890125	0.639143	0.250982
641	351.403	0.445128	0.891516	0.640742	0.250774
642	349.43	0.442629	0.892907	0.642345	0.250561
643	346.384	0.43877	0.894298	0.644829	0.249469
644	343.467	0.435075	0.895688	0.647216	0.248472
645	339.409	0.429936	0.897079	0.650551	0.246528
646	339.348	0.429858	0.89847	0.650601	0.247869
647	335.403	0.424861	0.899861	0.653861	0.246
648	333.385	0.422304	0.901252	0.655534	0.245717
649	332.359	0.421005	0.902643	0.656387	0.246256
650	332.357	0.421002	0.904033	0.656389	0.247645
651	331.412	0.419806	0.905424	0.657174	0.24825
652	330.384	0.418503	0.906815	0.658031	0.248784
653	329.397	0.417252	0.908206	0.658855	0.249351
654	325.368	0.412149	0.909597	0.662226	0.247371
655	323.349	0.409592	0.910987	0.663921	0.247066
656	319.419	0.404614	0.912378	0.667234	0.245144
657	319.358	0.404536	0.913769	0.667286	0.246483
658	318.33	0.403234	0.91516	0.668156	0.247004
659	317.388	0.402041	0.916551	0.668954	0.247597
660	317.385	0.402038	0.917942	0.668956	0.248986
661	317.342	0.401983	0.919332	0.668992	0.25034
662	317.302	0.401932	0.920723	0.669027	0.251697
663	316.401	0.40079	0.922114	0.669791	0.252323
664	316.357	0.400735	0.923505	0.669827	0.253677
665	315.413	0.399539	0.924896	0.670629	0.254267
666	315.37	0.399484	0.926287	0.670666	0.255621
667	312.384	0.395702	0.927677	0.673207	0.25447
668	305.395	0.38685	0.929068	0.679193	0.249875
669	303.361	0.384273	0.930459	0.680946	0.249513
670	303.359	0.38427	0.93185	0.680948	0.250902
671	303.315	0.384215	0.933241	0.680985	0.252255
672	301.386	0.381771	0.934631	0.682651	0.25198
673	301.386	0.381771	0.936022	0.682651	0.253371
674	296.385	0.375435	0.937413	0.68699	0.250423
675	293.323	0.371557	0.938804	0.68966	0.249144
676	291.365	0.369078	0.940195	0.691372	0.248823
677	289.332	0.366501	0.941586	0.693155	0.24843
678	288.304	0.365199	0.942976	0.694058	0.248918
679	287.362	0.364007	0.944367	0.694887	0.249481
680	280.401	0.355188	0.945758	0.701042	0.244716
681	279.296	0.353789	0.947149	0.702023	0.245126
682	278.351	0.352592	0.94854	0.702864	0.245676
683	277.339	0.35131	0.94993	0.703766	0.246165
684	275.305	0.348733	0.951321	0.705581	0.24574
685	273.332	0.346235	0.952712	0.707346	0.245366
686	268.331	0.339899	0.954103	0.711842	0.242261
687	264.325	0.334824	0.955494	0.715464	0.24003
688	261.278	0.330965	0.956885	0.71823	0.238655
689	261.235	0.33091	0.958275	0.71827	0.240006
690	259.349	0.328522	0.959666	0.719987	0.239679
691	259.305	0.328467	0.961057	0.720027	0.24103
692	254.289	0.322112	0.962448	0.724617	0.237831
693	252.27	0.319555	0.963839	0.726472	0.237366
694	250.313	0.317076	0.965229	0.728276	0.236954
695	247.251	0.313197	0.96662	0.731106	0.235515
696	245.279	0.310699	0.968011	0.732935	0.235076
697	245.279	0.310699	0.969402	0.732935	0.236467
698	244.334	0.309502	0.970793	0.733812	0.236981
699	236.271	0.299288	0.972184	0.741346	0.230838
700	232.28	0.294233	0.973574	0.745103	0.228471
701	231.252	0.292931	0.974965	0.746074	0.228891
702	230.307	0.291734	0.976356	0.746967	0.229389
703	222.244	0.28152	0.977747	0.754636	0.223111
704	220.287	0.279041	0.979138	0.756509	0.222629
705	218.253	0.276465	0.980529	0.75846	0.222068
706	217.225	0.275162	0.981919	0.759449	0.222471
707	204.226	0.258697	0.98331	0.772057	0.211253
708	202.254	0.256198	0.984701	0.773989	0.210712
709	188.227	0.23843	0.986092	0.787864	0.198228
710	188.227	0.23843	0.987483	0.787864	0.199619
711	176.172	0.22316	0.988873	0.799986	0.188887
712	174.2	0.220662	0.990264	0.801988	0.188276
713	165.192	0.209251	0.991655	0.811191	0.180464
714	160.173	0.202894	0.993046	0.816365	0.176681
715	149.208	0.189004	0.994437	0.827783	0.166654
716	146.146	0.185126	0.995828	0.831	0.164828
717	131.175	0.166161	0.997218	0.84691	0.150309
718	117.148	0.148393	0.998609	0.862092	0.136517
719	89.0941	0.112857	1	0.893278	0.106722
720
721
722
723
724
725
726
727
728
729
730
731
732
733
734
735
736
737
738
739
740
741
742
743
744
745
746
747
748
749
750
751
752
753
754
755
756
757
758
759
760
761
762
763
764
765
766
767
768
769
770
771
772
773
774
775
776
777
778
779
780
781
782
783
784
785
786
787
788
789
790
791
792
793
794
795
796
797
798
799
800
801
802
803
804
805
806
807
808
809
810
811
812
813
814
815
816
817
818
819
820
821
822
823
824
825
826
827
828
829
830
831
832
833
834
835
836
837
838
839
840
841
842
843
844
845
846
847
848
849
850
851
852
853
854
855
856
857
858
859
860
861
862
863
864
865
866
867
868
869
870
871
872
873
874
875
876
877
878
879
880
881
882
883
884
885
886
887
888
889
890
891
892
893
894
895
896
897
898
899
900
901
902
903
904
905
906
907
908
909
910
911
912
913
914
915
916
917
918
919
920
921
922
923
924
925
926
927
928
929
930
931
932
933
934
935
936
937
938
939
940
941
942
943
944
945
946
947
948
949
950
951
952
953
954
955
956
957
958
959
960
961
962
963
964
965
966
967
968
969
970
971
972
973
974
975
976
977
978
979
980
981
982
983
984
985
986
987
988
989
990
991
992
993
994
995
996
997
998
999
1000

## Sheet: DE
	Protein sequence	>gi|723800217|emb|CEI59458.1| ammonium transporter NrgA [Bacillus subtilis]
		MQMGDTVFMFFCALLVWLMTPGLALFYGGMVKSKNVLSTAMHSFSSIAIVSIVWVLFGYTLAFAPGNSIIGGLEWAGLKGVGFDPGDYSDTIPHSLFMMFQMTFAVLTTAIISGAFAERMRFGAFLLFSVLWASLVYTPVAHWVWGGGWIGQLGALDFAGGNVVHISSGVAGLVLAIVLGKRKDGTASSPHNLIYTFLGGALIWFGWFGFNVGSALTLDGVAMYAFINTNTAAAAGIAGWILVEWIINKKPTMLGAVSGAIAGLVAITPAAGFVTPFASIIIGIIGGAVCFWGVFSLKKKFGYDDALDAFGLHGIGGTWGGIATGLFATTSVNSAGADGLFYGDASLIWKQIVAIAATYVFVFIVTFVIIKIVSLFLPLRATEEEESLGLDLTMHGEKA…
	Number of cleavage fragments	85
	Average fragment mass M	6818.07
	Max exceedance probability Kstat	0.18039
Index	Sorted list of post-cleavage massesm	m / M	R_obs	R_nul	R_obs - R_nul
	http://web.expasy.org/peptide_mass/	normalized	R (m / M)	exp(-m / M)
1	19426.9	2.84932	0.0117647	0.0578835	-0.0461188
2	16523.5	2.42349	0.0235294	0.0886117	-0.0650823
3	16318.1	2.39336	0.0352941	0.0913224	-0.0560283
4	15180.8	2.22656	0.0470588	0.107899	-0.0608403
5	15065.7	2.20968	0.0588235	0.109736	-0.0509124
6	14176.5	2.07926	0.0705882	0.125023	-0.0544346
7	13811.2	2.02567	0.0823529	0.131905	-0.049552
8	13259.4	1.94475	0.0941176	0.143023	-0.0489056
9	12820	1.8803	0.105882	0.152545	-0.0466624
10	12725	1.86637	0.117647	0.154684	-0.0370369
11	12520.7	1.8364	0.129412	0.159391	-0.0299792
12	12405.6	1.81952	0.141176	0.162104	-0.0209278
13	12162.4	1.78385	0.152941	0.167991	-0.0150494
14	11895.8	1.74475	0.164706	0.174688	-0.00998228
15	11763.8	1.72538	0.176471	0.178105	-0.0016349
16	10752.5	1.57706	0.188235	0.206581	-0.0183457
17	10463.3	1.53465	0.2	0.215532	-0.0155321
18	10098	1.48106	0.211765	0.227396	-0.0156316
19	10041.6	1.4728	0.223529	0.229283	-0.00575335
20	9666.38	1.41776	0.235294	0.242256	-0.0069619
21	9388.94	1.37707	0.247059	0.252317	-0.00525852
22	9378.83	1.37559	0.258824	0.252692	0.00613193
23	9301.04	1.36418	0.270588	0.255591	0.014997
24	9106.79	1.33568	0.282353	0.262978	0.0193748
25	9103.73	1.33524	0.294118	0.263096	0.0310215
26	9103.59	1.33522	0.305882	0.263101	0.0427811
27	9009.4	1.3214	0.317647	0.266762	0.0508855
28	8898.28	1.3051	0.329412	0.271144	0.0582673
29	8807.46	1.29178	0.341176	0.274781	0.0663959
30	8738.38	1.28165	0.352941	0.277579	0.0753626
31	8710.07	1.2775	0.364706	0.278734	0.0859721
32	8692.37	1.2749	0.376471	0.279458	0.0970123
33	8638.95	1.26707	0.388235	0.281657	0.106579
34	8523.86	1.25019	0.4	0.286451	0.113549
35	8224.53	1.20628	0.411765	0.299307	0.112458
36	8000.6	1.17344	0.423529	0.309301	0.114229
37	7803.16	1.14448	0.435294	0.318389	0.116905
38	7437.95	1.09092	0.447059	0.335908	0.111151
39	7437.81	1.0909	0.458824	0.335915	0.122909
40	7195.43	1.05535	0.470588	0.348072	0.122517
41	7039.31	1.03245	0.482353	0.356133	0.126219
42	6760.99	0.991629	0.494118	0.370972	0.123146
43	6599.88	0.967999	0.505882	0.379842	0.12604
44	6589.78	0.966517	0.517647	0.380406	0.137241
45	6542.72	0.959615	0.529412	0.38304	0.146372
46	6391.38	0.937419	0.541176	0.391638	0.149539
47	6300.56	0.924097	0.552941	0.39689	0.156052
48	6238.13	0.914941	0.564706	0.40054	0.164165
49	6185.47	0.907217	0.576471	0.403646	0.172825
50	5937.07	0.870785	0.588235	0.418623	0.169613
51	5921.01	0.86843	0.6	0.41961	0.18039
52	5435.48	0.797216	0.611765	0.450581	0.161183
53	5268.31	0.772698	0.623529	0.461765	0.161764
54	4782.77	0.701485	0.635294	0.495849	0.139446
55	4742.46	0.695572	0.647059	0.498789	0.14827
56	4379.15	0.642287	0.658824	0.526088	0.132735
57	3874.19	0.568224	0.670588	0.566531	0.104058
58	3759.1	0.551344	0.682353	0.576175	0.106178
59	3731.22	0.547255	0.694118	0.578535	0.115582
60	3459.78	0.507442	0.705882	0.602033	0.103849
61	3442.02	0.504838	0.717647	0.603603	0.114044
62	3221.49	0.472493	0.729412	0.623446	0.105965
63	3106.4	0.455613	0.741176	0.634059	0.107117
64	3076.68	0.451254	0.752941	0.636829	0.116112
65	2807.07	0.411711	0.764706	0.662516	0.10219
66	2678.17	0.392805	0.776471	0.67516	0.10131
67	2524.92	0.370327	0.788235	0.690508	0.0977271
68	1996.24	0.292786	0.8	0.746181	0.0538185
69	1777.97	0.260773	0.811765	0.770456	0.0413088
70	1683.79	0.246961	0.823529	0.781171	0.042358
71	1510.7	0.221573	0.835294	0.801257	0.0340367
72	1318.45	0.193376	0.847059	0.824172	0.0228869
73	1292.43	0.189559	0.858824	0.827324	0.0315
74	1172.32	0.171943	0.870588	0.842027	0.028561
75	841.934	0.123486	0.882353	0.883834	-0.00148127
76	686.781	0.10073	0.894118	0.904178	-0.0100599
77	670.72	0.0983739	0.905882	0.90631	-0.000427638
78	623.663	0.0914722	0.917647	0.912587	0.00506036
79	580.672	0.0851666	0.929412	0.918359	0.0110525
80	503.553	0.0738557	0.941176	0.928806	0.0123707
81	432.431	0.0634242	0.952941	0.938545	0.014396
82	383.358	0.0562268	0.964706	0.945325	0.0193812
83	317.342	0.0465443	0.976471	0.954522	0.0219483
84	236.286	0.0346559	0.988235	0.965938	0.0222975
85	133.104	0.0195222	1	0.980667	0.0193329
86
87
88
89
90
91
92
93
94
95
96
97
98
99
100
101
102
103
104
105
106
107
108
109
110
111
112
113
114
115
116
117
118
119
120
121
122
123
124
125
126
127
128
129
130
131
132
133
134
135
136
137
138
139
140
141
142
143
144
145
146
147
148
149
150
151
152
153
154
155
156
157
158
159
160
161
162
163
164
165
166
167
168
169
170
171
172
173
174
175
176
177
178
179
180
181
182
183
184
185
186
187
188
189
190
191
192
193
194
195
196
197
198
199
200
201
202
203
204
205
206
207
208
209
210
211
212
213
214
215
216
217
218
219
220
221
222
223
224
225
226
227
228
229
230
231
232
233
234
235
236
237
238
239
240
241
242
243
244
245
246
247
248
249
250
251
252
253
254
255
256
257
258
259
260
261
262
263
264
265
266
267
268
269
270
271
272
273
274
275
276
277
278
279
280
281
282
283
284
285
286
287
288
289
290
291
292
293
294
295
296
297
298
299
300
301
302
303
304
305
306
307
308
309
310
311
312
313
314
315
316
317
318
319
320
321
322
323
324
325
326
327
328
329
330
331
332
333
334
335
336
337
338
339
340
341
342
343
344
345
346
347
348
349
350
351
352
353
354
355
356
357
358
359
360
361
362
363
364
365
366
367
368
369
370
371
372
373
374
375
376
377
378
379
380
381
382
383
384
385
386
387
388
389
390
391
392
393
394
395
396
397
398
399
400
401
402
403
404
405
406
407
408
409
410
411
412
413
414
415
416
417
418
419
420
421
422
423
424
425
426
427
428
429
430
431
432
433
434
435
436
437
438
439
440
441
442
443
444
445
446
447
448
449
450
451
452
453
454
455
456
457
458
459
460
461
462
463
464
465
466
467
468
469
470
471
472
473
474
475
476
477
478
479
480
481
482
483
484
485
486
487
488
489
490
491
492
493
494
495
496
497
498
499
500
501
502
503
504
505
506
507
508
509
510
511
512
513
514
515
516
517
518
519
520
521
522
523
524
525
526
527
528
529
530
531
532
533
534
535
536
537
538
539
540
541
542
543
544
545
546
547
548
549
550
551
552
553
554
555
556
557
558
559
560
561
562
563
564
565
566
567
568
569
570
571
572
573
574
575
576
577
578
579
580
581
582
583
584
585
586
587
588
589
590
591
592
593
594
595
596
597
598
599
600
601
602
603
604
605
606
607
608
609
610
611
612
613
614
615
616
617
618
619
620
621
622
623
624
625
626
627
628
629
630
631
632
633
634
635
636
637
638
639
640
641
642
643
644
645
646
647
648
649
650
651
652
653
654
655
656
657
658
659
660
661
662
663
664
665
666
667
668
669
670
671
672
673
674
675
676
677
678
679
680
681
682
683
684
685
686
687
688
689
690
691
692
693
694
695
696
697
698
699
700
701
702
703
704
705
706
707
708
709
710
711
712
713
714
715
716
717
718
719
720
721
722
723
724
725
726
727
728
729
730
731
732
733
734
735
736
737
738
739
740
741
742
743
744
745
746
747
748
749
750
751
752
753
754
755
756
757
758
759
760
761
762
763
764
765
766
767
768
769
770
771
772
773
774
775
776
777
778
779
780
781
782
783
784
785
786
787
788
789
790
791
792
793
794
795
796
797
798
799
800
801
802
803
804
805
806
807
808
809
810
811
812
813
814
815
816
817
818
819
820
821
822
823
824
825
826
827
828
829
830
831
832
833
834
835
836
837
838
839
840
841
842
843
844
845
846
847
848
849
850
851
852
853
854
855
856
857
858
859
860
861
862
863
864
865
866
867
868
869
870
871
872
873
874
875
876
877
878
879
880
881
882
883
884
885
886
887
888
889
890
891
892
893
894
895
896
897
898
899
900
901
902
903
904
905
906
907
908
909
910
911
912
913
914
915
916
917
918
919
920
921
922
923
924
925
926
927
928
929
930
931
932
933
934
935
936
937
938
939
940
941
942
943
944
945
946
947
948
949
950
951
952
953
954
955
956
957
958
959
960
961
962
963
964
965
966
967
968
969
970
971
972
973
974
975
976
977
978
979
980
981
982
983
984
985
986
987
988
989
990
991
992
993
994
995
996
997
998
999
1000

## Sheet: DEK
	Protein sequence	>gi|723800217|emb|CEI59458.1| ammonium transporter NrgA [Bacillus subtilis]
		MQMGDTVFMFFCALLVWLMTPGLALFYGGMVKSKNVLSTAMHSFSSIAIVSIVWVLFGYTLAFAPGNSIIGGLEWAGLKGVGFDPGDYSDTIPHSLFMMFQMTFAVLTTAIISGAFAERMRFGAFLLFSVLWASLVYTPVAHWVWGGGWIGQLGALDFAGGNVVHISSGVAGLVLAIVLGKRKDGTASSPHNLIYTFLGGALIWFGWFGFNVGSALTLDGVAMYAFINTNTAAAAGIAGWILVEWIINKKPTMLGAVSGAIAGLVAITPAAGFVTPFASIIIGIIGGAVCFWGVFSLKKKFGYDDALDAFGLHGIGGTWGGIATGLFATTSVNSAGADGLFYGDASLIWKQIVAIAATYVFVFIVTFVIIKIVSLFLPLRATEEEESLGLDLTMHGEKA…
	Number of cleavage fragments	144
	Average fragment mass M	4155.36
	Max exceedance probability Kstat	0.156406
Index	Sorted list of post-cleavage massesm	m / M	R_obs	R_nul	R_obs - R_nul
	http://web.expasy.org/peptide_mass/	normalized	R (m / M)	exp(-m / M)
1	11666.7	2.80763	0.00694444	0.0603477	-0.0534032
2	10808.6	2.60113	0.0138889	0.07419	-0.0603012
3	10752.5	2.58762	0.0208333	0.0751985	-0.0543652
4	10348.2	2.49033	0.0277778	0.0828827	-0.0551049
5	10098	2.43011	0.0347222	0.0880276	-0.0533054
6	10063.9	2.4219	0.0416667	0.0887531	-0.0470864
7	9982.88	2.40241	0.0486111	0.0904997	-0.0418886
8	9698.52	2.33398	0.0555556	0.0969096	-0.0413541
9	9103.59	2.1908	0.0625	0.111827	-0.0493267
10	8908.32	2.14381	0.0694444	0.117207	-0.0477629
11	8898.28	2.1414	0.0763889	0.117491	-0.0411017
12	8738.38	2.10292	0.0833333	0.1221	-0.0387665
13	8556.28	2.05909	0.0902778	0.12757	-0.0372918
14	8547.92	2.05708	0.0972222	0.127827	-0.0306045
15	8224.53	1.97926	0.104167	0.138172	-0.0340053
16	8081.7	1.94488	0.111111	0.143004	-0.0318927
17	8000.6	1.92537	0.118056	0.145822	-0.0277666
18	7993.63	1.92369	0.125	0.146067	-0.0210672
19	7953.53	1.91404	0.131944	0.147484	-0.0155391
20	7803.16	1.87785	0.138889	0.152918	-0.0140294
21	7437.95	1.78996	0.145833	0.166966	-0.021133
22	7437.81	1.78993	0.152778	0.166972	-0.014194
23	7292.39	1.75493	0.159722	0.172919	-0.0131966
24	7136.2	1.71735	0.166667	0.179542	-0.0128754
25	7039.31	1.69403	0.173611	0.183777	-0.0101664
26	7021.11	1.68965	0.180556	0.184584	-0.00402865
27	7008.02	1.6865	0.1875	0.185166	0.00233361
28	6924.22	1.66633	0.194444	0.188939	0.00550586
29	6892.94	1.6588	0.201389	0.190367	0.0110224
30	6795.88	1.63545	0.208333	0.194865	0.0134683
31	6639.86	1.5979	0.215278	0.202321	0.012957
32	6637.58	1.59735	0.222222	0.202432	0.0197902
33	6496.56	1.56341	0.229167	0.20942	0.0197468
34	6391.38	1.5381	0.236111	0.214788	0.0213231
35	6353.21	1.52892	0.243056	0.21677	0.0262856
36	6238.13	1.50122	0.25	0.222858	0.0271424
37	6064.91	1.45954	0.256944	0.232344	0.0246005
38	5937.07	1.42877	0.263889	0.239603	0.0242862
39	5921.01	1.42491	0.270833	0.240531	0.0303028
40	5849.65	1.40774	0.277778	0.244697	0.033081
41	5702.98	1.37244	0.284722	0.253489	0.0312337
42	5699.56	1.37162	0.291667	0.253697	0.0379699
43	5574.8	1.34159	0.298611	0.261429	0.0371818
44	5530.66	1.33097	0.305556	0.264221	0.0413342
45	5517.57	1.32782	0.3125	0.265055	0.0474453
46	5484.31	1.31981	0.319444	0.267185	0.0522596
47	5446.63	1.31075	0.326389	0.269619	0.05677
48	5435.48	1.30806	0.333333	0.270343	0.0629899
49	5402.48	1.30012	0.340278	0.272498	0.0677794
50	5366.38	1.29144	0.347222	0.274876	0.0723463
51	5268.31	1.26783	0.354167	0.281441	0.0727258
52	5238.21	1.26059	0.361111	0.283487	0.0776244
53	5048.17	1.21485	0.368056	0.296753	0.0713025
54	4954.8	1.19239	0.375	0.303496	0.0715042
55	4919.99	1.18401	0.381944	0.306049	0.0758953
56	4791.82	1.15316	0.388889	0.315637	0.0732524
57	4782.77	1.15099	0.395833	0.316324	0.0795089
58	4742.46	1.14129	0.402778	0.319408	0.0833695
59	4739.55	1.14059	0.409722	0.319632	0.0900907
60	4663.64	1.12232	0.416667	0.325524	0.0911425
61	4573.05	1.10052	0.423611	0.332699	0.0909125
62	4569.45	1.09965	0.430556	0.332988	0.0975678
63	4457.97	1.07282	0.4375	0.342042	0.095458
64	4399.13	1.05866	0.444444	0.34692	0.0975248
65	4379.15	1.05386	0.451389	0.348591	0.102798
66	4356.68	1.04845	0.458333	0.350481	0.107852
67	4186.78	1.00756	0.465278	0.365109	0.100169
68	4183.88	1.00686	0.472222	0.365364	0.106858
69	4158.64	1.00079	0.479167	0.36759	0.111577
70	4130.67	0.994058	0.486111	0.370072	0.116039
71	4083.91	0.982804	0.493056	0.37426	0.118795
72	3874.19	0.932335	0.5	0.393634	0.106366
73	3846.31	0.925626	0.506944	0.396283	0.110661
74	3834.75	0.922842	0.513889	0.397388	0.116501
75	3832.15	0.922218	0.520833	0.397636	0.123197
76	3759.1	0.904638	0.527778	0.404688	0.12309
77	3731.22	0.897929	0.534722	0.407412	0.12731
78	3707.5	0.89222	0.541667	0.409745	0.131922
79	3703.98	0.891373	0.548611	0.410092	0.138519
80	3619.49	0.871041	0.555556	0.418516	0.13704
81	3505.94	0.843715	0.5625	0.43011	0.13239
82	3459.78	0.832605	0.569444	0.434915	0.134529
83	3442.02	0.828332	0.576389	0.436777	0.139611
84	3307.9	0.796056	0.583333	0.451105	0.132229
85	3272.09	0.787437	0.590278	0.455009	0.135268
86	3221.49	0.77526	0.597222	0.460584	0.136638
87	3179.73	0.76521	0.604167	0.465236	0.13893
88	3106.4	0.747563	0.611111	0.473519	0.137592
89	3076.68	0.740411	0.618056	0.476918	0.141138
90	3056.84	0.735636	0.625	0.479201	0.145799
91	3054.8	0.735145	0.631944	0.479436	0.152509
92	3028.47	0.728809	0.638889	0.482483	0.156406
93	2900.29	0.697964	0.645833	0.497598	0.148236
94	2807.07	0.675529	0.652778	0.508887	0.143891
95	2678.17	0.64451	0.659722	0.52492	0.134802
96	2563.08	0.616813	0.666667	0.539661	0.127005
97	2524.92	0.607628	0.673611	0.544641	0.12897
98	2355.93	0.566962	0.680556	0.567246	0.113309
99	2278.72	0.548381	0.6875	0.577885	0.109615
100	2231.53	0.537023	0.694444	0.584485	0.109959
101	1996.24	0.4804	0.701389	0.618536	0.082853
102	1777.97	0.427873	0.708333	0.651894	0.0564389
103	1745.99	0.420177	0.715278	0.65693	0.0583475
104	1683.79	0.40521	0.722222	0.666837	0.0553853
105	1510.7	0.363554	0.729167	0.695201	0.0339656
106	1369.58	0.329594	0.736111	0.719216	0.0168954
107	1318.45	0.317289	0.743056	0.72812	0.0149353
108	1300.49	0.312967	0.75	0.731274	0.018726
109	1292.43	0.311027	0.756944	0.732694	0.0242501
110	1172.32	0.282122	0.763889	0.754182	0.00970697
111	1171.27	0.28187	0.770833	0.754372	0.0164615
112	1128.12	0.271484	0.777778	0.762247	0.0155306
113	1043.1	0.251024	0.784722	0.778003	0.00671883
114	914.924	0.220179	0.791667	0.802375	-0.0107085
115	871.945	0.209836	0.798611	0.810717	-0.0121061
116	841.934	0.202614	0.805556	0.816594	-0.011038
117	814.955	0.196121	0.8125	0.821913	-0.00941263
118	800.999	0.192763	0.819444	0.824678	-0.00523321
119	762.774	0.183564	0.826389	0.832299	-0.00590997
120	756.857	0.18214	0.833333	0.833485	-0.000151616
121	743.771	0.178991	0.840278	0.836114	0.004164
122	716.878	0.172519	0.847222	0.841542	0.00567973
123	713.76	0.171768	0.854167	0.842174	0.0119924
124	686.781	0.165276	0.861111	0.84766	0.0134512
125	672.825	0.161917	0.868056	0.850512	0.017544
126	670.72	0.161411	0.875	0.850943	0.0240574
127	628.683	0.151294	0.881944	0.859595	0.0223497
128	623.663	0.150086	0.888889	0.860634	0.0282552
129	615.597	0.148145	0.895833	0.862306	0.0335274
130	580.672	0.13974	0.902778	0.869584	0.0331937
131	573.693	0.138061	0.909722	0.871046	0.0386764
132	503.553	0.121181	0.916667	0.885873	0.0307934
133	500.508	0.120449	0.923611	0.886523	0.0370886
134	495.489	0.119241	0.930556	0.887594	0.0429616
135	432.431	0.104066	0.9375	0.901166	0.0363339
136	417.466	0.100464	0.944444	0.904417	0.040027
137	383.358	0.0922562	0.951389	0.911872	0.0395174
138	317.342	0.0763693	0.958333	0.926474	0.0318593
139	302.377	0.0727678	0.965278	0.929817	0.0354611
140	274.363	0.0660263	0.972222	0.936106	0.036116
141	236.286	0.0568629	0.979167	0.944724	0.0344431
142	233.268	0.0561365	0.986111	0.94541	0.040701
143	146.189	0.0351809	0.993056	0.965431	0.0276248
144	133.104	0.0320318	1	0.968476	0.0315242
145
146
147
148
149
150
151
152
153
154
155
156
157
158
159
160
161
162
163
164
165
166
167
168
169
170
171
172
173
174
175
176
177
178
179
180
181
182
183
184
185
186
187
188
189
190
191
192
193
194
195
196
197
198
199
200
201
202
203
204
205
206
207
208
209
210
211
212
213
214
215
216
217
218
219
220
221
222
223
224
225
226
227
228
229
230
231
232
233
234
235
236
237
238
239
240
241
242
243
244
245
246
247
248
249
250
251
252
253
254
255
256
257
258
259
260
261
262
263
264
265
266
267
268
269
270
271
272
273
274
275
276
277
278
279
280
281
282
283
284
285
286
287
288
289
290
291
292
293
294
295
296
297
298
299
300
301
302
303
304
305
306
307
308
309
310
311
312
313
314
315
316
317
318
319
320
321
322
323
324
325
326
327
328
329
330
331
332
333
334
335
336
337
338
339
340
341
342
343
344
345
346
347
348
349
350
351
352
353
354
355
356
357
358
359
360
361
362
363
364
365
366
367
368
369
370
371
372
373
374
375
376
377
378
379
380
381
382
383
384
385
386
387
388
389
390
391
392
393
394
395
396
397
398
399
400
401
402
403
404
405
406
407
408
409
410
411
412
413
414
415
416
417
418
419
420
421
422
423
424
425
426
427
428
429
430
431
432
433
434
435
436
437
438
439
440
441
442
443
444
445
446
447
448
449
450
451
452
453
454
455
456
457
458
459
460
461
462
463
464
465
466
467
468
469
470
471
472
473
474
475
476
477
478
479
480
481
482
483
484
485
486
487
488
489
490
491
492
493
494
495
496
497
498
499
500
501
502
503
504
505
506
507
508
509
510
511
512
513
514
515
516
517
518
519
520
521
522
523
524
525
526
527
528
529
530
531
532
533
534
535
536
537
538
539
540
541
542
543
544
545
546
547
548
549
550
551
552
553
554
555
556
557
558
559
560
561
562
563
564
565
566
567
568
569
570
571
572
573
574
575
576
577
578
579
580
581
582
583
584
585
586
587
588
589
590
591
592
593
594
595
596
597
598
599
600
601
602
603
604
605
606
607
608
609
610
611
612
613
614
615
616
617
618
619
620
621
622
623
624
625
626
627
628
629
630
631
632
633
634
635
636
637
638
639
640
641
642
643
644
645
646
647
648
649
650
651
652
653
654
655
656
657
658
659
660
661
662
663
664
665
666
667
668
669
670
671
672
673
674
675
676
677
678
679
680
681
682
683
684
685
686
687
688
689
690
691
692
693
694
695
696
697
698
699
700
701
702
703
704
705
706
707
708
709
710
711
712
713
714
715
716
717
718
719
720
721
722
723
724
725
726
727
728
729
730
731
732
733
734
735
736
737
738
739
740
741
742
743
744
745
746
747
748
749
750
751
752
753
754
755
756
757
758
759
760
761
762
763
764
765
766
767
768
769
770
771
772
773
774
775
776
777
778
779
780
781
782
783
784
785
786
787
788
789
790
791
792
793
794
795
796
797
798
799
800
801
802
803
804
805
806
807
808
809
810
811
812
813
814
815
816
817
818
819
820
821
822
823
824
825
826
827
828
829
830
831
832
833
834
835
836
837
838
839
840
841
842
843
844
845
846
847
848
849
850
851
852
853
854
855
856
857
858
859
860
861
862
863
864
865
866
867
868
869
870
871
872
873
874
875
876
877
878
879
880
881
882
883
884
885
886
887
888
889
890
891
892
893
894
895
896
897
898
899
900
901
902
903
904
905
906
907
908
909
910
911
912
913
914
915
916
917
918
919
920
921
922
923
924
925
926
927
928
929
930
931
932
933
934
935
936
937
938
939
940
941
942
943
944
945
946
947
948
949
950
951
952
953
954
955
956
957
958
959
960
961
962
963
964
965
966
967
968
969
970
971
972
973
974
975
976
977
978
979
980
981
982
983
984
985
986
987
988
989
990
991
992
993
994
995
996
997
998
999
1000

## Sheet: DK
	Protein sequence	>gi|723800217|emb|CEI59458.1| ammonium transporter NrgA [Bacillus subtilis]
		MQMGDTVFMFFCALLVWLMTPGLALFYGGMVKSKNVLSTAMHSFSSIAIVSIVWVLFGYTLAFAPGNSIIGGLEWAGLKGVGFDPGDYSDTIPHSLFMMFQMTFAVLTTAIISGAFAERMRFGAFLLFSVLWASLVYTPVAHWVWGGGWIGQLGALDFAGGNVVHISSGVAGLVLAIVLGKRKDGTASSPHNLIYTFLGGALIWFGWFGFNVGSALTLDGVAMYAFINTNTAAAAGIAGWILVEWIINKKPTMLGAVSGAIAGLVAITPAAGFVTPFASIIIGIIGGAVCFWGVFSLKKKFGYDDALDAFGLHGIGGTWGGIATGLFATTSVNSAGADGLFYGDASLIWKQIVAIAATYVFVFIVTFVIIKIVSLFLPLRATEEEESLGLDLTMHGEKA…
	Number of cleavage fragments	121
	Average fragment mass M	4907.97
	Max exceedance probability Kstat	0.154916
Index	Sorted list of post-cleavage massesm	m / M	R_obs	R_nul	R_obs - R_nul
	http://web.expasy.org/peptide_mass/	normalized	R (m / M)	exp(-m / M)
1	17088	3.48168	0.00826446	0.0307557	-0.0224913
2	14176.5	2.88847	0.0165289	0.0556613	-0.0391324
3	13811.2	2.81403	0.0247934	0.0599628	-0.0351694
4	13154.4	2.6802	0.0330579	0.0685492	-0.0354913
5	12066.2	2.45849	0.0413223	0.0855642	-0.0442419
6	11910	2.42666	0.0495868	0.088331	-0.0387442
7	11781.8	2.40055	0.0578512	0.0906681	-0.0328169
8	10808.6	2.20226	0.0661157	0.110553	-0.0444374
9	10732.6	2.18676	0.0743802	0.11228	-0.0378994
10	10463.3	2.1319	0.0826446	0.118611	-0.0359668
11	10448.2	2.12882	0.0909091	0.118977	-0.0280679
12	10179	2.07396	0.0991736	0.125687	-0.0265131
13	10098	2.05746	0.107438	0.127778	-0.0203396
14	9813.61	1.99952	0.115702	0.1354	-0.0196971
15	9796.36	1.99601	0.123967	0.135876	-0.0119095
16	9668.18	1.96989	0.132231	0.139472	-0.00724025
17	8916.7	1.81678	0.140496	0.162549	-0.0220527
18	8738.38	1.78045	0.14876	0.168563	-0.0198024
19	8710.07	1.77468	0.157025	0.169538	-0.0125132
20	8556.28	1.74334	0.165289	0.174934	-0.00964518
21	8469.13	1.72559	0.173554	0.178069	-0.00451492
22	8432.83	1.71819	0.181818	0.179391	0.00242765
23	8324.97	1.69621	0.190083	0.183377	0.00670602
24	8196.79	1.6701	0.198347	0.188229	0.0101184
25	8108.71	1.65215	0.206612	0.191637	0.0149745
26	8072.41	1.64476	0.214876	0.19306	0.0218163
27	8068.62	1.64398	0.22314	0.193209	0.0299314
28	7803.16	1.58989	0.231405	0.203947	0.0274579
29	7437.81	1.51546	0.239669	0.219708	0.0199614
30	7420.56	1.51194	0.247934	0.220482	0.0274522
31	7292.39	1.48582	0.256198	0.226316	0.0298828
32	7136.2	1.454	0.264463	0.233633	0.0308293
33	7008.02	1.42789	0.272727	0.239815	0.032912
34	6910.97	1.40811	0.280992	0.244605	0.036387
35	6833.04	1.39223	0.289256	0.24852	0.0407365
36	6611.64	1.34712	0.297521	0.259987	0.0375337
37	6542.72	1.33308	0.305785	0.263664	0.0421214
38	6391.38	1.30225	0.31405	0.271921	0.042129
39	6180.34	1.25924	0.322314	0.283868	0.0384457
40	6062.13	1.23516	0.330579	0.290788	0.0397903
41	5949.82	1.21228	0.338843	0.297519	0.0413237
42	5921.01	1.20641	0.347107	0.299271	0.0478369
43	5734.57	1.16842	0.355372	0.310858	0.0445138
44	5728.77	1.16724	0.363636	0.311225	0.052411
45	5584.47	1.13784	0.371901	0.320511	0.0513895
46	5415.57	1.10342	0.380165	0.331734	0.0484318
47	5402.48	1.10076	0.38843	0.332619	0.0558106
48	5369.22	1.09398	0.396694	0.334881	0.0618132
49	5366.38	1.0934	0.404959	0.335075	0.069884
50	5315.22	1.08298	0.413223	0.338586	0.0746369
51	5287.4	1.07731	0.421488	0.340511	0.0809766
52	5268.31	1.07342	0.429752	0.341838	0.0879142
53	5099.97	1.03912	0.438017	0.353766	0.0842503
54	5048.17	1.02856	0.446281	0.35752	0.0887612
55	4954.8	1.00954	0.454545	0.364386	0.0901597
56	4919.99	1.00245	0.46281	0.36698	0.0958303
57	4791.82	0.976334	0.471074	0.37669	0.0943847
58	4739.55	0.965685	0.479339	0.380722	0.0986164
59	4688.14	0.95521	0.487603	0.384731	0.102872
60	4663.64	0.950218	0.495868	0.386657	0.109211
61	4573.05	0.931761	0.504132	0.39386	0.110273
62	4454.36	0.907576	0.512397	0.403501	0.108896
63	4273.73	0.870773	0.520661	0.418628	0.102033
64	4241.6	0.864226	0.528926	0.421378	0.107548
65	4015.59	0.818176	0.53719	0.441236	0.0959545
66	3874.19	0.789367	0.545455	0.454132	0.0913224
67	3834.75	0.78133	0.553719	0.457797	0.0959223
68	3822.59	0.778853	0.561983	0.458932	0.103051
69	3759.1	0.765918	0.570248	0.464907	0.105341
70	3731.22	0.760238	0.578512	0.467555	0.110957
71	3724.21	0.758809	0.586777	0.468224	0.118553
72	3717.07	0.757353	0.595041	0.468906	0.126135
73	3619.49	0.737472	0.603306	0.478321	0.124984
74	3588.89	0.731237	0.61157	0.481313	0.130257
75	3459.78	0.70493	0.619835	0.494143	0.125692
76	3422.99	0.697435	0.628099	0.497861	0.130238
77	3390.85	0.690887	0.636364	0.501131	0.135232
78	3387.18	0.690138	0.644628	0.501507	0.143121
79	3294.82	0.671319	0.652893	0.511034	0.141859
80	3221.49	0.656378	0.661157	0.518727	0.142431
81	3171.93	0.64628	0.669421	0.523991	0.14543
82	3169.88	0.645864	0.677686	0.524209	0.153477
83	3106.4	0.632929	0.68595	0.531034	0.154916
84	3028.47	0.617051	0.694215	0.539533	0.154682
85	2807.07	0.571941	0.702479	0.564429	0.138051
86	2678.17	0.545678	0.710744	0.579449	0.131295
87	2393.81	0.48774	0.719008	0.614013	0.104996
88	2355.93	0.480022	0.727273	0.61877	0.108503
89	2116.44	0.431225	0.735537	0.649713	0.0858244
90	1625.79	0.331255	0.743802	0.718022	0.0257794
91	1484.67	0.302502	0.752066	0.738967	0.0130991
92	1292.43	0.263333	0.760331	0.768486	-0.00815564
93	1056.18	0.215198	0.768595	0.806382	-0.0377871
94	1013.03	0.206405	0.77686	0.813504	-0.0366443
95	930.044	0.189497	0.785124	0.827376	-0.0422516
96	928.009	0.189082	0.793388	0.827719	-0.0343302
97	831.967	0.169513	0.801653	0.844075	-0.0424225
98	799.835	0.162967	0.809917	0.84962	-0.0397022
99	756.857	0.15421	0.818182	0.857092	-0.0389105
100	713.76	0.145429	0.826446	0.864651	-0.0382052
101	670.72	0.136659	0.834711	0.872267	-0.0375567
102	652.615	0.13297	0.842975	0.875491	-0.0325157
103	647.686	0.131966	0.85124	0.876371	-0.0251311
104	641.768	0.13076	0.859504	0.877428	-0.0179239
105	628.683	0.128094	0.867769	0.879771	-0.0120019
106	513.594	0.104645	0.876033	0.900644	-0.0246113
107	500.508	0.101979	0.884298	0.903049	-0.0187513
108	465.583	0.0948626	0.892562	0.909498	-0.0169359
109	432.431	0.0881078	0.900826	0.915662	-0.0148357
110	385.42	0.0785294	0.909091	0.924475	-0.015384
111	383.358	0.0781093	0.917355	0.924863	-0.00750798
112	380.401	0.0775067	0.92562	0.925421	0.000199037
113	378.428	0.0771048	0.933884	0.925793	0.0080915
114	351.375	0.0715927	0.942149	0.93091	0.0112387
115	317.342	0.0646585	0.950413	0.937388	0.0130257
116	302.377	0.0616093	0.958678	0.94025	0.0184276
117	287.272	0.0585318	0.966942	0.943148	0.0237939
118	274.363	0.0559016	0.975207	0.945632	0.0295744
119	233.268	0.0475283	0.983471	0.953583	0.0298876
120	146.189	0.0297861	0.991736	0.970653	0.0210824
121	133.104	0.0271199	1	0.973245	0.0267555
122
123
124
125
126
127
128
129
130
131
132
133
134
135
136
137
138
139
140
141
142
143
144
145
146
147
148
149
150
151
152
153
154
155
156
157
158
159
160
161
162
163
164
165
166
167
168
169
170
171
172
173
174
175
176
177
178
179
180
181
182
183
184
185
186
187
188
189
190
191
192
193
194
195
196
197
198
199
200
201
202
203
204
205
206
207
208
209
210
211
212
213
214
215
216
217
218
219
220
221
222
223
224
225
226
227
228
229
230
231
232
233
234
235
236
237
238
239
240
241
242
243
244
245
246
247
248
249
250
251
252
253
254
255
256
257
258
259
260
261
262
263
264
265
266
267
268
269
270
271
272
273
274
275
276
277
278
279
280
281
282
283
284
285
286
287
288
289
290
291
292
293
294
295
296
297
298
299
300
301
302
303
304
305
306
307
308
309
310
311
312
313
314
315
316
317
318
319
320
321
322
323
324
325
326
327
328
329
330
331
332
333
334
335
336
337
338
339
340
341
342
343
344
345
346
347
348
349
350
351
352
353
354
355
356
357
358
359
360
361
362
363
364
365
366
367
368
369
370
371
372
373
374
375
376
377
378
379
380
381
382
383
384
385
386
387
388
389
390
391
392
393
394
395
396
397
398
399
400
401
402
403
404
405
406
407
408
409
410
411
412
413
414
415
416
417
418
419
420
421
422
423
424
425
426
427
428
429
430
431
432
433
434
435
436
437
438
439
440
441
442
443
444
445
446
447
448
449
450
451
452
453
454
455
456
457
458
459
460
461
462
463
464
465
466
467
468
469
470
471
472
473
474
475
476
477
478
479
480
481
482
483
484
485
486
487
488
489
490
491
492
493
494
495
496
497
498
499
500
501
502
503
504
505
506
507
508
509
510
511
512
513
514
515
516
517
518
519
520
521
522
523
524
525
526
527
528
529
530
531
532
533
534
535
536
537
538
539
540
541
542
543
544
545
546
547
548
549
550
551
552
553
554
555
556
557
558
559
560
561
562
563
564
565
566
567
568
569
570
571
572
573
574
575
576
577
578
579
580
581
582
583
584
585
586
587
588
589
590
591
592
593
594
595
596
597
598
599
600
601
602
603
604
605
606
607
608
609
610
611
612
613
614
615
616
617
618
619
620
621
622
623
624
625
626
627
628
629
630
631
632
633
634
635
636
637
638
639
640
641
642
643
644
645
646
647
648
649
650
651
652
653
654
655
656
657
658
659
660
661
662
663
664
665
666
667
668
669
670
671
672
673
674
675
676
677
678
679
680
681
682
683
684
685
686
687
688
689
690
691
692
693
694
695
696
697
698
699
700
701
702
703
704
705
706
707
708
709
710
711
712
713
714
715
716
717
718
719
720
721
722
723
724
725
726
727
728
729
730
731
732
733
734
735
736
737
738
739
740
741
742
743
744
745
746
747
748
749
750
751
752
753
754
755
756
757
758
759
760
761
762
763
764
765
766
767
768
769
770
771
772
773
774
775
776
777
778
779
780
781
782
783
784
785
786
787
788
789
790
791
792
793
794
795
796
797
798
799
800
801
802
803
804
805
806
807
808
809
810
811
812
813
814
815
816
817
818
819
820
821
822
823
824
825
826
827
828
829
830
831
832
833
834
835
836
837
838
839
840
841
842
843
844
845
846
847
848
849
850
851
852
853
854
855
856
857
858
859
860
861
862
863
864
865
866
867
868
869
870
871
872
873
874
875
876
877
878
879
880
881
882
883
884
885
886
887
888
889
890
891
892
893
894
895
896
897
898
899
900
901
902
903
904
905
906
907
908
909
910
911
912
913
914
915
916
917
918
919
920
921
922
923
924
925
926
927
928
929
930
931
932
933
934
935
936
937
938
939
940
941
942
943
944
945
946
947
948
949
950
951
952
953
954
955
956
957
958
959
960
961
962
963
964
965
966
967
968
969
970
971
972
973
974
975
976
977
978
979
980
981
982
983
984
985
986
987
988
989
990
991
992
993
994
995
996
997
998
999
1000

## Sheet: FLMWY
	Protein sequence	>gi|723800217|emb|CEI59458.1| ammonium transporter NrgA [Bacillus subtilis]
		MQMGDTVFMFFCALLVWLMTPGLALFYGGMVKSKNVLSTAMHSFSSIAIVSIVWVLFGYTLAFAPGNSIIGGLEWAGLKGVGFDPGDYSDTIPHSLFMMFQMTFAVLTTAIISGAFAERMRFGAFLLFSVLWASLVYTPVAHWVWGGGWIGQLGALDFAGGNVVHISSGVAGLVLAIVLGKRKDGTASSPHNLIYTFLGGALIWFGWFGFNVGSALTLDGVAMYAFINTNTAAAAGIAGWILVEWIINKKPTMLGAVSGAIAGLVAITPAAGFVTPFASIIIGIIGGAVCFWGVFSLKKKFGYDDALDAFGLHGIGGTWGGIATGLFATTSVNSAGADGLFYGDASLIWKQIVAIAATYVFVFIVTFVIIKIVSLFLPLRATEEEESLGLDLTMHGEKA…
	Number of cleavage fragments	500
	Average fragment mass M	1248.55
	Max exceedance probability Kstat	0.16988
Index	Sorted list of post-cleavage massesm	m / M	R_obs	R_nul	R_obs - R_nul
	http://web.expasy.org/peptide_mass/	normalized	R (m / M)	exp(-m / M)
1	3672.25	2.94121	0.002	0.0528018	-0.0508018
2	3658.18	2.92994	0.004	0.0534002	-0.0494002
3	3589.3	2.87477	0.006	0.0564289	-0.0504289
4	3516.24	2.81626	0.008	0.0598291	-0.0518291
5	3403.08	2.72563	0.01	0.0655049	-0.0555049
6	3395.91	2.71989	0.012	0.0658823	-0.0538823
7	3126.79	2.50434	0.014	0.0817295	-0.0677295
8	3115.68	2.49544	0.016	0.0824598	-0.0664598
9	3096.72	2.48026	0.018	0.0837217	-0.0657217
10	3095.74	2.47947	0.02	0.0837879	-0.0637879
11	3010.59	2.41127	0.022	0.0897014	-0.0677014
12	2897.43	2.32064	0.024	0.098211	-0.074211
13	2896.64	2.32	0.026	0.0982734	-0.0722734
14	2860.43	2.291	0.028	0.101165	-0.0731651
15	2850.39	2.28296	0.03	0.101982	-0.0719819
16	2817.38	2.25653	0.032	0.104714	-0.0727137
17	2792.37	2.2365	0.034	0.106832	-0.0728322
18	2759.03	2.20979	0.036	0.109724	-0.073724
19	2735.99	2.19134	0.038	0.111767	-0.0737671
20	2682.26	2.1483	0.04	0.116682	-0.0766821
21	2609.92	2.09037	0.042	0.123642	-0.0816419
22	2606.16	2.08735	0.044	0.124015	-0.080015
23	2605.09	2.08649	0.046	0.124121	-0.0781215
24	2601.04	2.08325	0.048	0.124524	-0.0765244
25	2588.82	2.07346	0.05	0.12575	-0.07575
26	2570.06	2.05844	0.052	0.127653	-0.0756528
27	2555.16	2.04651	0.054	0.129186	-0.0751855
28	2501.91	2.00386	0.056	0.134815	-0.0788145
29	2495.06	1.99837	0.058	0.135556	-0.0775562
30	2490.75	1.99492	0.06	0.136025	-0.0760246
31	2467.99	1.97669	0.062	0.138527	-0.0765269
32	2464.85	1.97417	0.064	0.138877	-0.0748766
33	2461.67	1.97162	0.066	0.13923	-0.0732305
34	2449.88	1.96218	0.068	0.140552	-0.0725519
35	2411.76	1.93165	0.07	0.144909	-0.0749091
36	2403.72	1.92521	0.072	0.145845	-0.0738446
37	2399.85	1.92211	0.074	0.146297	-0.0722973
38	2399.7	1.92199	0.076	0.146315	-0.0703149
39	2388.75	1.91322	0.078	0.147604	-0.0696039
40	2379.58	1.90588	0.08	0.148692	-0.0686922
41	2352.76	1.8844	0.082	0.151921	-0.0699206
42	2352.67	1.88433	0.084	0.151931	-0.0679313
43	2329.85	1.86605	0.086	0.154734	-0.0687338
44	2312.74	1.85234	0.088	0.15687	-0.0688697
45	2293.52	1.83695	0.09	0.159303	-0.0693031
46	2268.74	1.8171	0.092	0.162496	-0.0704957
47	2267.76	1.81631	0.094	0.162624	-0.068624
48	2252.56	1.80414	0.096	0.164616	-0.0686162
49	2229.63	1.78577	0.098	0.167667	-0.0696674
50	2229.6	1.78576	0.1	0.16767	-0.0676703
51	2216.39	1.77517	0.102	0.169454	-0.0674544
52	2214.42	1.77359	0.104	0.169722	-0.0657219
53	2208.59	1.76892	0.106	0.170517	-0.0645167
54	2202.6	1.76413	0.108	0.171336	-0.0633362
55	2200.61	1.76253	0.11	0.17161	-0.06161
56	2195.6	1.75853	0.112	0.172299	-0.0602988
57	2190.39	1.75435	0.114	0.173019	-0.0590193
58	2189.5	1.75363	0.116	0.173144	-0.0571435
59	2185.44	1.75038	0.118	0.173707	-0.0557074
60	2183.42	1.74877	0.12	0.173988	-0.0539885
61	2161.49	1.7312	0.122	0.177072	-0.0550718
62	2158.56	1.72885	0.124	0.177488	-0.0534877
63	2146.34	1.71907	0.126	0.179233	-0.053233
64	2140.47	1.71437	0.128	0.180078	-0.0520778
65	2130.47	1.70636	0.13	0.181526	-0.0515257
66	2105.38	1.68626	0.132	0.18521	-0.0532105
67	2087.45	1.6719	0.134	0.18789	-0.0538901
68	2076.43	1.66307	0.136	0.189556	-0.0535557
69	2066.43	1.65506	0.138	0.19108	-0.0530799
70	2064.19	1.65327	0.14	0.191422	-0.0514223
71	2061.67	1.65125	0.142	0.19181	-0.0498101
72	2059.41	1.64945	0.144	0.192156	-0.0481564
73	2053.35	1.64459	0.146	0.193093	-0.0470925
74	2052.23	1.64369	0.148	0.193266	-0.0452655
75	2048.43	1.64065	0.15	0.193855	-0.0438546
76	2030.48	1.62627	0.152	0.196661	-0.0446612
77	2027.22	1.62366	0.154	0.197176	-0.0431758
78	2026.33	1.62295	0.156	0.197317	-0.0413165
79	2025.38	1.62219	0.158	0.197467	-0.0394667
80	2023.46	1.62065	0.16	0.19777	-0.0377696
81	2017.28	1.6157	0.162	0.198752	-0.0367518
82	2005.31	1.60611	0.164	0.200666	-0.0366663
83	1992.22	1.59563	0.166	0.202781	-0.0367808
84	1984.54	1.58948	0.168	0.204032	-0.0360324
85	1983.29	1.58848	0.17	0.204236	-0.0342359
86	1971.24	1.57883	0.172	0.206217	-0.0342168
87	1964.4	1.57334	0.174	0.207351	-0.0333508
88	1957.29	1.56765	0.176	0.208534	-0.0325338
89	1954.32	1.56527	0.178	0.209031	-0.0310313
90	1947.18	1.55955	0.18	0.21023	-0.0302297
91	1946.32	1.55887	0.182	0.210374	-0.0283745
92	1946.25	1.55881	0.184	0.210386	-0.0263856
93	1943.23	1.55639	0.186	0.210895	-0.0248954
94	1938.21	1.55237	0.188	0.211745	-0.023745
95	1932.16	1.54752	0.19	0.212774	-0.0227744
96	1917.02	1.5354	0.192	0.215371	-0.0233706
97	1905.05	1.52581	0.194	0.217444	-0.0234444
98	1899.24	1.52115	0.196	0.21846	-0.0224596
99	1887.17	1.51149	0.198	0.220582	-0.0225817
100	1886.14	1.51067	0.2	0.220763	-0.0207625
101	1880.04	1.50578	0.202	0.221844	-0.0198439
102	1869.28	1.49716	0.204	0.223764	-0.0197643
103	1868.25	1.49633	0.206	0.22395	-0.0179496
104	1866.1	1.49462	0.208	0.224334	-0.0163344
105	1864.99	1.49372	0.21	0.224535	-0.0145348
106	1864.13	1.49304	0.212	0.224688	-0.0126883
107	1854.28	1.48515	0.214	0.226469	-0.0124685
108	1841.05	1.47455	0.216	0.228881	-0.0128806
109	1837.36	1.4716	0.218	0.229558	-0.0115583
110	1836.14	1.47062	0.22	0.229784	-0.00978391
111	1826.03	1.46252	0.222	0.231652	-0.00965217
112	1823.23	1.46028	0.224	0.232172	-0.00817216
113	1820.12	1.45779	0.226	0.232751	-0.00675075
114	1818.16	1.45622	0.228	0.233116	-0.00511595
115	1815.36	1.45397	0.23	0.23364	-0.00364022
116	1812.06	1.45133	0.232	0.234259	-0.00225868
117	1805.15	1.4458	0.234	0.235558	-0.00155797
118	1800	1.44168	0.236	0.236531	-0.0005309
119	1796	1.43847	0.238	0.237291	0.000709403
120	1794.12	1.43696	0.24	0.237649	0.00235132
121	1784.98	1.42964	0.242	0.239394	0.002606
122	1778.18	1.4242	0.244	0.240701	0.00329895
123	1775.04	1.42168	0.246	0.241308	0.00469174
124	1764.02	1.41286	0.248	0.243447	0.00455282
125	1756.08	1.40649	0.25	0.245001	0.00499897
126	1743.94	1.39677	0.252	0.247394	0.00460612
127	1738.23	1.3922	0.254	0.248528	0.00547209
128	1733.07	1.38807	0.256	0.249556	0.00644362
129	1729.01	1.38482	0.258	0.25037	0.00763028
130	1717.94	1.37595	0.26	0.2526	0.00740013
131	1714.99	1.37358	0.262	0.253198	0.00880213
132	1711.89	1.37111	0.264	0.253826	0.0101742
133	1703.91	1.36471	0.266	0.255454	0.0105458
134	1698.14	1.36009	0.268	0.256637	0.0113626
135	1697.95	1.35994	0.27	0.256676	0.0133237
136	1694.83	1.35744	0.272	0.257318	0.0146819
137	1693.84	1.35665	0.274	0.257522	0.0164779
138	1687.96	1.35193	0.276	0.258739	0.0172607
139	1687.91	1.3519	0.278	0.258748	0.0192517
140	1672.9	1.33988	0.28	0.261878	0.0181219
141	1670.98	1.33834	0.282	0.26228	0.0197196
142	1670.95	1.33831	0.284	0.262288	0.0217118
143	1657.97	1.32792	0.286	0.265028	0.0209721
144	1653.98	1.32472	0.288	0.265877	0.0221235
145	1650.95	1.3223	0.29	0.266522	0.0234779
146	1645.88	1.31823	0.292	0.267608	0.0243916
147	1644.76	1.31734	0.294	0.267847	0.0261526
148	1642.92	1.31586	0.296	0.268244	0.0277565
149	1628.86	1.3046	0.298	0.27128	0.0267197
150	1625.79	1.30214	0.3	0.271949	0.0280515
151	1622.97	1.29989	0.302	0.272563	0.029437
152	1620.74	1.2981	0.304	0.273051	0.0309487
153	1614.83	1.29337	0.306	0.274345	0.0316548
154	1614.83	1.29336	0.308	0.274347	0.0336532
155	1613.84	1.29257	0.31	0.274564	0.0354356
156	1610.74	1.29009	0.312	0.275245	0.0367546
157	1599.76	1.2813	0.314	0.277677	0.0363234
158	1598.83	1.28055	0.316	0.277883	0.0381166
159	1591.05	1.27432	0.318	0.27962	0.0383795
160	1585.9	1.27019	0.32	0.280778	0.0392224
161	1584.98	1.26946	0.322	0.280984	0.0410162
162	1575.79	1.26209	0.324	0.283061	0.0409395
163	1569.91	1.25739	0.326	0.284397	0.0416034
164	1563.64	1.25237	0.328	0.285828	0.0421723
165	1556.78	1.24687	0.33	0.287402	0.0425979
166	1556.73	1.24683	0.332	0.287413	0.0445867
167	1550.77	1.24206	0.334	0.288788	0.0452117
168	1549.79	1.24127	0.336	0.289016	0.046984
169	1548.82	1.2405	0.338	0.289241	0.0487595
170	1548.72	1.24041	0.34	0.289264	0.0507357
171	1533.7	1.22838	0.342	0.292765	0.0492349
172	1528.77	1.22444	0.344	0.293922	0.0500778
173	1526.86	1.22291	0.346	0.294374	0.0516264
174	1519.87	1.21731	0.348	0.296027	0.0519732
175	1517.7	1.21557	0.35	0.29654	0.0534598
176	1491.92	1.19492	0.352	0.302727	0.049273
177	1473.56	1.18022	0.354	0.307212	0.046788
178	1471.82	1.17883	0.356	0.30764	0.0483601
179	1467.6	1.17545	0.358	0.308681	0.0493194
180	1466.66	1.17469	0.36	0.308914	0.0510857
181	1461.55	1.1706	0.362	0.310182	0.0518178
182	1459.75	1.16916	0.364	0.310628	0.0533724
183	1457.56	1.1674	0.366	0.311174	0.054826
184	1454.65	1.16507	0.368	0.311901	0.0560988
185	1451.66	1.16268	0.37	0.312648	0.0573515
186	1445.68	1.15789	0.372	0.314149	0.0578514
187	1443.62	1.15624	0.374	0.314666	0.0593336
188	1433.75	1.14834	0.376	0.317164	0.058836
189	1431.61	1.14662	0.378	0.317709	0.0602911
190	1429.64	1.14504	0.38	0.318211	0.0617895
191	1425.68	1.14187	0.382	0.319222	0.0627784
192	1422.72	1.1395	0.384	0.319979	0.064021
193	1416.46	1.13449	0.386	0.321587	0.0644133
194	1411.66	1.13064	0.388	0.322826	0.0651739
195	1410.61	1.1298	0.39	0.323099	0.0669007
196	1397.54	1.11933	0.392	0.326498	0.0655021
197	1386.52	1.11051	0.394	0.329392	0.064608
198	1384.6	1.10896	0.396	0.329901	0.0660993
199	1376.66	1.10261	0.398	0.332004	0.0659963
200	1368.55	1.09612	0.4	0.334166	0.0658336
201	1367.58	1.09534	0.402	0.334427	0.0675734
202	1358.66	1.08819	0.404	0.336825	0.0671753
203	1354.78	1.08509	0.406	0.337873	0.0681272
204	1352.52	1.08327	0.408	0.338486	0.0695137
205	1344.74	1.07705	0.41	0.3406	0.0693997
206	1342.62	1.07534	0.412	0.34118	0.0708195
207	1337.5	1.07124	0.414	0.342583	0.0714173
208	1334.51	1.06885	0.416	0.343404	0.0725963
209	1333.65	1.06816	0.418	0.34364	0.0743603
210	1330.55	1.06567	0.42	0.344495	0.0755046
211	1330.46	1.06561	0.422	0.344519	0.0774815
212	1323.6	1.06011	0.424	0.346418	0.077582
213	1313.52	1.05204	0.426	0.349225	0.0767749
214	1310.58	1.04968	0.428	0.350049	0.0779511
215	1310.38	1.04952	0.43	0.350104	0.0798959
216	1301.47	1.04238	0.432	0.352613	0.0793868
217	1296.45	1.03836	0.434	0.354033	0.0799666
218	1295.41	1.03754	0.436	0.354327	0.0816733
219	1290.53	1.03362	0.438	0.355717	0.082283
220	1290.44	1.03355	0.44	0.355741	0.0842591
221	1286.58	1.03046	0.442	0.356843	0.0851565
222	1278.5	1.02399	0.444	0.359158	0.0848416
223	1273.54	1.02002	0.446	0.360589	0.0854111
224	1257.46	1.00713	0.448	0.365264	0.082736
225	1253.51	1.00397	0.45	0.366422	0.0835784
226	1250.49	1.00156	0.452	0.367307	0.0846929
227	1247.43	0.999103	0.454	0.36821	0.0857904
228	1243.43	0.995898	0.456	0.369391	0.0866086
229	1239.53	0.992773	0.458	0.370548	0.0874524
230	1233.3	0.987785	0.46	0.372401	0.0875993
231	1230.35	0.98542	0.462	0.373282	0.0887176
232	1222.44	0.979088	0.464	0.375654	0.0883464
233	1213.36	0.971812	0.466	0.378397	0.0876034
234	1206.46	0.966286	0.468	0.380494	0.0875064
235	1197.42	0.95905	0.47	0.383257	0.0867431
236	1195.44	0.957466	0.472	0.383865	0.0881354
237	1184.4	0.948621	0.474	0.387275	0.0867255
238	1184.36	0.948587	0.476	0.387288	0.0887122
239	1177.42	0.943035	0.478	0.389444	0.0885558
240	1165.24	0.933278	0.48	0.393263	0.0867374
241	1164.3	0.932521	0.482	0.39356	0.0884398
242	1163.38	0.931785	0.484	0.39385	0.09015
243	1163.21	0.931647	0.486	0.393905	0.0920955
244	1156.21	0.926046	0.488	0.396117	0.0918832
245	1154.29	0.924505	0.49	0.396728	0.0932724
246	1153.35	0.923751	0.492	0.397027	0.094973
247	1147.31	0.918916	0.494	0.398951	0.0950486
248	1126.34	0.902116	0.496	0.40571	0.0902896
249	1125.29	0.901278	0.498	0.40605	0.0919496
250	1124.35	0.900523	0.5	0.406357	0.0936431
251	1119.33	0.896506	0.502	0.407993	0.0940071
252	1116.28	0.894064	0.504	0.40899	0.0950096
253	1100.38	0.881331	0.506	0.414231	0.0917686
254	1087.36	0.870899	0.508	0.418575	0.089425
255	1087.26	0.870815	0.51	0.41861	0.09139
256	1084.26	0.868417	0.512	0.419615	0.0923847
257	1077.29	0.862833	0.514	0.421965	0.092035
258	1075.26	0.86121	0.516	0.42265	0.0933496
259	1074.29	0.860427	0.518	0.422981	0.0950186
260	1072.23	0.858782	0.52	0.423678	0.0963222
261	1071.2	0.857954	0.522	0.424029	0.0979712
262	1063.22	0.851566	0.524	0.426746	0.0972537
263	1063.09	0.851457	0.526	0.426792	0.0992076
264	1059.28	0.848408	0.528	0.428096	0.099904
265	1059.23	0.848373	0.53	0.428111	0.101889
266	1057.36	0.846871	0.532	0.428754	0.103246
267	1054.12	0.844279	0.534	0.429867	0.104133
268	1053.31	0.84363	0.536	0.430146	0.105854
269	1037.22	0.830743	0.538	0.435725	0.102275
270	1035.25	0.829163	0.54	0.436414	0.103586
271	1032.27	0.826773	0.542	0.437459	0.104541
272	1031.35	0.826037	0.544	0.437781	0.106219
273	1030.23	0.825143	0.546	0.438172	0.107828
274	1029.31	0.824402	0.548	0.438497	0.109503
275	1028.18	0.823497	0.55	0.438894	0.111106
276	1016.12	0.81384	0.552	0.443153	0.108847
277	1012.23	0.810727	0.554	0.444535	0.109465
278	1006.17	0.805873	0.556	0.446698	0.109302
279	998.251	0.799529	0.558	0.449541	0.108459
280	995.149	0.797044	0.56	0.450659	0.109341
281	986.003	0.789719	0.562	0.453972	0.108028
282	978.113	0.7834	0.564	0.45685	0.10715
283	977.171	0.782645	0.566	0.457195	0.108805
284	972.111	0.778593	0.568	0.459051	0.108949
285	971.207	0.777869	0.57	0.459384	0.110616
286	970.182	0.777048	0.572	0.459761	0.112239
287	970.18	0.777046	0.574	0.459762	0.114238
288	966.188	0.773849	0.576	0.461234	0.114766
289	964.234	0.772283	0.578	0.461957	0.116043
290	963.116	0.771388	0.58	0.462371	0.117629
291	962.215	0.770667	0.582	0.462704	0.119296
292	956.168	0.765823	0.584	0.464951	0.119049
293	954.134	0.764194	0.586	0.465709	0.120291
294	948.25	0.759481	0.588	0.467909	0.120091
295	944.201	0.756238	0.59	0.469429	0.120571
296	936.05	0.749711	0.592	0.472503	0.119497
297	935.986	0.749659	0.594	0.472528	0.121472
298	935.182	0.749015	0.596	0.472832	0.123168
299	933.072	0.747325	0.598	0.473632	0.124368
300	928.096	0.74334	0.6	0.475523	0.124477
301	928.086	0.743332	0.602	0.475527	0.126473
302	924.021	0.740076	0.604	0.477078	0.126922
303	922.092	0.738531	0.606	0.477815	0.128185
304	916.146	0.733769	0.608	0.480096	0.127904
305	911.025	0.729667	0.61	0.482069	0.127931
306	898.027	0.719256	0.612	0.487114	0.124886
307	897.001	0.718435	0.614	0.487515	0.126485
308	884.17	0.708158	0.616	0.49255	0.12345
309	881.039	0.705651	0.618	0.493787	0.124213
310	880.009	0.704825	0.62	0.494195	0.125805
311	877.094	0.702491	0.622	0.49535	0.12665
312	876.066	0.701667	0.624	0.495758	0.128242
313	872.991	0.699205	0.626	0.49698	0.12902
314	869	0.696008	0.628	0.498572	0.129428
315	868.942	0.695962	0.63	0.498595	0.131405
316	855.006	0.6848	0.632	0.504191	0.127809
317	851.074	0.681651	0.634	0.505781	0.128219
318	849.056	0.680034	0.636	0.5066	0.1294
319	845.994	0.677582	0.638	0.507844	0.130156
320	844.097	0.676063	0.64	0.508616	0.131384
321	834.077	0.668037	0.642	0.512714	0.129286
322	823.005	0.65917	0.644	0.517281	0.126719
323	817.94	0.655112	0.646	0.519384	0.126616
324	817.057	0.654405	0.648	0.519751	0.128249
325	815.939	0.65351	0.65	0.520217	0.129783
326	815.039	0.652789	0.652	0.520592	0.131408
327	814.937	0.652707	0.654	0.520634	0.133366
328	811.976	0.650336	0.656	0.52187	0.13413
329	808.991	0.647945	0.658	0.52312	0.13488
330	808.954	0.647915	0.66	0.523135	0.136865
331	803.99	0.643939	0.662	0.525219	0.136781
332	796.893	0.638256	0.664	0.528213	0.135787
333	786.97	0.630308	0.666	0.532428	0.133572
334	786.886	0.63024	0.668	0.532464	0.135536
335	779.866	0.624618	0.67	0.535466	0.134534
336	774.915	0.620653	0.672	0.537593	0.134407
337	773.885	0.619827	0.674	0.538037	0.135963
338	771.825	0.618177	0.676	0.538926	0.137074
339	769.942	0.61667	0.678	0.539739	0.138261
340	765.775	0.613332	0.68	0.541544	0.138456
341	763.935	0.611858	0.682	0.542342	0.139658
342	763.848	0.611789	0.684	0.54238	0.14162
343	762.907	0.611035	0.686	0.542789	0.143211
344	760.845	0.609383	0.688	0.543686	0.144314
345	759.862	0.608596	0.69	0.544114	0.145886
346	757.903	0.607027	0.692	0.544969	0.147031
347	749.952	0.600659	0.694	0.54845	0.14555
348	747.893	0.599009	0.696	0.549356	0.146644
349	737.854	0.590969	0.698	0.55379	0.14421
350	734.85	0.588563	0.7	0.555124	0.144876
351	730.938	0.58543	0.702	0.556866	0.145134
352	728.889	0.583789	0.704	0.557781	0.146219
353	726.79	0.582108	0.706	0.55872	0.14728
354	724.898	0.580593	0.708	0.559567	0.148433
355	717.863	0.574958	0.71	0.562728	0.147272
356	712.905	0.570987	0.712	0.564968	0.147032
357	709.846	0.568537	0.714	0.566353	0.147647
358	709.803	0.568502	0.716	0.566373	0.149627
359	707.83	0.566922	0.718	0.567269	0.150731
360	707.827	0.56692	0.72	0.56727	0.15273
361	705.824	0.565316	0.722	0.568181	0.153819
362	703.898	0.563772	0.724	0.569058	0.154942
363	703.753	0.563657	0.726	0.569124	0.156876
364	701.879	0.562156	0.728	0.569979	0.158021
365	690.881	0.553347	0.73	0.575022	0.154978
366	686.9	0.550159	0.732	0.576858	0.155142
367	677.798	0.542869	0.734	0.581079	0.152921
368	672.797	0.538863	0.736	0.583411	0.152589
369	670.807	0.537269	0.738	0.584342	0.153658
370	670.763	0.537234	0.74	0.584362	0.155638
371	668.763	0.535632	0.742	0.585299	0.156701
372	666.818	0.534074	0.744	0.586212	0.157788
373	660.872	0.529312	0.746	0.58901	0.15699
374	660.73	0.529198	0.748	0.589077	0.158923
375	658.795	0.527649	0.75	0.58999	0.16001
376	655.792	0.525243	0.752	0.591412	0.160588
377	654.736	0.524397	0.754	0.591912	0.162088
378	652.659	0.522734	0.756	0.592898	0.163102
379	650.775	0.521225	0.758	0.593793	0.164207
380	648.772	0.519621	0.76	0.594746	0.165254
381	630.8	0.505227	0.762	0.603369	0.158631
382	626.837	0.502053	0.764	0.605287	0.158713
383	624.648	0.500299	0.766	0.606349	0.159651
384	615.73	0.493156	0.768	0.610696	0.157304
385	612.686	0.490718	0.77	0.612187	0.157813
386	599.745	0.480354	0.772	0.618564	0.153436
387	599.684	0.480305	0.774	0.618595	0.155405
388	597.712	0.478725	0.776	0.619573	0.156427
389	596.687	0.477904	0.778	0.620082	0.157918
390	587.674	0.470685	0.78	0.624574	0.155426
391	577.721	0.462714	0.782	0.629572	0.152428
392	574.754	0.460337	0.784	0.631071	0.152929
393	574.634	0.460242	0.786	0.631131	0.154869
394	573.664	0.459465	0.788	0.631622	0.156378
395	570.687	0.45708	0.79	0.63313	0.15687
396	565.728	0.453109	0.792	0.635649	0.156351
397	565.537	0.452956	0.794	0.635746	0.158254
398	559.62	0.448216	0.796	0.638766	0.157234
399	555.708	0.445083	0.798	0.640771	0.157229
400	555.634	0.445024	0.8	0.640809	0.159191
401	551.64	0.441825	0.802	0.642862	0.159138
402	549.714	0.440282	0.804	0.643855	0.160145
403	549.668	0.440245	0.806	0.643878	0.162122
404	547.713	0.43868	0.808	0.644887	0.163113
405	542.632	0.43461	0.81	0.647517	0.162483
406	537.57	0.430556	0.812	0.650148	0.161852
407	529.68	0.424236	0.814	0.654269	0.159731
408	525.62	0.420985	0.816	0.6564	0.1596
409	521.614	0.417776	0.818	0.65851	0.15949
410	521.571	0.417741	0.82	0.658532	0.161468
411	519.641	0.416196	0.822	0.659551	0.162449
412	517.641	0.414594	0.824	0.660608	0.163392
413	512.606	0.410561	0.826	0.663278	0.162722
414	510.634	0.408982	0.828	0.664326	0.163674
415	507.59	0.406544	0.83	0.665948	0.164052
416	506.602	0.405753	0.832	0.666475	0.165525
417	505.59	0.404942	0.834	0.667016	0.166984
418	503.599	0.403347	0.836	0.66808	0.16792
419	491.56	0.393705	0.838	0.674553	0.163447
420	488.627	0.391356	0.84	0.676139	0.163861
421	479.505	0.38405	0.842	0.681097	0.160903
422	478.589	0.383316	0.844	0.681597	0.162403
423	478.561	0.383294	0.846	0.681613	0.164387
424	475.545	0.380878	0.848	0.683261	0.164739
425	464.565	0.372084	0.85	0.689297	0.160703
426	464.562	0.372082	0.852	0.689298	0.162702
427	462.546	0.370467	0.854	0.690412	0.163588
428	461.472	0.369607	0.856	0.691006	0.164994
429	452.569	0.362476	0.858	0.695951	0.162049
430	452.508	0.362427	0.86	0.695985	0.164015
431	450.535	0.360847	0.862	0.697086	0.164914
432	443.561	0.355261	0.864	0.70099	0.16301
433	432.477	0.346383	0.866	0.707241	0.158759
434	432.431	0.346347	0.868	0.707267	0.160733
435	429.517	0.344013	0.87	0.70892	0.16108
436	427.577	0.342459	0.872	0.710022	0.161978
437	426.488	0.341587	0.874	0.710642	0.163358
438	424.515	0.340007	0.876	0.711765	0.164235
439	418.552	0.335231	0.878	0.715173	0.162827
440	416.521	0.333604	0.88	0.716338	0.163662
441	416.475	0.333567	0.882	0.716364	0.165636
442	414.546	0.332022	0.884	0.717472	0.166528
443	408.531	0.327205	0.886	0.720936	0.165064
444	408.47	0.327156	0.888	0.720971	0.167029
445	408.457	0.327145	0.89	0.720979	0.169021
446	406.482	0.325564	0.892	0.72212	0.16988
447	399.447	0.319929	0.894	0.726201	0.167799
448	391.511	0.313573	0.896	0.730831	0.165169
449	389.411	0.311891	0.898	0.732061	0.165939
450	386.448	0.309518	0.9	0.733801	0.166199
451	385.42	0.308694	0.902	0.734405	0.167595
452	379.456	0.303918	0.904	0.737921	0.166079
453	377.484	0.302338	0.906	0.739088	0.166912
454	375.384	0.300656	0.908	0.740332	0.167668
455	369.42	0.29588	0.91	0.743877	0.166123
456	351.359	0.281414	0.912	0.754716	0.157284
457	349.43	0.279869	0.914	0.755883	0.158117
458	341.451	0.273478	0.916	0.760729	0.155271
459	333.344	0.266985	0.918	0.765684	0.152316
460	328.368	0.263	0.92	0.768742	0.151258
461	321.379	0.257402	0.922	0.773057	0.148943
462	321.376	0.2574	0.924	0.773059	0.150941
463	317.388	0.254205	0.926	0.775532	0.150468
464	317.385	0.254204	0.928	0.775534	0.152466
465	316.357	0.25338	0.93	0.776173	0.153827
466	312.368	0.250185	0.932	0.778657	0.153343
467	305.392	0.244598	0.934	0.783019	0.150981
468	303.361	0.242971	0.936	0.784294	0.151706
469	301.386	0.241389	0.938	0.785536	0.152464
470	296.385	0.237383	0.94	0.788689	0.151311
471	294.351	0.235754	0.942	0.789975	0.152025
472	293.323	0.234931	0.944	0.790626	0.153374
473	289.332	0.231734	0.946	0.793157	0.152843
474	280.401	0.224581	0.948	0.798851	0.149149
475	280.324	0.22452	0.95	0.7989	0.1511
476	280.281	0.224485	0.952	0.798928	0.153072
477	278.351	0.22294	0.954	0.800163	0.153837
478	277.339	0.222129	0.956	0.800812	0.155188
479	266.297	0.213285	0.958	0.807926	0.150074
480	264.325	0.211705	0.96	0.809203	0.150797
481	263.312	0.210894	0.962	0.80986	0.15214
482	262.367	0.210138	0.964	0.810473	0.153527
483	261.28	0.209267	0.966	0.811178	0.154822
484	259.305	0.207685	0.968	0.812463	0.155537
485	250.313	0.200483	0.97	0.818335	0.151665
486	246.263	0.19724	0.972	0.820994	0.151006
487	244.334	0.195694	0.974	0.822263	0.151737
488	238.243	0.190816	0.976	0.826285	0.149715
489	236.271	0.189236	0.978	0.827591	0.150409
490	232.28	0.18604	0.98	0.830241	0.149759
491	230.307	0.18446	0.982	0.831553	0.150447
492	222.244	0.178002	0.984	0.836941	0.147059
493	218.253	0.174805	0.986	0.839621	0.146379
494	204.228	0.163573	0.988	0.849105	0.138895
495	202.254	0.161991	0.99	0.850449	0.139551
496	188.227	0.150756	0.992	0.860057	0.131943
497	181.191	0.145122	0.994	0.864917	0.129083
498	165.192	0.132307	0.996	0.876072	0.119928
499	149.208	0.119505	0.998	0.88736	0.11064
500	131.175	0.105062	1	0.900269	0.099731
501
502
503
504
505
506
507
508
509
510
511
512
513
514
515
516
517
518
519
520
521
522
523
524
525
526
527
528
529
530
531
532
533
534
535
536
537
538
539
540
541
542
543
544
545
546
547
548
549
550
551
552
553
554
555
556
557
558
559
560
561
562
563
564
565
566
567
568
569
570
571
572
573
574
575
576
577
578
579
580
581
582
583
584
585
586
587
588
589
590
591
592
593
594
595
596
597
598
599
600
601
602
603
604
605
606
607
608
609
610
611
612
613
614
615
616
617
618
619
620
621
622
623
624
625
626
627
628
629
630
631
632
633
634
635
636
637
638
639
640
641
642
643
644
645
646
647
648
649
650
651
652
653
654
655
656
657
658
659
660
661
662
663
664
665
666
667
668
669
670
671
672
673
674
675
676
677
678
679
680
681
682
683
684
685
686
687
688
689
690
691
692
693
694
695
696
697
698
699
700
701
702
703
704
705
706
707
708
709
710
711
712
713
714
715
716
717
718
719
720
721
722
723
724
725
726
727
728
729
730
731
732
733
734
735
736
737
738
739
740
741
742
743
744
745
746
747
748
749
750
751
752
753
754
755
756
757
758
759
760
761
762
763
764
765
766
767
768
769
770
771
772
773
774
775
776
777
778
779
780
781
782
783
784
785
786
787
788
789
790
791
792
793
794
795
796
797
798
799
800
801
802
803
804
805
806
807
808
809
810
811
812
813
814
815
816
817
818
819
820
821
822
823
824
825
826
827
828
829
830
831
832
833
834
835
836
837
838
839
840
841
842
843
844
845
846
847
848
849
850
851
852
853
854
855
856
857
858
859
860
861
862
863
864
865
866
867
868
869
870
871
872
873
874
875
876
877
878
879
880
881
882
883
884
885
886
887
888
889
890
891
892
893
894
895
896
897
898
899
900
901
902
903
904
905
906
907
908
909
910
911
912
913
914
915
916
917
918
919
920
921
922
923
924
925
926
927
928
929
930
931
932
933
934
935
936
937
938
939
940
941
942
943
944
945
946
947
948
949
950
951
952
953
954
955
956
957
958
959
960
961
962
963
964
965
966
967
968
969
970
971
972
973
974
975
976
977
978
979
980
981
982
983
984
985
986
987
988
989
990
991
992
993
994
995
996
997
998
999
1000

## Sheet: FLWYAEQ
	Protein sequence	>gi|723800217|emb|CEI59458.1| ammonium transporter NrgA [Bacillus subtilis]
		MQMGDTVFMFFCALLVWLMTPGLALFYGGMVKSKNVLSTAMHSFSSIAIVSIVWVLFGYTLAFAPGNSIIGGLEWAGLKGVGFDPGDYSDTIPHSLFMMFQMTFAVLTTAIISGAFAERMRFGAFLLFSVLWASLVYTPVAHWVWGGGWIGQLGALDFAGGNVVHISSGVAGLVLAIVLGKRKDGTASSPHNLIYTFLGGALIWFGWFGFNVGSALTLDGVAMYAFINTNTAAAAGIAGWILVEWIINKKPTMLGAVSGAIAGLVAITPAAGFVTPFASIIIGIIGGAVCFWGVFSLKKKFGYDDALDAFGLHGIGGTWGGIATGLFATTSVNSAGADGLFYGDASLIWKQIVAIAATYVFVFIVTFVIIKIVSLFLPLRATEEEESLGLDLTMHGEKA…
	Number of cleavage fragments	667
	Average fragment mass M	906.126
	Max exceedance probability Kstat	0.213243
Index	Sorted list of post-cleavage massesm	m / M	R_obs	R_nul	R_obs - R_nul
	http://web.expasy.org/peptide_mass/	normalized	R (m / M)	exp(-m / M)
1	2850.39	3.14568	0.00149925	0.0430375	-0.0415382
2	2461.79	2.71683	0.0029985	0.066084	-0.0630855
3	2317.67	2.55778	0.00449775	0.0774764	-0.0729787
4	2315.69	2.55559	0.005997	0.0776464	-0.0716494
5	2222.44	2.45268	0.00749625	0.0860625	-0.0785663
6	2152.51	2.37551	0.0089955	0.0929671	-0.0839716
7	2146.34	2.3687	0.0104948	0.0936024	-0.0831076
8	2140.47	2.36222	0.011994	0.0942108	-0.0822168
9	2105.38	2.3235	0.0134933	0.0979306	-0.0844373
10	2104.47	2.32249	0.0149925	0.0980291	-0.0830366
11	2101.64	2.31937	0.0164918	0.0983353	-0.0818436
12	2101.33	2.31903	0.017991	0.0983691	-0.0803781
13	2076.43	2.29154	0.0194903	0.10111	-0.0816201
14	2075.26	2.29026	0.0209895	0.10124	-0.0802509
15	2069.39	2.28378	0.0224888	0.101898	-0.0794097
16	2052.23	2.26484	0.023988	0.103847	-0.079859
17	2048.43	2.26064	0.0254873	0.104283	-0.0787962
18	1992.22	2.19861	0.0269865	0.110957	-0.0839703
19	1984.54	2.19014	0.0284858	0.111902	-0.0834158
20	1982.41	2.18779	0.029985	0.112165	-0.0821797
21	1973.2	2.17762	0.0314843	0.11331	-0.0818262
22	1964.4	2.16791	0.0329835	0.114417	-0.0814335
23	1957.29	2.16007	0.0344828	0.115317	-0.0808347
24	1952.38	2.15465	0.035982	0.115944	-0.0799618
25	1941.41	2.14253	0.0374813	0.117357	-0.079876
26	1936.34	2.13695	0.0389805	0.118015	-0.0790343
27	1933.29	2.13357	0.0404798	0.118414	-0.0779338
28	1914.29	2.11261	0.041979	0.120922	-0.0789427
29	1905.05	2.10241	0.0434783	0.122161	-0.0786831
30	1875.24	2.06951	0.0449775	0.126247	-0.0812695
31	1870.28	2.06404	0.0464768	0.12694	-0.080463
32	1864.13	2.05726	0.047976	0.127804	-0.079828
33	1854.28	2.04638	0.0494753	0.129201	-0.0797261
34	1851.39	2.04319	0.0509745	0.129614	-0.0786399
35	1837.36	2.02771	0.0524738	0.131636	-0.0791627
36	1836.14	2.02636	0.053973	0.131815	-0.0778417
37	1826.27	2.01547	0.0554723	0.133258	-0.0777854
38	1823.23	2.01211	0.0569715	0.133706	-0.0767347
39	1815.36	2.00343	0.0584708	0.134873	-0.0764018
40	1812.06	1.99978	0.05997	0.135365	-0.0753947
41	1794.12	1.97999	0.0614693	0.138071	-0.0766019
42	1793.06	1.97881	0.0629685	0.138233	-0.0752644
43	1789.17	1.97452	0.0644678	0.138828	-0.07436
44	1778.18	1.9624	0.065967	0.140521	-0.0745537
45	1752.15	1.93367	0.0674663	0.144617	-0.0771505
46	1743.94	1.92461	0.0689655	0.145933	-0.0769671
47	1738.23	1.91831	0.0704648	0.146855	-0.0763904
48	1715.04	1.89272	0.071964	0.150662	-0.0786979
49	1712.92	1.89038	0.0734633	0.151014	-0.0775511
50	1704.04	1.88058	0.0749625	0.152502	-0.0775392
51	1698.14	1.87407	0.0764618	0.153498	-0.0770366
52	1686.05	1.86072	0.077961	0.155561	-0.0775999
53	1684.07	1.85854	0.0794603	0.1559	-0.0764401
54	1670.84	1.84394	0.0809595	0.158193	-0.0772334
55	1653.98	1.82533	0.0824588	0.161164	-0.0787053
56	1650.86	1.82189	0.083958	0.16172	-0.0777623
57	1632.96	1.80214	0.0854573	0.164946	-0.0794888
58	1620.87	1.78879	0.0869565	0.167162	-0.0802059
59	1614.83	1.78212	0.0884558	0.168281	-0.0798252
60	1613.84	1.78103	0.089955	0.168465	-0.0785099
61	1610.96	1.77785	0.0914543	0.169	-0.077546
62	1605.08	1.77136	0.0929535	0.170101	-0.0771472
63	1601.88	1.76783	0.0944528	0.170702	-0.0762495
64	1599.95	1.76571	0.095952	0.171066	-0.0751141
65	1599.76	1.7655	0.0974513	0.171102	-0.0736504
66	1591.05	1.75588	0.0989505	0.172754	-0.0738038
67	1588.97	1.75359	0.10045	0.173151	-0.0727014
68	1582.05	1.74595	0.101949	0.17448	-0.0725306
69	1576.87	1.74024	0.103448	0.175479	-0.0720307
70	1574.8	1.73794	0.104948	0.175882	-0.0709341
71	1563.64	1.72563	0.106447	0.17806	-0.0716137
72	1553.81	1.71478	0.107946	0.180003	-0.0720565
73	1549.79	1.71035	0.109445	0.180803	-0.0713577
74	1542.71	1.70254	0.110945	0.182221	-0.0712765
75	1528.69	1.68706	0.112444	0.185063	-0.0726195
76	1527.85	1.68613	0.113943	0.185234	-0.0712914
77	1526.86	1.68504	0.115442	0.185437	-0.0699951
78	1519.87	1.67732	0.116942	0.186874	-0.0699323
79	1514.7	1.67163	0.118441	0.187941	-0.0695006
80	1509.85	1.66627	0.11994	0.18895	-0.0690104
81	1499.83	1.65521	0.121439	0.191051	-0.069612
82	1491.92	1.64648	0.122939	0.192727	-0.0697882
83	1487.65	1.64177	0.124438	0.193638	-0.0692
84	1481.63	1.63512	0.125937	0.194928	-0.0689914
85	1478.71	1.6319	0.127436	0.195557	-0.0681205
86	1476.65	1.62963	0.128936	0.196002	-0.0670663
87	1471.82	1.6243	0.130435	0.197049	-0.0666147
88	1467.6	1.61965	0.131934	0.197969	-0.0660345
89	1466.66	1.6186	0.133433	0.198175	-0.0647419
90	1466.61	1.61855	0.134933	0.198186	-0.0632533
91	1459.75	1.61098	0.136432	0.199691	-0.0632594
92	1457.69	1.60871	0.137931	0.200146	-0.0622145
93	1455.78	1.6066	0.13943	0.200569	-0.061139
94	1454.7	1.60541	0.14093	0.200807	-0.0598776
95	1448.79	1.59888	0.142429	0.202123	-0.0596942
96	1443.62	1.59318	0.143928	0.203278	-0.0593495
97	1440.75	1.59001	0.145427	0.203924	-0.0584964
98	1433.75	1.58229	0.146927	0.205504	-0.0585776
99	1429.55	1.57765	0.148426	0.206459	-0.0580334
100	1428.73	1.57675	0.149925	0.206646	-0.0567205
101	1425.68	1.57338	0.151424	0.207343	-0.055919
102	1416.46	1.56321	0.152924	0.209463	-0.0565395
103	1410.61	1.55674	0.154423	0.210822	-0.056399
104	1402.48	1.54778	0.155922	0.212721	-0.0567985
105	1397.66	1.54245	0.157421	0.213856	-0.0564344
106	1397.54	1.54232	0.158921	0.213883	-0.0549629
107	1395.68	1.54027	0.16042	0.214324	-0.0539039
108	1395.59	1.54017	0.161919	0.214345	-0.0524263
109	1384.6	1.52804	0.163418	0.216961	-0.0535427
110	1383.57	1.5269	0.164918	0.217207	-0.0522898
111	1381.69	1.52483	0.166417	0.217659	-0.051242
112	1371.7	1.51381	0.167916	0.22007	-0.0521537
113	1371.57	1.51366	0.169415	0.220102	-0.0506866
114	1370.52	1.51251	0.170915	0.220356	-0.0494417
115	1360.53	1.50148	0.172414	0.2228	-0.050386
116	1354.78	1.49514	0.173913	0.224218	-0.0503049
117	1353.63	1.49387	0.175412	0.224503	-0.0490906
118	1352.52	1.49264	0.176912	0.224779	-0.0478676
119	1344.74	1.48406	0.178411	0.226716	-0.048305
120	1343.5	1.48269	0.17991	0.227026	-0.0471161
121	1342.62	1.48171	0.181409	0.227248	-0.0458388
122	1342.52	1.4816	0.182909	0.227273	-0.0443645
123	1337.5	1.47606	0.184408	0.228536	-0.0441281
124	1334.51	1.47276	0.185907	0.229291	-0.0433839
125	1333.65	1.47182	0.187406	0.229508	-0.0421018
126	1330.55	1.46839	0.188906	0.230296	-0.0413904
127	1320.46	1.45726	0.190405	0.232873	-0.0424678
128	1310.38	1.44614	0.191904	0.235478	-0.043574
129	1306.57	1.44193	0.193403	0.236472	-0.0430685
130	1301.43	1.43626	0.194903	0.237815	-0.0429127
131	1300.52	1.43525	0.196402	0.238055	-0.0416533
132	1296.45	1.43076	0.197901	0.239127	-0.0412263
133	1296.4	1.43071	0.1994	0.23914	-0.0397399
134	1295.59	1.42981	0.2009	0.239355	-0.0384552
135	1295.41	1.42962	0.202399	0.2394	-0.0370016
136	1292.43	1.42632	0.203898	0.24019	-0.0362923
137	1291.53	1.42533	0.205397	0.240429	-0.0350319
138	1291.47	1.42526	0.206897	0.240445	-0.0335484
139	1290.53	1.42422	0.208396	0.240696	-0.0322998
140	1286.58	1.41987	0.209895	0.241747	-0.0318515
141	1284.43	1.4175	0.211394	0.242319	-0.0309247
142	1282.43	1.41528	0.212894	0.242857	-0.029963
143	1273.54	1.40548	0.214393	0.24525	-0.0308569
144	1271.44	1.40316	0.215892	0.24582	-0.0299281
145	1268.53	1.39994	0.217391	0.246611	-0.0292194
146	1266.42	1.39762	0.218891	0.247185	-0.0282942
147	1262.57	1.39337	0.22039	0.248236	-0.0278465
148	1257.46	1.38773	0.221889	0.249642	-0.0277527
149	1245.4	1.37442	0.223388	0.252986	-0.0295981
150	1243.57	1.37241	0.224888	0.253496	-0.0286088
151	1243.43	1.37225	0.226387	0.253537	-0.0271502
152	1241.54	1.37016	0.227886	0.254066	-0.0261799
153	1239.53	1.36794	0.229385	0.254631	-0.0252457
154	1239.48	1.36789	0.230885	0.254645	-0.0237601
155	1239.3	1.36769	0.232384	0.254693	-0.0223096
156	1235.49	1.36348	0.233883	0.255768	-0.0218851
157	1230.35	1.35781	0.235382	0.257224	-0.0218418
158	1228.46	1.35572	0.236882	0.25776	-0.0208789
159	1224.34	1.35118	0.238381	0.258936	-0.0205549
160	1218.55	1.34479	0.23988	0.260593	-0.0207134
161	1216.37	1.34239	0.241379	0.261221	-0.0198415
162	1213.36	1.33906	0.242879	0.262093	-0.0192139
163	1206.46	1.33144	0.244378	0.264096	-0.0197182
164	1200.36	1.32472	0.245877	0.265878	-0.0200008
165	1195.44	1.31929	0.247376	0.267325	-0.019949
166	1195.34	1.31918	0.248876	0.267355	-0.018479
167	1191.39	1.31482	0.250375	0.268523	-0.018148
168	1188.31	1.31141	0.251874	0.269439	-0.0175645
169	1185.49	1.30831	0.253373	0.270277	-0.0169042
170	1184.36	1.30706	0.254873	0.270616	-0.0157431
171	1180.33	1.30261	0.256372	0.271822	-0.0154507
172	1178.31	1.30038	0.257871	0.272428	-0.0145568
173	1174.32	1.29598	0.25937	0.27363	-0.0142601
174	1172.35	1.2938	0.26087	0.274226	-0.0133563
175	1172.32	1.29377	0.262369	0.274235	-0.0118663
176	1171.33	1.29268	0.263868	0.274533	-0.0106652
177	1168.27	1.2893	0.265367	0.275463	-0.0100961
178	1167.29	1.28822	0.266867	0.275762	-0.00889551
179	1164.3	1.28492	0.268366	0.276673	-0.00830731
180	1163.38	1.2839	0.269865	0.276954	-0.00708881
181	1163.21	1.28371	0.271364	0.277007	-0.00564241
182	1157.38	1.27728	0.272864	0.278794	-0.00593048
183	1154.29	1.27387	0.274363	0.279746	-0.00538311
184	1153.44	1.27293	0.275862	0.280009	-0.00414724
185	1145.3	1.26395	0.277361	0.282537	-0.00517541
186	1144.51	1.26308	0.278861	0.282783	-0.00392225
187	1143.35	1.2618	0.28036	0.283144	-0.00278393
188	1142.46	1.26082	0.281859	0.283421	-0.00156155
189	1142.28	1.26062	0.283358	0.28348	-0.000121233
190	1138.26	1.25618	0.284858	0.284739	0.000118801
191	1126.34	1.24303	0.286357	0.288509	-0.00215202
192	1125.29	1.24187	0.287856	0.288844	-0.000987953
193	1120.31	1.23638	0.289355	0.290435	-0.00107925
194	1116.28	1.23193	0.290855	0.29173	-0.000875073
195	1116.24	1.23188	0.292354	0.291744	0.000609464
196	1112.38	1.22762	0.293853	0.292988	0.000864589
197	1110.39	1.22542	0.295352	0.293634	0.00171809
198	1106.29	1.2209	0.296852	0.294966	0.00188607
199	1100.38	1.21438	0.298351	0.296893	0.00145771
200	1096.21	1.20977	0.29985	0.298265	0.0015855
201	1094.31	1.20768	0.301349	0.298891	0.00245875
202	1092.3	1.20546	0.302849	0.299554	0.00329495
203	1092.13	1.20527	0.304348	0.299611	0.00473703
204	1087.26	1.19989	0.305847	0.301226	0.00462102
205	1087.2	1.19983	0.307346	0.301245	0.00610102
206	1084.26	1.19659	0.308846	0.302223	0.00662237
207	1082.36	1.19449	0.310345	0.302858	0.00748644
208	1082.28	1.1944	0.311844	0.302885	0.00895942
209	1080.2	1.19211	0.313343	0.30358	0.00976354
210	1077.29	1.1889	0.314843	0.304558	0.010285
211	1075.36	1.18677	0.316342	0.305207	0.0111349
212	1074.29	1.18558	0.317841	0.305569	0.0122722
213	1072.23	1.18331	0.31934	0.306262	0.0130781
214	1071.2	1.18217	0.32084	0.306612	0.0142279
215	1071.2	1.18217	0.322339	0.306612	0.0157269
216	1067.29	1.17786	0.323838	0.307936	0.0159023
217	1064.18	1.17443	0.325337	0.308995	0.016342
218	1063.22	1.17337	0.326837	0.309323	0.0175138
219	1059.23	1.16897	0.328336	0.310687	0.0176491
220	1057.36	1.1669	0.329835	0.31133	0.0185049
221	1057.3	1.16684	0.331334	0.31135	0.019984
222	1057.28	1.16681	0.332834	0.311359	0.0214743
223	1057.12	1.16664	0.334333	0.311411	0.0229218
224	1054.12	1.16333	0.335832	0.312444	0.0233882
225	1053.31	1.16244	0.337331	0.312724	0.0246076
226	1053.24	1.16235	0.338831	0.312749	0.0260811
227	1045.2	1.15349	0.34033	0.315535	0.0247947
228	1044.18	1.15235	0.341829	0.315892	0.0259366
229	1041.3	1.14918	0.343328	0.316897	0.0264317
230	1041.13	1.14899	0.344828	0.316956	0.0278711
231	1037.22	1.14468	0.346327	0.318326	0.0280008
232	1032.27	1.13921	0.347826	0.320072	0.0277537
233	1031.35	1.13819	0.349325	0.320397	0.028928
234	1030.23	1.13696	0.350825	0.320792	0.0300327
235	1029.31	1.13594	0.352324	0.32112	0.0312039
236	1028.22	1.13474	0.353823	0.321506	0.0323169
237	1028.18	1.13469	0.355322	0.321521	0.0338017
238	1027.14	1.13355	0.356822	0.321888	0.0349341
239	1025.13	1.13133	0.358321	0.322602	0.0357184
240	1025.08	1.13128	0.35982	0.32262	0.0372003
241	1017.15	1.12253	0.361319	0.325457	0.0358624
242	1016.21	1.12148	0.362819	0.325796	0.0370224
243	1016.2	1.12148	0.364318	0.325797	0.0385207
244	1016.12	1.12139	0.365817	0.325827	0.0399897
245	1013.18	1.11815	0.367316	0.326885	0.0404314
246	1012.23	1.1171	0.368816	0.327228	0.0415875
247	1006.26	1.11051	0.370315	0.329391	0.0409234
248	1006.17	1.11041	0.371814	0.329424	0.0423902
249	1001.12	1.10484	0.373313	0.331265	0.0420487
250	997.226	1.10054	0.374813	0.332692	0.0421205
251	996.215	1.09942	0.376312	0.333064	0.0432483
252	995.149	1.09824	0.377811	0.333456	0.0443553
253	993.084	1.09597	0.37931	0.334216	0.045094
254	987.225	1.0895	0.38081	0.336384	0.0444251
255	986.003	1.08815	0.382309	0.336839	0.0454703
256	985.148	1.08721	0.383808	0.337156	0.0466518
257	985.018	1.08706	0.385307	0.337205	0.0481025
258	984.204	1.08617	0.386807	0.337508	0.0492987
259	984.084	1.08603	0.388306	0.337552	0.0507534
260	982.16	1.08391	0.389805	0.33827	0.0515349
261	978.113	1.07944	0.391304	0.339784	0.0515201
262	977.171	1.0784	0.392804	0.340138	0.052666
263	972.111	1.07282	0.394303	0.342042	0.0522606
264	972.081	1.07279	0.395802	0.342054	0.0537483
265	971.207	1.07182	0.397301	0.342384	0.0549177
266	970.18	1.07069	0.398801	0.342772	0.0560284
267	968.166	1.06847	0.4003	0.343535	0.0567649
268	962.215	1.0619	0.401799	0.345798	0.0560008
269	959.072	1.05843	0.403298	0.347	0.0562985
270	957.137	1.0563	0.404798	0.347742	0.0570561
271	956.13	1.05518	0.406297	0.348128	0.0581687
272	956.063	1.05511	0.407796	0.348154	0.0596422
273	954.149	1.053	0.409295	0.34889	0.0604052
274	954.134	1.05298	0.410795	0.348896	0.0618985
275	951.087	1.04962	0.412294	0.350071	0.0622228
276	947.132	1.04525	0.413793	0.351603	0.0621905
277	946.114	1.04413	0.415292	0.351998	0.0632947
278	945.124	1.04304	0.416792	0.352383	0.064409
279	944.009	1.04181	0.418291	0.352816	0.0654745
280	940.079	1.03747	0.41979	0.35435	0.0654402
281	937.085	1.03417	0.421289	0.355523	0.0657664
282	936.05	1.03302	0.422789	0.355929	0.0668597
283	935.986	1.03295	0.424288	0.355954	0.0683336
284	935.182	1.03207	0.425787	0.35627	0.069517
285	934.106	1.03088	0.427286	0.356694	0.0705927
286	933.072	1.02974	0.428786	0.357101	0.0716848
287	930.028	1.02638	0.430285	0.358302	0.0719825
288	928.183	1.02434	0.431784	0.359033	0.0727513
289	928.086	1.02423	0.433283	0.359071	0.0742122
290	928.053	1.0242	0.434783	0.359084	0.0756985
291	925.136	1.02098	0.436282	0.360242	0.0760399
292	924.021	1.01975	0.437781	0.360686	0.0770954
293	922.092	1.01762	0.43928	0.361454	0.077826
294	922.005	1.01752	0.44078	0.361489	0.0792908
295	920.073	1.01539	0.442279	0.36226	0.0800185
296	916.146	1.01106	0.443778	0.363834	0.0799443
297	915.016	1.00981	0.445277	0.364288	0.0809896
298	913.125	1.00772	0.446777	0.365049	0.0817277
299	911.025	1.00541	0.448276	0.365896	0.0823799
300	902.061	0.995513	0.449775	0.369534	0.0802413
301	898.027	0.991061	0.451274	0.371183	0.0800918
302	897.001	0.989929	0.452774	0.371603	0.0811707
303	896.952	0.989876	0.454273	0.371623	0.08265
304	884.17	0.97577	0.455772	0.376902	0.0788699
305	884.067	0.975655	0.457271	0.376945	0.0803261
306	883.055	0.974539	0.458771	0.377366	0.0814042
307	880.009	0.971177	0.46027	0.378637	0.0816326
308	878.998	0.970062	0.461769	0.37906	0.0827095
309	877.907	0.968857	0.463268	0.379517	0.0837517
310	877.094	0.96796	0.464768	0.379857	0.0849105
311	876.066	0.966825	0.466267	0.380288	0.0859785
312	874.943	0.965586	0.467766	0.38076	0.0870063
313	872.991	0.963432	0.469265	0.381581	0.0876844
314	871.047	0.961286	0.470765	0.382401	0.088364
315	869	0.959028	0.472264	0.383265	0.0889986
316	868.942	0.958963	0.473763	0.38329	0.0904732
317	866.006	0.955723	0.475262	0.384534	0.0907283
318	862.849	0.952239	0.476762	0.385876	0.0908855
319	857.063	0.945854	0.478261	0.388348	0.0899132
320	857.038	0.945826	0.47976	0.388359	0.0914014
321	857.018	0.945804	0.481259	0.388367	0.0928921
322	856.887	0.94566	0.482759	0.388423	0.0943354
323	855.006	0.943584	0.484258	0.38923	0.0950275
324	851.074	0.939245	0.485757	0.390923	0.0948341
325	850.927	0.939082	0.487256	0.390987	0.0962697
326	849.056	0.937017	0.488756	0.391795	0.0969608
327	848.995	0.93695	0.490255	0.391821	0.0984337
328	845.994	0.933638	0.491754	0.393121	0.0986332
329	845.994	0.933638	0.493253	0.393121	0.100132
330	845.908	0.933543	0.494753	0.393158	0.101594
331	844.097	0.931545	0.496252	0.393945	0.102307
332	841.934	0.929158	0.497751	0.394886	0.102865
333	840.974	0.928098	0.49925	0.395305	0.103946
334	838.826	0.925728	0.50075	0.396243	0.104507
335	838.058	0.924879	0.502249	0.396579	0.10567
336	835.82	0.92241	0.503748	0.39756	0.106188
337	835.014	0.92152	0.505247	0.397914	0.107334
338	831.927	0.918114	0.506747	0.399271	0.107475
339	826.948	0.912619	0.508246	0.401471	0.106774
340	820.989	0.906043	0.509745	0.40412	0.105625
341	820.984	0.906037	0.511244	0.404122	0.107122
342	817.94	0.902677	0.512744	0.405483	0.107261
343	817.057	0.901703	0.514243	0.405878	0.108365
344	815.039	0.899476	0.515742	0.406783	0.108959
345	814.937	0.899364	0.517241	0.406828	0.110413
346	814.894	0.899316	0.518741	0.406848	0.111893
347	813.008	0.897235	0.52024	0.407696	0.112544
348	811.977	0.896097	0.521739	0.40816	0.113579
349	811.976	0.896096	0.523238	0.40816	0.115078
350	808.991	0.892802	0.524738	0.409507	0.115231
351	808.954	0.892761	0.526237	0.409524	0.116713
352	808.932	0.892737	0.527736	0.409533	0.118203
353	806.914	0.890509	0.529235	0.410447	0.118789
354	806.828	0.890414	0.530735	0.410486	0.120249
355	805.929	0.889423	0.532234	0.410893	0.121341
356	801.87	0.884942	0.533733	0.412738	0.120995
357	799.968	0.882844	0.535232	0.413605	0.121627
358	798.938	0.881707	0.536732	0.414076	0.122656
359	797.866	0.880524	0.538231	0.414566	0.123665
360	797.049	0.879622	0.53973	0.41494	0.124791
361	786.886	0.868406	0.541229	0.41962	0.12161
362	783.923	0.865136	0.542729	0.420994	0.121734
363	779.866	0.860659	0.544228	0.422883	0.121345
364	779.848	0.860639	0.545727	0.422892	0.122836
365	775.811	0.856184	0.547226	0.42478	0.122446
366	774.915	0.855196	0.548726	0.4252	0.123526
367	774.915	0.855195	0.550225	0.4252	0.125025
368	774.829	0.8551	0.551724	0.425241	0.126484
369	773.93	0.854109	0.553223	0.425662	0.127561
370	773.885	0.854058	0.554723	0.425684	0.129039
371	772.874	0.852943	0.556222	0.426159	0.130063
372	771.825	0.851785	0.557721	0.426653	0.131068
373	769.942	0.849707	0.55922	0.42754	0.13168
374	765.775	0.845108	0.56072	0.429511	0.131209
375	763.935	0.843078	0.562219	0.430384	0.131835
376	763.848	0.842982	0.563718	0.430425	0.133293
377	762.907	0.841943	0.565217	0.430873	0.134345
378	760.845	0.839668	0.566717	0.431854	0.134863
379	759.862	0.838583	0.568216	0.432323	0.135893
380	749.952	0.827646	0.569715	0.437077	0.132638
381	749.776	0.827452	0.571214	0.437162	0.134053
382	747.893	0.825373	0.572714	0.438071	0.134642
383	745.828	0.823095	0.574213	0.439071	0.135142
384	741.929	0.818792	0.575712	0.440964	0.134748
385	741.842	0.818696	0.577211	0.441006	0.136205
386	741.798	0.818648	0.578711	0.441027	0.137683
387	740.898	0.817654	0.58021	0.441466	0.138744
388	737.875	0.814318	0.581709	0.442941	0.138768
389	737.854	0.814294	0.583208	0.442952	0.140257
390	737.854	0.814294	0.584708	0.442952	0.141756
391	736.89	0.813231	0.586207	0.443423	0.142784
392	734.85	0.81098	0.587706	0.444422	0.143284
393	733.733	0.809747	0.589205	0.444971	0.144235
394	732.832	0.808753	0.590705	0.445413	0.145291
395	730.938	0.806663	0.592204	0.446345	0.145859
396	728.889	0.804401	0.593703	0.447356	0.146348
397	726.79	0.802084	0.595202	0.448393	0.146809
398	725.815	0.801008	0.596702	0.448876	0.147825
399	724.898	0.799997	0.598201	0.44933	0.148871
400	721.854	0.796637	0.5997	0.450842	0.148858
401	715.894	0.79006	0.601199	0.453818	0.147382
402	715.891	0.790056	0.602699	0.453819	0.148879
403	715.847	0.790008	0.604198	0.453841	0.150357
404	715.807	0.789964	0.605697	0.453861	0.151836
405	709.803	0.783338	0.607196	0.456879	0.150318
406	707.83	0.78116	0.608696	0.457875	0.150821
407	707.827	0.781157	0.610195	0.457876	0.152319
408	705.809	0.77893	0.611694	0.458897	0.152797
409	703.898	0.776821	0.613193	0.459866	0.153328
410	703.75	0.776658	0.614693	0.459941	0.154752
411	702.884	0.775703	0.616192	0.46038	0.155812
412	701.879	0.774593	0.617691	0.460891	0.1568
413	690.881	0.762455	0.61919	0.46652	0.152671
414	687.791	0.759046	0.62069	0.468113	0.152577
415	686.806	0.757959	0.622189	0.468622	0.153567
416	685.778	0.756824	0.623688	0.469154	0.154534
417	680.86	0.751397	0.625187	0.471707	0.15348
418	678.697	0.749009	0.626687	0.472835	0.153852
419	677.798	0.748018	0.628186	0.473304	0.154882
420	676.814	0.746931	0.629685	0.473819	0.155867
421	675.783	0.745793	0.631184	0.474358	0.156826
422	673.726	0.743524	0.632684	0.475436	0.157248
423	670.807	0.740302	0.634183	0.47697	0.157213
424	670.763	0.740253	0.635682	0.476993	0.158689
425	668.763	0.738046	0.637181	0.478047	0.159134
426	666.818	0.7359	0.638681	0.479074	0.159606
427	666.775	0.735852	0.64018	0.479097	0.161083
428	660.73	0.729181	0.641679	0.482304	0.159375
429	658.795	0.727046	0.643178	0.483335	0.159844
430	655.792	0.723731	0.644678	0.484939	0.159738
431	654.736	0.722566	0.646177	0.485505	0.160672
432	653.693	0.721415	0.647676	0.486064	0.161612
433	652.659	0.720273	0.649175	0.486619	0.162556
434	650.775	0.718195	0.650675	0.487632	0.163043
435	650.689	0.7181	0.652174	0.487678	0.164496
436	648.757	0.715968	0.653673	0.488719	0.164954
437	646.695	0.713692	0.655172	0.489832	0.16534
438	644.728	0.711521	0.656672	0.490897	0.165775
439	644.726	0.711519	0.658171	0.490898	0.167273
440	642.839	0.709437	0.65967	0.491921	0.167749
441	642.681	0.709263	0.661169	0.492007	0.169163
442	641.765	0.708252	0.662669	0.492504	0.170164
443	635.582	0.701428	0.664168	0.495877	0.168291
444	634.73	0.700487	0.665667	0.496343	0.169324
445	632.671	0.698215	0.667166	0.497472	0.169694
446	630.8	0.696151	0.668666	0.498501	0.170165
447	626.837	0.691777	0.670165	0.500685	0.169479
448	626.715	0.691642	0.671664	0.500753	0.170911
449	624.648	0.689361	0.673163	0.501897	0.171267
450	618.598	0.682684	0.674663	0.505259	0.169404
451	617.779	0.68178	0.676162	0.505716	0.170446
452	616.712	0.680603	0.677661	0.506312	0.17135
453	615.73	0.679519	0.67916	0.506861	0.1723
454	613.668	0.677243	0.68066	0.508016	0.172644
455	612.686	0.676159	0.682159	0.508567	0.173592
456	608.76	0.671826	0.683658	0.510775	0.172883
457	606.72	0.669575	0.685157	0.511926	0.173231
458	605.599	0.668339	0.686657	0.512559	0.174097
459	604.618	0.667255	0.688156	0.513115	0.175041
460	599.684	0.661811	0.689655	0.515916	0.173739
461	599.684	0.661811	0.691154	0.515916	0.175238
462	597.712	0.659634	0.692654	0.51704	0.175613
463	596.699	0.658517	0.694153	0.517619	0.176534
464	592.649	0.654047	0.695652	0.519937	0.175715
465	588.72	0.649711	0.697151	0.522197	0.174955
466	587.674	0.648556	0.698651	0.5228	0.175851
467	578.622	0.638567	0.70015	0.528048	0.172101
468	577.724	0.637576	0.701649	0.528572	0.173077
469	577.721	0.637573	0.703148	0.528574	0.174575
470	574.754	0.634298	0.704648	0.530308	0.17434
471	574.678	0.634213	0.706147	0.530352	0.175794
472	574.675	0.634211	0.707646	0.530354	0.177292
473	574.634	0.634166	0.709145	0.530378	0.178768
474	574.632	0.634163	0.710645	0.530379	0.180265
475	573.693	0.633127	0.712144	0.530929	0.181215
476	573.649	0.633079	0.713643	0.530955	0.182689
477	573.621	0.633048	0.715142	0.530971	0.184172
478	571.587	0.630803	0.716642	0.532164	0.184477
479	570.687	0.629809	0.718141	0.532693	0.185448
480	568.717	0.627636	0.71964	0.533853	0.185788
481	565.728	0.624337	0.721139	0.535616	0.185523
482	565.537	0.624126	0.722639	0.535729	0.186909
483	564.639	0.623135	0.724138	0.536261	0.187877
484	559.62	0.617596	0.725637	0.539239	0.186398
485	557.691	0.615467	0.727136	0.540388	0.186748
486	557.647	0.615419	0.728636	0.540414	0.188221
487	556.703	0.614377	0.730135	0.540978	0.189157
488	555.708	0.613279	0.731634	0.541572	0.190062
489	555.634	0.613197	0.733133	0.541617	0.191517
490	553.677	0.611037	0.734633	0.542788	0.191845
491	551.64	0.60879	0.736132	0.544009	0.192123
492	549.714	0.606664	0.737631	0.545167	0.192465
493	542.676	0.598897	0.73913	0.549417	0.189713
494	542.632	0.598849	0.74063	0.549444	0.191186
495	539.499	0.595391	0.742129	0.551347	0.190782
496	538.687	0.594495	0.743628	0.551841	0.191787
497	537.613	0.59331	0.745127	0.552496	0.192632
498	533.625	0.588908	0.746627	0.554933	0.191694
499	530.639	0.585613	0.748126	0.556764	0.191361
500	529.68	0.584554	0.749625	0.557354	0.192271
501	528.606	0.583369	0.751124	0.558015	0.193109
502	525.62	0.580074	0.752624	0.559857	0.192767
503	523.587	0.57783	0.754123	0.561115	0.193008
504	521.614	0.575653	0.755622	0.562338	0.193284
505	521.571	0.575605	0.757121	0.562365	0.194757
506	520.604	0.574538	0.758621	0.562965	0.195656
507	519.641	0.573476	0.76012	0.563563	0.196557
508	517.641	0.571268	0.761619	0.564809	0.19681
509	517.625	0.571251	0.763118	0.564818	0.1983
510	517.58	0.5712	0.764618	0.564847	0.199771
511	516.595	0.570114	0.766117	0.565461	0.200656
512	512.606	0.565712	0.767616	0.567956	0.19966
513	510.634	0.563535	0.769115	0.569194	0.199922
514	508.575	0.561263	0.770615	0.570488	0.200126
515	507.59	0.560175	0.772114	0.571109	0.201005
516	507.587	0.560173	0.773613	0.57111	0.202503
517	506.602	0.559086	0.775112	0.571731	0.203381
518	506.467	0.558936	0.776612	0.571817	0.204795
519	503.599	0.555771	0.778111	0.57363	0.204481
520	503.596	0.555768	0.77961	0.573631	0.205979
521	502.57	0.554636	0.781109	0.574281	0.206828
522	488.627	0.539249	0.782609	0.583186	0.199422
523	487.599	0.538114	0.784108	0.583848	0.20026
524	485.624	0.535934	0.785607	0.585122	0.200485
525	480.562	0.530347	0.787106	0.588401	0.198706
526	479.505	0.529182	0.788606	0.589087	0.199519
527	478.589	0.52817	0.790105	0.589683	0.200422
528	476.484	0.525847	0.791604	0.591054	0.20055
529	475.545	0.524811	0.793103	0.591667	0.201436
530	475.502	0.524764	0.794603	0.591695	0.202908
531	472.582	0.521541	0.796102	0.593605	0.202497
532	472.542	0.521497	0.797601	0.593631	0.20397
533	471.597	0.520454	0.7991	0.59425	0.20485
534	471.554	0.520407	0.8006	0.594279	0.206321
535	468.568	0.517112	0.802099	0.59624	0.205859
536	464.565	0.512693	0.803598	0.598881	0.204718
537	464.562	0.51269	0.805097	0.598882	0.206215
538	464.519	0.512642	0.806597	0.598911	0.207686
539	462.546	0.510466	0.808096	0.600216	0.20788
540	461.472	0.50928	0.809595	0.600928	0.208667
541	460.488	0.508194	0.811094	0.601581	0.209513
542	459.543	0.507151	0.812594	0.602209	0.210385
543	455.558	0.502753	0.814093	0.604863	0.20923
544	452.569	0.499455	0.815592	0.606862	0.208731
545	452.508	0.499387	0.817091	0.606903	0.210189
546	450.535	0.49721	0.818591	0.608225	0.210366
547	450.492	0.497162	0.82009	0.608254	0.211836
548	446.461	0.492713	0.821589	0.610966	0.210623
549	445.519	0.491674	0.823088	0.611602	0.211487
550	443.561	0.489514	0.824588	0.612924	0.211663
551	441.527	0.487269	0.826087	0.614302	0.211785
552	436.508	0.48173	0.827586	0.617714	0.209872
553	432.477	0.477281	0.829085	0.620468	0.208617
554	432.431	0.47723	0.830585	0.6205	0.210085
555	431.446	0.476143	0.832084	0.621174	0.210909
556	430.547	0.475152	0.833583	0.621791	0.211792
557	429.517	0.474014	0.835082	0.622498	0.212584
558	427.577	0.471874	0.836582	0.623832	0.212749
559	424.411	0.468379	0.838081	0.626016	0.212065
560	418.552	0.461913	0.83958	0.630077	0.209503
561	416.521	0.459672	0.841079	0.631491	0.209588
562	416.475	0.459621	0.842579	0.631523	0.211056
563	414.546	0.457492	0.844078	0.632869	0.211209
564	408.457	0.450773	0.845577	0.637136	0.208442
565	406.482	0.448593	0.847076	0.638526	0.208551
566	405.362	0.447357	0.848576	0.639316	0.20926
567	404.423	0.446321	0.850075	0.639979	0.210096
568	401.463	0.443054	0.851574	0.642072	0.209502
569	400.519	0.442012	0.853073	0.642742	0.210331
570	400.475	0.441964	0.854573	0.642773	0.2118
571	397.49	0.438669	0.856072	0.644894	0.211178
572	393.44	0.4342	0.857571	0.647783	0.209788
573	391.511	0.432071	0.85907	0.649163	0.209907
574	388.464	0.428709	0.86057	0.65135	0.20922
575	386.449	0.426484	0.862069	0.6528	0.209269
576	385.42	0.425349	0.863568	0.653542	0.210026
577	383.463	0.423189	0.865067	0.654955	0.210113
578	380.444	0.419858	0.866567	0.65714	0.209426
579	379.456	0.418768	0.868066	0.657857	0.210209
580	377.484	0.416591	0.869565	0.659291	0.210275
581	377.351	0.416445	0.871064	0.659387	0.211677
582	376.41	0.415406	0.872564	0.660073	0.212491
583	375.384	0.414274	0.874063	0.66082	0.213243
584	372.465	0.411052	0.875562	0.662953	0.21261
585	369.42	0.407692	0.877061	0.665184	0.211878
586	367.463	0.405532	0.878561	0.666622	0.211939
587	365.386	0.40324	0.88006	0.668152	0.211908
588	360.367	0.397701	0.881559	0.671863	0.209696
589	358.438	0.395572	0.883058	0.673295	0.209764
590	353.375	0.389985	0.884558	0.677067	0.20749
591	351.375	0.387777	0.886057	0.678564	0.207493
592	351.359	0.38776	0.887556	0.678575	0.208981
593	349.43	0.385631	0.889055	0.680022	0.209034
594	347.368	0.383355	0.890555	0.681571	0.208984
595	345.439	0.381226	0.892054	0.683023	0.209031
596	343.467	0.379049	0.893553	0.684512	0.209041
597	341.451	0.376825	0.895052	0.686036	0.209016
598	341.37	0.376735	0.896552	0.686098	0.210454
599	339.409	0.374572	0.898051	0.687584	0.210467
600	335.403	0.370151	0.89955	0.69063	0.20892
601	333.344	0.367878	0.901049	0.692202	0.208848
602	332.357	0.366789	0.902549	0.692956	0.209593
603	330.384	0.364612	0.904048	0.694466	0.209582
604	328.368	0.362386	0.905547	0.696013	0.209534
605	321.376	0.354671	0.907046	0.701404	0.205642
606	319.271	0.352347	0.908546	0.703036	0.20551
607	317.388	0.350269	0.910045	0.704499	0.205546
608	317.385	0.350266	0.911544	0.7045	0.207044
609	317.342	0.350218	0.913043	0.704534	0.208509
610	316.357	0.349132	0.914543	0.7053	0.209242
611	312.384	0.344747	0.916042	0.7084	0.207642
612	309.322	0.341367	0.917541	0.710798	0.206744
613	307.349	0.339191	0.91904	0.712347	0.206694
614	305.392	0.337031	0.92054	0.713887	0.206653
615	303.361	0.334789	0.922039	0.715489	0.20655
616	303.359	0.334786	0.923538	0.715491	0.208047
617	303.315	0.334738	0.925037	0.715525	0.209512
618	301.386	0.332609	0.926537	0.71705	0.209487
619	296.385	0.32709	0.928036	0.721019	0.207017
620	294.351	0.324845	0.929535	0.722639	0.206896
621	293.323	0.323711	0.931034	0.72346	0.207575
622	291.304	0.321483	0.932534	0.725073	0.207461
623	289.332	0.319306	0.934033	0.726653	0.20738
624	282.296	0.311542	0.935532	0.732317	0.203215
625	280.324	0.309365	0.937031	0.733913	0.203119
626	280.281	0.309317	0.938531	0.733948	0.204583
627	278.351	0.307188	0.94003	0.735512	0.204518
628	277.339	0.306071	0.941529	0.736335	0.205195
629	277.277	0.306003	0.943028	0.736384	0.206644
630	276.246	0.304865	0.944528	0.737223	0.207305
631	275.307	0.303829	0.946027	0.737987	0.20804
632	274.32	0.302739	0.947526	0.738792	0.208735
633	273.332	0.301649	0.949025	0.739597	0.209428
634	266.297	0.293885	0.950525	0.745362	0.205163
635	264.325	0.291708	0.952024	0.746986	0.205038
636	261.28	0.288349	0.953523	0.7495	0.204023
637	261.235	0.288298	0.955022	0.749538	0.205484
638	259.305	0.286169	0.956522	0.751136	0.205386
639	248.236	0.273953	0.958021	0.760368	0.197653
640	246.263	0.271776	0.95952	0.762025	0.197495
641	246.263	0.271776	0.961019	0.762025	0.198994
642	245.282	0.270693	0.962519	0.762851	0.199668
643	244.334	0.269647	0.964018	0.763649	0.200369
644	238.243	0.262925	0.965517	0.7688	0.196718
645	236.271	0.260748	0.967016	0.770475	0.196542
646	232.28	0.256344	0.968516	0.773876	0.19464
647	231.252	0.255209	0.970015	0.774754	0.195261
648	230.307	0.254167	0.971514	0.775562	0.195952
649	228.291	0.251942	0.973013	0.77729	0.195724
650	222.244	0.245268	0.974513	0.782495	0.192018
651	218.253	0.240864	0.976012	0.785949	0.190063
652	218.21	0.240816	0.977511	0.785986	0.191525
653	217.268	0.239777	0.97901	0.786803	0.192207
654	204.228	0.225386	0.98051	0.798208	0.182302
655	204.183	0.225336	0.982009	0.798248	0.183761
656	203.198	0.224249	0.983508	0.799116	0.184392
657	202.254	0.223207	0.985007	0.799949	0.185058
658	192.233	0.212148	0.986507	0.808845	0.177662
659	188.227	0.207727	0.988006	0.812429	0.175577
660	188.227	0.207727	0.989505	0.812429	0.177076
661	181.191	0.199963	0.991004	0.818761	0.172243
662	165.192	0.182306	0.992504	0.833347	0.159157
663	160.173	0.176767	0.994003	0.837975	0.156028
664	147.131	0.162373	0.995502	0.850124	0.145379
665	146.146	0.161287	0.997001	0.851048	0.145953
666	131.175	0.144764	0.998501	0.865226	0.133275
667	89.0941	0.0983242	1	0.906355	0.0936449
668
669
670
671
672
673
674
675
676
677
678
679
680
681
682
683
684
685
686
687
688
689
690
691
692
693
694
695
696
697
698
699
700
701
702
703
704
705
706
707
708
709
710
711
712
713
714
715
716
717
718
719
720
721
722
723
724
725
726
727
728
729
730
731
732
733
734
735
736
737
738
739
740
741
742
743
744
745
746
747
748
749
750
751
752
753
754
755
756
757
758
759
760
761
762
763
764
765
766
767
768
769
770
771
772
773
774
775
776
777
778
779
780
781
782
783
784
785
786
787
788
789
790
791
792
793
794
795
796
797
798
799
800
801
802
803
804
805
806
807
808
809
810
811
812
813
814
815
816
817
818
819
820
821
822
823
824
825
826
827
828
829
830
831
832
833
834
835
836
837
838
839
840
841
842
843
844
845
846
847
848
849
850
851
852
853
854
855
856
857
858
859
860
861
862
863
864
865
866
867
868
869
870
871
872
873
874
875
876
877
878
879
880
881
882
883
884
885
886
887
888
889
890
891
892
893
894
895
896
897
898
899
900
901
902
903
904
905
906
907
908
909
910
911
912
913
914
915
916
917
918
919
920
921
922
923
924
925
926
927
928
929
930
931
932
933
934
935
936
937
938
939
940
941
942
943
944
945
946
947
948
949
950
951
952
953
954
955
956
957
958
959
960
961
962
963
964
965
966
967
968
969
970
971
972
973
974
975
976
977
978
979
980
981
982
983
984
985
986
987
988
989
990
991
992
993
994
995
996
997
998
999
1000

## Sheet: KR
	Protein sequence	>gi|723800217|emb|CEI59458.1| ammonium transporter NrgA [Bacillus subtilis]
		MQMGDTVFMFFCALLVWLMTPGLALFYGGMVKSKNVLSTAMHSFSSIAIVSIVWVLFGYTLAFAPGNSIIGGLEWAGLKGVGFDPGDYSDTIPHSLFMMFQMTFAVLTTAIISGAFAERMRFGAFLLFSVLWASLVYTPVAHWVWGGGWIGQLGALDFAGGNVVHISSGVAGLVLAIVLGKRKDGTASSPHNLIYTFLGGALIWFGWFGFNVGSALTLDGVAMYAFINTNTAAAAGIAGWILVEWIINKKPTMLGAVSGAIAGLVAITPAAGFVTPFASIIIGIIGGAVCFWGVFSLKKKFGYDDALDAFGLHGIGGTWGGIATGLFATTSVNSAGADGLFYGDASLIWKQIVAIAATYVFVFIVTFVIIKIVSLFLPLRATEEEESLGLDLTMHGEKA…
	Number of cleavage fragments	71
	Average fragment mass M	7574.65
	Max exceedance probability Kstat	0.217916
Index	Sorted list of post-cleavage massesm	m / M	R_obs	R_nul	R_obs - R_nul
	http://web.expasy.org/peptide_mass/	normalized	R (m / M)	exp(-m / M)
1	18244.5	2.40862	0.0140845	0.0899392	-0.0758547
2	17075.7	2.25432	0.028169	0.104945	-0.0767756
3	15745.4	2.0787	0.0422535	0.125093	-0.0828395
4	15686.3	2.0709	0.056338	0.126072	-0.0697342
5	15530.2	2.05028	0.0704225	0.128699	-0.0582763
6	13758	1.81633	0.084507	0.162622	-0.0781149
7	13470.7	1.77839	0.0985915	0.16891	-0.0703188
8	13168.6	1.73851	0.112676	0.175782	-0.0631059
9	12881.2	1.70057	0.126761	0.182579	-0.0558187
10	12423.6	1.64016	0.140845	0.19395	-0.0531046
11	12194.4	1.60989	0.15493	0.199909	-0.0449799
12	12166.3	1.60619	0.169014	0.20065	-0.0316361
13	12066.2	1.59297	0.183099	0.203321	-0.0202224
14	12038.2	1.58927	0.197183	0.204074	-0.00689124
15	11910	1.57235	0.211268	0.207557	0.00371065
16	11781.8	1.55543	0.225352	0.211099	0.0142531
17	11099.7	1.46537	0.239437	0.230993	0.00844393
18	11093	1.46449	0.253521	0.231196	0.0223248
19	10964.8	1.44757	0.267606	0.235142	0.0324638
20	10808.6	1.42695	0.28169	0.240041	0.0416494
21	10532.1	1.39044	0.295775	0.248966	0.0468086
22	10403.9	1.37352	0.309859	0.253215	0.0566444
23	10085.7	1.33151	0.323944	0.264079	0.0598645
24	9567.14	1.26305	0.338028	0.282791	0.0552369
25	9351.88	1.23463	0.352113	0.290943	0.0611699
26	9279.76	1.22511	0.366197	0.293726	0.0724708
27	9064.5	1.19669	0.380282	0.302193	0.0780886
28	8689.14	1.14713	0.394366	0.317546	0.0768207
29	8560.97	1.13021	0.408451	0.322965	0.0854861
30	8556.28	1.12959	0.422535	0.323164	0.0993708
31	8432.79	1.11329	0.43662	0.328476	0.108144
32	7649.81	1.00992	0.450704	0.364247	0.0864571
33	7521.64	0.993001	0.464789	0.370463	0.0943256
34	7393.46	0.97608	0.478873	0.376785	0.102088
35	7292.39	0.962735	0.492958	0.381847	0.111111
36	7136.2	0.942116	0.507042	0.389802	0.11724
37	7008.02	0.925194	0.521127	0.396454	0.124672
38	6768.03	0.893511	0.535211	0.409216	0.125995
39	6639.86	0.87659	0.549296	0.4162	0.133096
40	6483.67	0.85597	0.56338	0.424871	0.138509
41	6480.65	0.855571	0.577465	0.42504	0.152424
42	6352.48	0.83865	0.591549	0.432294	0.159255
43	6196.29	0.81803	0.605634	0.4413	0.164334
44	6062.13	0.800318	0.619718	0.449186	0.170532
45	5366.38	0.708466	0.633803	0.492399	0.141404
46	5311.9	0.701273	0.647887	0.495954	0.151934
47	5183.72	0.684351	0.661972	0.504417	0.157554
48	5055.55	0.66743	0.676056	0.513026	0.163031
49	5048.17	0.666455	0.690141	0.513526	0.176615
50	4954.8	0.65413	0.704225	0.519894	0.184331
51	4919.99	0.649534	0.71831	0.522289	0.196021
52	4791.82	0.632612	0.732394	0.531202	0.201192
53	4739.55	0.625712	0.746479	0.53488	0.211599
54	4630.35	0.611295	0.760563	0.542648	0.217916
55	4342.97	0.573355	0.774648	0.563631	0.211017
56	3834.75	0.50626	0.788732	0.602745	0.185987
57	3724.21	0.491668	0.802817	0.611606	0.191211
58	3619.49	0.477843	0.816901	0.62012	0.196782
59	3395.26	0.44824	0.830986	0.638751	0.192235
60	3028.47	0.399816	0.84507	0.670443	0.174627
61	2684.88	0.354456	0.859155	0.701555	0.1576
62	2355.93	0.311028	0.873239	0.732693	0.140546
63	1989.14	0.262605	0.887324	0.769046	0.118278
64	1057.34	0.13959	0.901408	0.869715	0.0316936
65	713.76	0.0942301	0.915493	0.910073	0.00541962
66	305.395	0.0403181	0.929577	0.960484	-0.0309064
67	302.377	0.0399196	0.943662	0.960867	-0.0172047
68	274.363	0.0362213	0.957746	0.964427	-0.00668039
69	233.268	0.0307958	0.971831	0.969674	0.00215744
70	174.203	0.0229981	0.985915	0.977264	0.00865118
71	146.189	0.0192998	1	0.980885	0.0191148
72
73
74
75
76
77
78
79
80
81
82
83
84
85
86
87
88
89
90
91
92
93
94
95
96
97
98
99
100
101
102
103
104
105
106
107
108
109
110
111
112
113
114
115
116
117
118
119
120
121
122
123
124
125
126
127
128
129
130
131
132
133
134
135
136
137
138
139
140
141
142
143
144
145
146
147
148
149
150
151
152
153
154
155
156
157
158
159
160
161
162
163
164
165
166
167
168
169
170
171
172
173
174
175
176
177
178
179
180
181
182
183
184
185
186
187
188
189
190
191
192
193
194
195
196
197
198
199
200
201
202
203
204
205
206
207
208
209
210
211
212
213
214
215
216
217
218
219
220
221
222
223
224
225
226
227
228
229
230
231
232
233
234
235
236
237
238
239
240
241
242
243
244
245
246
247
248
249
250
251
252
253
254
255
256
257
258
259
260
261
262
263
264
265
266
267
268
269
270
271
272
273
274
275
276
277
278
279
280
281
282
283
284
285
286
287
288
289
290
291
292
293
294
295
296
297
298
299
300
301
302
303
304
305
306
307
308
309
310
311
312
313
314
315
316
317
318
319
320
321
322
323
324
325
326
327
328
329
330
331
332
333
334
335
336
337
338
339
340
341
342
343
344
345
346
347
348
349
350
351
352
353
354
355
356
357
358
359
360
361
362
363
364
365
366
367
368
369
370
371
372
373
374
375
376
377
378
379
380
381
382
383
384
385
386
387
388
389
390
391
392
393
394
395
396
397
398
399
400
401
402
403
404
405
406
407
408
409
410
411
412
413
414
415
416
417
418
419
420
421
422
423
424
425
426
427
428
429
430
431
432
433
434
435
436
437
438
439
440
441
442
443
444
445
446
447
448
449
450
451
452
453
454
455
456
457
458
459
460
461
462
463
464
465
466
467
468
469
470
471
472
473
474
475
476
477
478
479
480
481
482
483
484
485
486
487
488
489
490
491
492
493
494
495
496
497
498
499
500
501
502
503
504
505
506
507
508
509
510
511
512
513
514
515
516
517
518
519
520
521
522
523
524
525
526
527
528
529
530
531
532
533
534
535
536
537
538
539
540
541
542
543
544
545
546
547
548
549
550
551
552
553
554
555
556
557
558
559
560
561
562
563
564
565
566
567
568
569
570
571
572
573
574
575
576
577
578
579
580
581
582
583
584
585
586
587
588
589
590
591
592
593
594
595
596
597
598
599
600
601
602
603
604
605
606
607
608
609
610
611
612
613
614
615
616
617
618
619
620
621
622
623
624
625
626
627
628
629
630
631
632
633
634
635
636
637
638
639
640
641
642
643
644
645
646
647
648
649
650
651
652
653
654
655
656
657
658
659
660
661
662
663
664
665
666
667
668
669
670
671
672
673
674
675
676
677
678
679
680
681
682
683
684
685
686
687
688
689
690
691
692
693
694
695
696
697
698
699
700
701
702
703
704
705
706
707
708
709
710
711
712
713
714
715
716
717
718
719
720
721
722
723
724
725
726
727
728
729
730
731
732
733
734
735
736
737
738
739
740
741
742
743
744
745
746
747
748
749
750
751
752
753
754
755
756
757
758
759
760
761
762
763
764
765
766
767
768
769
770
771
772
773
774
775
776
777
778
779
780
781
782
783
784
785
786
787
788
789
790
791
792
793
794
795
796
797
798
799
800
801
802
803
804
805
806
807
808
809
810
811
812
813
814
815
816
817
818
819
820
821
822
823
824
825
826
827
828
829
830
831
832
833
834
835
836
837
838
839
840
841
842
843
844
845
846
847
848
849
850
851
852
853
854
855
856
857
858
859
860
861
862
863
864
865
866
867
868
869
870
871
872
873
874
875
876
877
878
879
880
881
882
883
884
885
886
887
888
889
890
891
892
893
894
895
896
897
898
899
900
901
902
903
904
905
906
907
908
909
910
911
912
913
914
915
916
917
918
919
920
921
922
923
924
925
926
927
928
929
930
931
932
933
934
935
936
937
938
939
940
941
942
943
944
945
946
947
948
949
950
951
952
953
954
955
956
957
958
959
960
961
962
963
964
965
966
967
968
969
970
971
972
973
974
975
976
977
978
979
980
981
982
983
984
985
986
987
988
989
990
991
992
993
994
995
996
997
998
999
1000

## Sheet: KRFYW
	Protein sequence	>gi|723800217|emb|CEI59458.1| ammonium transporter NrgA [Bacillus subtilis]
		MQMGDTVFMFFCALLVWLMTPGLALFYGGMVKSKNVLSTAMHSFSSIAIVSIVWVLFGYTLAFAPGNSIIGGLEWAGLKGVGFDPGDYSDTIPHSLFMMFQMTFAVLTTAIISGAFAERMRFGAFLLFSVLWASLVYTPVAHWVWGGGWIGQLGALDFAGGNVVHISSGVAGLVLAIVLGKRKDGTASSPHNLIYTFLGGALIWFGWFGFNVGSALTLDGVAMYAFINTNTAAAAGIAGWILVEWIINKKPTMLGAVSGAIAGLVAITPAAGFVTPFASIIIGIIGGAVCFWGVFSLKKKFGYDDALDAFGLHGIGGTWGGIATGLFATTSVNSAGADGLFYGDASLIWKQIVAIAATYVFVFIVTFVIIKIVSLFLPLRATEEEESLGLDLTMHGEKA…
	Number of cleavage fragments	349
	Average fragment mass M	1778.53
	Max exceedance probability Kstat	0.150192
Index	Sorted list of post-cleavage massesm	m / M	R_obs	R_nul	R_obs - R_nul
	http://web.expasy.org/peptide_mass/	normalized	R (m / M)	exp(-m / M)
1	5083.21	2.85809	0.00286533	0.0573782	-0.0545129
2	5080.02	2.8563	0.00573066	0.0574812	-0.0517505
3	4853.74	2.72907	0.00859599	0.0652798	-0.0566838
4	4635.49	2.60636	0.0114613	0.073803	-0.0623417
5	4628.64	2.60251	0.0143266	0.0740877	-0.0597611
6	4587.3	2.57926	0.017192	0.0758299	-0.0586379
7	4463.41	2.5096	0.0200573	0.0813007	-0.0612434
8	4442.43	2.49781	0.0229226	0.0822654	-0.0593427
9	4381.11	2.46333	0.025788	0.0851513	-0.0593633
10	4160.04	2.33903	0.0286533	0.0964209	-0.0677676
11	4050.68	2.27754	0.0315186	0.102536	-0.0710172
12	3973.83	2.23433	0.034384	0.107064	-0.0726797
13	3942.67	2.21681	0.0372493	0.108956	-0.071707
14	3920.53	2.20436	0.0401146	0.110321	-0.0702064
15	3874.19	2.17831	0.0429799	0.113233	-0.070253
16	3845.51	2.16218	0.0458453	0.115074	-0.0692288
17	3817.14	2.14623	0.0487106	0.116924	-0.0682136
18	3812.21	2.14346	0.0515759	0.117249	-0.0656728
19	3786.32	2.1289	0.0544413	0.118968	-0.0645269
20	3767.57	2.11836	0.0573066	0.120229	-0.0629221
21	3724.21	2.09398	0.0601719	0.123196	-0.0630239
22	3716.35	2.08956	0.0630372	0.123742	-0.0607045
23	3689.32	2.07436	0.0659026	0.125637	-0.0597341
24	3688.33	2.07381	0.0687679	0.125706	-0.0569384
25	3672.25	2.06476	0.0716332	0.126849	-0.0552153
26	3653.96	2.05448	0.0744986	0.128159	-0.0536606
27	3626.17	2.03886	0.0773639	0.130178	-0.0528137
28	3582.09	2.01407	0.0802292	0.133445	-0.0532153
29	3560.16	2.00174	0.0830946	0.1351	-0.0520054
30	3488.86	1.96165	0.0859599	0.140626	-0.0546664
31	3482.09	1.95785	0.0888252	0.141162	-0.0523369
32	3435.03	1.93139	0.0916905	0.144947	-0.0532567
33	3403.97	1.91392	0.0945559	0.147501	-0.0529449
34	3330.96	1.87287	0.0974212	0.153682	-0.0562604
35	3323.04	1.86842	0.100287	0.154368	-0.0540813
36	3292.71	1.85137	0.103152	0.157023	-0.0538708
37	3281.84	1.84525	0.106017	0.157985	-0.0519682
38	3275.66	1.84178	0.108883	0.158535	-0.0496528
39	3262.72	1.8345	0.111748	0.159693	-0.0479451
40	3209.86	1.80478	0.114613	0.164511	-0.0498979
41	3202.79	1.80081	0.117479	0.165166	-0.0476873
42	3174.75	1.78504	0.120344	0.167791	-0.0474468
43	3164.51	1.77928	0.123209	0.16876	-0.0455505
44	3145.54	1.76861	0.126074	0.170569	-0.0444948
45	3126.79	1.75807	0.12894	0.172377	-0.0434368
46	3078.65	1.73101	0.131805	0.177106	-0.0453011
47	3069.38	1.72579	0.13467	0.178032	-0.0433612
48	3061.4	1.72131	0.137536	0.178833	-0.0412967
49	3046.6	1.71299	0.140401	0.180326	-0.0399252
50	3028.47	1.70279	0.143266	0.182175	-0.038908
51	3013.56	1.69441	0.146132	0.183708	-0.0375758
52	2983.71	1.67763	0.148997	0.186817	-0.0378197
53	2957.48	1.66288	0.151862	0.189593	-0.0377303
54	2941.31	1.65378	0.154728	0.191325	-0.0365968
55	2933.22	1.64924	0.157593	0.192196	-0.0346032
56	2923.27	1.64364	0.160458	0.193274	-0.032816
57	2906.2	1.63405	0.163324	0.195138	-0.0318147
58	2901.49	1.6314	0.166189	0.195656	-0.0294669
59	2850.39	1.60266	0.169054	0.20136	-0.0323053
60	2841.22	1.59751	0.17192	0.2024	-0.0304805
61	2801.2	1.57501	0.174785	0.207006	-0.0322212
62	2742.23	1.54185	0.17765	0.213985	-0.0363347
63	2737.25	1.53905	0.180516	0.214585	-0.0340688
64	2729	1.53441	0.183381	0.215583	-0.0322015
65	2724.31	1.53177	0.186246	0.216152	-0.0299057
66	2703.08	1.51984	0.189112	0.218748	-0.0296358
67	2703.02	1.5198	0.191977	0.218755	-0.0267783
68	2684.88	1.50961	0.194842	0.220997	-0.0261546
69	2682.26	1.50813	0.197708	0.221323	-0.0236155
70	2658.19	1.4946	0.200573	0.224338	-0.0237653
71	2658.1	1.49454	0.203438	0.224351	-0.0209125
72	2623.95	1.47535	0.206304	0.2287	-0.022396
73	2596.17	1.45973	0.209169	0.2323	-0.023131
74	2595.98	1.45962	0.212034	0.232325	-0.0202903
75	2595.04	1.45909	0.2149	0.232448	-0.0175484
76	2581.82	1.45166	0.217765	0.234181	-0.0164163
77	2522	1.41802	0.22063	0.242192	-0.0215619
78	2517.87	1.4157	0.223496	0.242755	-0.0192597
79	2508.86	1.41063	0.226361	0.243988	-0.0176275
80	2499.13	1.40516	0.229226	0.245327	-0.0161006
81	2490.75	1.40045	0.232092	0.246485	-0.0143931
82	2480.81	1.39486	0.234957	0.247867	-0.0129103
83	2468.76	1.38809	0.237822	0.249552	-0.0117294
84	2461.92	1.38424	0.240688	0.250513	-0.00982545
85	2439.84	1.37183	0.243553	0.253643	-0.01009
86	2436.93	1.37019	0.246418	0.254059	-0.00764027
87	2431.05	1.36689	0.249284	0.254899	-0.00561554
88	2415.91	1.35837	0.252149	0.257079	-0.00493005
89	2387.85	1.3426	0.255014	0.261167	-0.00615221
90	2380.68	1.33857	0.25788	0.262221	-0.00434153
91	2377.81	1.33695	0.260745	0.262645	-0.00189981
92	2377.78	1.33694	0.26361	0.262649	0.000961099
93	2375.75	1.33579	0.266476	0.262949	0.00352625
94	2371.73	1.33353	0.269341	0.263545	0.00579559
95	2361.68	1.32788	0.272206	0.265038	0.00716843
96	2361.6	1.32783	0.275072	0.265051	0.0100208
97	2355.93	1.32465	0.277937	0.265896	0.0120409
98	2344.56	1.31826	0.280802	0.267601	0.0132009
99	2333.62	1.3121	0.283668	0.269254	0.014414
100	2314.75	1.30149	0.286533	0.272125	0.0144075
101	2312.74	1.30036	0.289398	0.272433	0.0169652
102	2293.52	1.28956	0.292264	0.275393	0.0168706
103	2287.73	1.2863	0.295129	0.27629	0.018839
104	2283.88	1.28414	0.297994	0.27689	0.0211044
105	2279.81	1.28185	0.30086	0.277523	0.0233362
106	2267.76	1.27507	0.303725	0.279411	0.0243141
107	2267.57	1.27497	0.30659	0.27944	0.0271507
108	2236.82	1.25768	0.309456	0.284314	0.0251418
109	2235.57	1.25697	0.312321	0.284514	0.027807
110	2233.51	1.25582	0.315186	0.284844	0.0303427
111	2229.63	1.25363	0.318052	0.285466	0.0325855
112	2229.6	1.25362	0.320917	0.28547	0.0354473
113	2225.57	1.25135	0.323782	0.286117	0.0376648
114	2223.53	1.25021	0.326648	0.286446	0.0402016
115	2223.39	1.25013	0.329513	0.286468	0.0430448
116	2217.85	1.24701	0.332378	0.287362	0.0450163
117	2216.39	1.24619	0.335244	0.287599	0.047645
118	2213.66	1.24466	0.338109	0.28804	0.0500693
119	2190.39	1.23157	0.340974	0.291833	0.0491413
120	2189.5	1.23107	0.34384	0.29198	0.0518596
121	2162.53	1.21591	0.346705	0.296441	0.0502641
122	2152.45	1.21024	0.34957	0.298126	0.0514446
123	2151.64	1.20978	0.352436	0.298262	0.0541734
124	2140.34	1.20343	0.355301	0.300163	0.0551379
125	2131.55	1.19849	0.358166	0.301651	0.0565157
126	2102.51	1.18216	0.361032	0.306616	0.0544152
127	2086.5	1.17316	0.363897	0.309388	0.0545089
128	2080.55	1.16981	0.366762	0.310426	0.0563364
129	2073.64	1.16593	0.369628	0.311633	0.0579946
130	2066.43	1.16187	0.372493	0.3129	0.0595931
131	2039.51	1.14674	0.375358	0.317671	0.0576874
132	2030.48	1.14166	0.378223	0.319288	0.0589352
133	2027.37	1.13991	0.381089	0.319848	0.0612409
134	2027.22	1.13983	0.383954	0.319875	0.0640796
135	2015.34	1.13315	0.386819	0.322018	0.0648013
136	2014.36	1.13259	0.389685	0.322196	0.0674887
137	2012.16	1.13136	0.39255	0.322593	0.0699567
138	2005.28	1.12749	0.395415	0.323846	0.0715699
139	1989.14	1.11842	0.398281	0.326797	0.0714836
140	1984.54	1.11583	0.401146	0.327643	0.0735028
141	1983.29	1.11513	0.404011	0.327873	0.0761387
142	1980.27	1.11343	0.406877	0.328432	0.0784452
143	1973.2	1.10946	0.409742	0.329739	0.0800036
144	1971.54	1.10852	0.412607	0.330046	0.0825613
145	1971.24	1.10835	0.415473	0.330102	0.0853708
146	1964.4	1.1045	0.418338	0.331375	0.0869629
147	1958.45	1.10116	0.421203	0.332485	0.0887185
148	1957.29	1.10051	0.424069	0.332701	0.0913675
149	1954.32	1.09884	0.426934	0.333258	0.0936758
150	1943.23	1.0926	0.429799	0.335342	0.0944575
151	1933.29	1.08701	0.432665	0.337223	0.095442
152	1924.05	1.08182	0.43553	0.338978	0.0965523
153	1902.31	1.06959	0.438395	0.343148	0.0952475
154	1886.14	1.0605	0.441261	0.346281	0.0949798
155	1866.1	1.04924	0.444126	0.350205	0.0939214
156	1864.99	1.04861	0.446991	0.350424	0.0965672
157	1833.2	1.03074	0.449857	0.356743	0.0931135
158	1833.09	1.03067	0.452722	0.356766	0.095956
159	1823.23	1.02513	0.455587	0.35875	0.0968374
160	1820.12	1.02338	0.458453	0.359377	0.0990753
161	1813.25	1.01952	0.461318	0.360769	0.100549
162	1811.27	1.01841	0.464183	0.361169	0.103014
163	1807.14	1.01609	0.467049	0.362009	0.105039
164	1807	1.016	0.469914	0.362039	0.107875
165	1795.27	1.00941	0.472779	0.364433	0.108347
166	1794.12	1.00876	0.475645	0.36467	0.110975
167	1778.18	0.999803	0.47851	0.367952	0.110558
168	1762.01	0.99071	0.481375	0.371313	0.110062
169	1738.23	0.977339	0.484241	0.376311	0.10793
170	1729.01	0.972156	0.487106	0.378267	0.108839
171	1686.03	0.947987	0.489971	0.38752	0.102451
172	1670.98	0.93953	0.492837	0.390812	0.102025
173	1653.98	0.92997	0.495702	0.394566	0.101136
174	1650.81	0.928186	0.498567	0.39527	0.103297
175	1648.1	0.926661	0.501433	0.395873	0.105559
176	1645.88	0.925412	0.504298	0.396368	0.10793
177	1644.76	0.924785	0.507163	0.396617	0.110547
178	1628.86	0.915845	0.510029	0.400178	0.10985
179	1614.83	0.907958	0.512894	0.403347	0.109547
180	1613.84	0.907398	0.515759	0.403573	0.112186
181	1597.99	0.89849	0.518625	0.407184	0.111441
182	1586.96	0.892285	0.52149	0.409718	0.111772
183	1582.82	0.889958	0.524355	0.410673	0.113682
184	1575.79	0.886004	0.527221	0.4123	0.114921
185	1569.91	0.882698	0.530086	0.413665	0.116421
186	1563.64	0.879174	0.532951	0.415125	0.117826
187	1558.71	0.876405	0.535817	0.416277	0.11954
188	1548.72	0.870784	0.538682	0.418623	0.120059
189	1528.77	0.85957	0.541547	0.423344	0.118203
190	1522.63	0.856118	0.544413	0.424808	0.119605
191	1519.87	0.854561	0.547278	0.42547	0.121808
192	1519.76	0.854503	0.550143	0.425495	0.124649
193	1514.79	0.851707	0.553009	0.426686	0.126323
194	1510.97	0.84956	0.555874	0.427603	0.128271
195	1491.92	0.838849	0.558739	0.432208	0.126532
196	1473.56	0.828525	0.561605	0.436693	0.124912
197	1470.74	0.826938	0.56447	0.437387	0.127083
198	1457.76	0.81964	0.567335	0.44059	0.126745
199	1441.73	0.810631	0.570201	0.444578	0.125623
200	1433.75	0.806144	0.573066	0.446577	0.126489
201	1425.68	0.801605	0.575931	0.448608	0.127323
202	1424.83	0.801128	0.578797	0.448822	0.129974
203	1410.72	0.793193	0.581662	0.452398	0.129264
204	1410.61	0.793129	0.584527	0.452427	0.1321
205	1402.53	0.788586	0.587393	0.454487	0.132906
206	1389.53	0.781277	0.590258	0.457821	0.132437
207	1367.61	0.768956	0.593123	0.463497	0.129626
208	1353.63	0.761095	0.595989	0.467155	0.128834
209	1352.52	0.760468	0.598854	0.467447	0.131406
210	1333.65	0.749861	0.601719	0.472432	0.129287
211	1330.46	0.748068	0.604585	0.47328	0.131304
212	1323.6	0.744208	0.60745	0.47511	0.132339
213	1321.51	0.743036	0.610315	0.475668	0.134648
214	1310.38	0.736778	0.613181	0.478654	0.134527
215	1299.58	0.730702	0.616046	0.481571	0.134475
216	1295.41	0.728361	0.618911	0.482699	0.136212
217	1290.44	0.725565	0.621777	0.484051	0.137725
218	1274.35	0.716519	0.624642	0.48845	0.136192
219	1266.51	0.712108	0.627507	0.490609	0.136898
220	1261.35	0.70921	0.630372	0.492033	0.13834
221	1243.43	0.699131	0.633238	0.497017	0.136221
222	1213.36	0.682223	0.636103	0.505492	0.130611
223	1206.46	0.678343	0.638968	0.507457	0.131511
224	1195.42	0.672141	0.641834	0.510614	0.131219
225	1178.52	0.662638	0.644699	0.51549	0.12921
226	1163.38	0.654123	0.647564	0.519898	0.127667
227	1152.4	0.647951	0.65043	0.523117	0.127313
228	1133.18	0.637143	0.653295	0.528801	0.124494
229	1129.44	0.635042	0.65616	0.529913	0.126247
230	1127.39	0.633889	0.659026	0.530525	0.128501
231	1125.39	0.632764	0.661891	0.531122	0.130769
232	1124.35	0.632177	0.664756	0.531434	0.133323
233	1119.33	0.629357	0.667622	0.532935	0.134687
234	1106.26	0.622008	0.670487	0.536865	0.133622
235	1101.37	0.61926	0.673352	0.538342	0.13501
236	1092.35	0.614186	0.676218	0.541081	0.135137
237	1084.26	0.609638	0.679083	0.543548	0.135536
238	1077.29	0.605718	0.681948	0.545683	0.136266
239	1074.29	0.604029	0.684814	0.546605	0.138209
240	1057.34	0.594504	0.687679	0.551836	0.135843
241	1053.31	0.592237	0.690544	0.553089	0.137456
242	1052.19	0.591608	0.69341	0.553436	0.139973
243	1037.22	0.583191	0.696275	0.558115	0.13816
244	1031.35	0.579887	0.69914	0.559962	0.139178
245	1030.23	0.579259	0.702006	0.560313	0.141693
246	1016.12	0.571324	0.704871	0.564777	0.140094
247	995.149	0.559534	0.707736	0.571476	0.136261
248	986.003	0.554391	0.710602	0.574422	0.13618
249	977.171	0.549425	0.713467	0.577281	0.136186
250	971.207	0.546072	0.716332	0.57922	0.137112
251	970.18	0.545494	0.719198	0.579555	0.139643
252	964.175	0.542119	0.722063	0.581515	0.140548
253	962.215	0.541016	0.724928	0.582156	0.142772
254	949.115	0.533651	0.727794	0.58646	0.141334
255	935.182	0.525817	0.730659	0.591072	0.139587
256	933.072	0.52463	0.733524	0.591774	0.14175
257	932.215	0.524148	0.73639	0.59206	0.14433
258	928.086	0.521827	0.739255	0.593435	0.14582
259	925.95	0.520626	0.74212	0.594149	0.147972
260	924.021	0.519541	0.744986	0.594793	0.150192
261	906.136	0.509485	0.747851	0.600805	0.147046
262	897.001	0.504349	0.750716	0.603899	0.146818
263	889.019	0.499861	0.753582	0.606615	0.146967
264	877.094	0.493156	0.756447	0.610696	0.145751
265	876.066	0.492578	0.759312	0.611049	0.148263
266	869.047	0.488631	0.762178	0.613465	0.148712
267	851.074	0.478526	0.765043	0.619696	0.145347
268	836.001	0.470051	0.767908	0.62497	0.142938
269	813.995	0.457678	0.770774	0.632751	0.138022
270	808.954	0.454843	0.773639	0.634547	0.139092
271	777.962	0.437418	0.776504	0.645701	0.130803
272	765.775	0.430565	0.77937	0.650141	0.129228
273	760.845	0.427794	0.782235	0.651946	0.130289
274	759.862	0.427241	0.7851	0.652306	0.132794
275	749.952	0.421669	0.787966	0.655951	0.132014
276	747.893	0.420511	0.790831	0.656711	0.13412
277	734.85	0.413178	0.793696	0.661545	0.132152
278	728.889	0.409826	0.796562	0.663766	0.132796
279	727.879	0.409258	0.799427	0.664143	0.135284
280	724.898	0.407582	0.802292	0.665257	0.137036
281	713.76	0.40132	0.805158	0.669436	0.135722
282	709.803	0.399095	0.808023	0.670927	0.137096
283	705.871	0.396884	0.810888	0.672412	0.138476
284	703.898	0.395774	0.813754	0.673159	0.140595
285	670.763	0.377144	0.816619	0.685817	0.130802
286	666.818	0.374926	0.819484	0.68734	0.132144
287	661.777	0.372092	0.82235	0.689291	0.133059
288	660.73	0.371503	0.825215	0.689697	0.135518
289	658.795	0.370415	0.82808	0.690448	0.137633
290	653.794	0.367603	0.830946	0.692392	0.138554
291	649.788	0.365351	0.833811	0.693953	0.139858
292	641.768	0.360841	0.836676	0.69709	0.139587
293	612.686	0.344489	0.839542	0.708582	0.130959
294	602.775	0.338917	0.842407	0.712541	0.129865
295	597.712	0.33607	0.845272	0.714573	0.130699
296	577.721	0.32483	0.848138	0.72265	0.125488
297	565.537	0.31798	0.851003	0.727618	0.123385
298	555.634	0.312411	0.853868	0.731681	0.122188
299	551.64	0.310166	0.856734	0.733325	0.123408
300	525.62	0.295536	0.859599	0.744133	0.115466
301	513.594	0.288774	0.862464	0.749182	0.113283
302	510.634	0.28711	0.86533	0.75043	0.1149
303	507.59	0.285398	0.868195	0.751715	0.11648
304	503.599	0.283154	0.87106	0.753404	0.117656
305	497.638	0.279803	0.873926	0.755933	0.117993
306	490.618	0.275856	0.876791	0.758922	0.117868
307	486.612	0.273603	0.879656	0.760634	0.119022
308	479.505	0.269607	0.882521	0.763679	0.118842
309	478.589	0.269092	0.885387	0.764073	0.121314
310	474.601	0.26685	0.888252	0.765788	0.122464
311	471.641	0.265185	0.891117	0.767064	0.124054
312	462.546	0.260072	0.893983	0.770996	0.122987
313	452.572	0.254464	0.896848	0.775332	0.121516
314	450.535	0.253319	0.899713	0.776221	0.123493
315	443.561	0.249397	0.902579	0.77927	0.123308
316	440.499	0.247676	0.905444	0.780613	0.124831
317	427.577	0.24041	0.908309	0.786305	0.122004
318	421.54	0.237016	0.911175	0.788979	0.122196
319	408.457	0.22966	0.91404	0.794804	0.119236
320	391.511	0.220131	0.916905	0.802413	0.114492
321	387.479	0.217865	0.919771	0.804234	0.115537
322	385.42	0.216707	0.922636	0.805166	0.11747
323	378.428	0.212776	0.925501	0.808338	0.117164
324	377.484	0.212245	0.928367	0.808767	0.1196
325	375.384	0.211064	0.931232	0.809722	0.12151
326	374.397	0.210509	0.934097	0.810172	0.123926
327	369.42	0.207711	0.936963	0.812442	0.124521
328	346.427	0.194782	0.939828	0.823014	0.116814
329	321.376	0.180698	0.942693	0.834688	0.108006
330	305.395	0.171712	0.945559	0.842222	0.103337
331	303.361	0.170568	0.948424	0.843186	0.105238
332	302.377	0.170015	0.951289	0.843652	0.107637
333	296.385	0.166646	0.954155	0.8465	0.107655
334	293.366	0.164948	0.95702	0.847938	0.109083
335	293.323	0.164924	0.959885	0.847958	0.111927
336	274.363	0.154264	0.962751	0.857046	0.105705
337	266.297	0.149728	0.965616	0.860942	0.104674
338	264.325	0.148619	0.968481	0.861897	0.106584
339	261.28	0.146908	0.971347	0.863374	0.107973
340	252.27	0.141842	0.974212	0.867759	0.106453
341	238.243	0.133955	0.977077	0.874629	0.102448
342	236.271	0.132846	0.979943	0.8756	0.104343
343	233.268	0.131157	0.982808	0.87708	0.105728
344	222.244	0.124959	0.985673	0.882533	0.10314
345	204.228	0.11483	0.988539	0.891518	0.0970208
346	181.191	0.101877	0.991404	0.903141	0.0882632
347	174.203	0.0979475	0.994269	0.906697	0.0875728
348	165.192	0.092881	0.997135	0.911302	0.0858327
349	146.189	0.0821966	1	0.921091	0.0789092
350
351
352
353
354
355
356
357
358
359
360
361
362
363
364
365
366
367
368
369
370
371
372
373
374
375
376
377
378
379
380
381
382
383
384
385
386
387
388
389
390
391
392
393
394
395
396
397
398
399
400
401
402
403
404
405
406
407
408
409
410
411
412
413
414
415
416
417
418
419
420
421
422
423
424
425
426
427
428
429
430
431
432
433
434
435
436
437
438
439
440
441
442
443
444
445
446
447
448
449
450
451
452
453
454
455
456
457
458
459
460
461
462
463
464
465
466
467
468
469
470
471
472
473
474
475
476
477
478
479
480
481
482
483
484
485
486
487
488
489
490
491
492
493
494
495
496
497
498
499
500
501
502
503
504
505
506
507
508
509
510
511
512
513
514
515
516
517
518
519
520
521
522
523
524
525
526
527
528
529
530
531
532
533
534
535
536
537
538
539
540
541
542
543
544
545
546
547
548
549
550
551
552
553
554
555
556
557
558
559
560
561
562
563
564
565
566
567
568
569
570
571
572
573
574
575
576
577
578
579
580
581
582
583
584
585
586
587
588
589
590
591
592
593
594
595
596
597
598
599
600
601
602
603
604
605
606
607
608
609
610
611
612
613
614
615
616
617
618
619
620
621
622
623
624
625
626
627
628
629
630
631
632
633
634
635
636
637
638
639
640
641
642
643
644
645
646
647
648
649
650
651
652
653
654
655
656
657
658
659
660
661
662
663
664
665
666
667
668
669
670
671
672
673
674
675
676
677
678
679
680
681
682
683
684
685
686
687
688
689
690
691
692
693
694
695
696
697
698
699
700
701
702
703
704
705
706
707
708
709
710
711
712
713
714
715
716
717
718
719
720
721
722
723
724
725
726
727
728
729
730
731
732
733
734
735
736
737
738
739
740
741
742
743
744
745
746
747
748
749
750
751
752
753
754
755
756
757
758
759
760
761
762
763
764
765
766
767
768
769
770
771
772
773
774
775
776
777
778
779
780
781
782
783
784
785
786
787
788
789
790
791
792
793
794
795
796
797
798
799
800
801
802
803
804
805
806
807
808
809
810
811
812
813
814
815
816
817
818
819
820
821
822
823
824
825
826
827
828
829
830
831
832
833
834
835
836
837
838
839
840
841
842
843
844
845
846
847
848
849
850
851
852
853
854
855
856
857
858
859
860
861
862
863
864
865
866
867
868
869
870
871
872
873
874
875
876
877
878
879
880
881
882
883
884
885
886
887
888
889
890
891
892
893
894
895
896
897
898
899
900
901
902
903
904
905
906
907
908
909
910
911
912
913
914
915
916
917
918
919
920
921
922
923
924
925
926
927
928
929
930
931
932
933
934
935
936
937
938
939
940
941
942
943
944
945
946
947
948
949
950
951
952
953
954
955
956
957
958
959
960
961
962
963
964
965
966
967
968
969
970
971
972
973
974
975
976
977
978
979
980
981
982
983
984
985
986
987
988
989
990
991
992
993
994
995
996
997
998
999
1000
