# Supplementary material for: Statistical prediction of protein structural, localization and functional properties by the analysis of its fragment mass distributions after proteolytic cleavage
Source: Sci Rep. 2016 Feb 29;6:22286. doi: 10.1038/srep22286 (PMC4770285; doi:10.1038/srep22286)
Supplement: Supplementary Dataset 7 [file srep22286-s8.xls]

## Sheet: AmtB
Protein sequence		>gi|723800217|emb|CEI59458.1| ammonium transporter NrgA [Bacillus subtilis]
		MQMGDTVFMFFCALLVWLMTPGLALFYGGMVKSKNVLSTAMHSFSSIAIVSIVWVLFGYTLAFAPGNSIIGGLEWAGLKGVGFDPGDYSDTIPHSLFMMFQMTFAVLTTAIISGAFAERMRFGAFLLFSVLWASLVYTPVAHWVWGGGWIGQLGALDFAGGNVVHISSGVAGLVLAIVLGKRKDGTASSPHNLIYTFLGGALIWFGWFGFNVGSALTLDGVAMYAFINTNTAAAAGIAGWILVEWIINKKPTMLGAVSGAIAGLVAITPAAGFVTPFASIIIGIIGGAVCFWGVFSLKKKFGYDDALDAFGLHGIGGTWGGIATGLFATTSVNSAGADGLFYGDASLIWKQIVAIAATYVFVFIVTFVIIKIVSLFLPLRATEEEESLGLDLTMHGEKA…
		AFILMV	DE	DEK	DK	FLMWY	FLWYAEQ	KR	KRFYW
Kstat		0.239958	0.182813	0.16192	0.155283	0.16476	0.20547	0.205284	0.149176
1. Localization: Cytosolic (<0.29) or Membrane (>0.29)?				Step 1 (initial)		Step 2 (confirmation)		Step 3 (confirmation)	Step 4 (confirmation)
(model coefficients in Suppl. 2, section 2.2.1.1)	z			0.0150814		-0.957361		-1.31865	-2.47328
	p			0.50377		0.277407		0.211044	0.0777524
	Θ			>0.29 → Membrane		>0.29 → Membrane		>0.29 → Membrane	>0.29 → Membrane
2. Membrane: Monotopic (< 0.63) or Transmembrane (> 0.63)?				Step 1 (initial)	Step 2 (confirmation)
(model coefficients in Suppl. 2, section 2.2.1.2)	z			0.955656	1.62709
	p			0.722251	0.835771
	Θ			>0.63 → Transmembrane	>0.63 → Transmembrane
3. Transmembrane: Single-pass (<0.7) or Multi-pass (>0.7)?		Step 4 (confirmation)		Step 2 (confirmation)		Step 1 (initial)		Step 3 (confirmation)
(model coefficients in Suppl. 2, section 2.2.1.3)	z	-1.24035		-0.943756		-1.33813		-1.45033
	p	0.224374		0.280142		0.207818		0.189951
	Θ	>0.7 → Multi-pass		>0.7 → Multi-pass		>0.7 → Multi-pass		>0.7 → Multi-pass
4. Transmembrane: Beta-sheet (<0.5) or Alpha-helix (>0.5)?		Step 1 (initial)	Step 2 (confirmation)
(model coefficients in Suppl. 2, section 2.1.3)	z	0.492332	0.25397
	p	0.620656	0.563153
	Θ	>0.5 → alpha	>0.5 → alpha
5. Host organism: Proteobacteria (< 0.41) or Firmicute (>0.41)?		Step 1 (initial)		Step 3 (confirmation)			Step 2 (confirmation)
(model coefficients in Suppl. 2, section 2.2.2.3)	z	-0.562874		0.591806			1.1044
	p	0.362883		0.643779			0.751084
	Θ	>0.41 → Firmicute		>0.41 → Firmicute			>0.41 → Firmicute
6. Functional role: Transporters (<0.33) vs Sensors (>0.33)?									Step 1 (single)
(model coefficients in Suppl. 2, section 2.3.4)	z								-3.86141
	p								0.0206048
	Θ								<0.33 → Transporter

## Sheet: AFILMV
	Protein sequence	>gi|723800217|emb|CEI59458.1| ammonium transporter NrgA [Bacillus subtilis]
		MQMGDTVFMFFCALLVWLMTPGLALFYGGMVKSKNVLSTAMHSFSSIAIVSIVWVLFGYTLAFAPGNSIIGGLEWAGLKGVGFDPGDYSDTIPHSLFMMFQMTFAVLTTAIISGAFAERMRFGAFLLFSVLWASLVYTPVAHWVWGGGWIGQLGALDFAGGNVVHISSGVAGLVLAIVLGKRKDGTASSPHNLIYTFLGGALIWFGWFGFNVGSALTLDGVAMYAFINTNTAAAAGIAGWILVEWIINKKPTMLGAVSGAIAGLVAITPAAGFVTPFASIIIGIIGGAVCFWGVFSLKKKFGYDDALDAFGLHGIGGTWGGIATGLFATTSVNSAGADGLFYGDASLIWKQIVAIAATYVFVFIVTFVIIKIVSLFLPLRATEEEESLGLDLTMHGEKA…
	Number of cleavage fragments	897
	Average fragment mass M	897.141
	Max exceedance probability Kstat	0.239958
Index	Sorted list of post-cleavage massesm	m / M	R_obs	R_nul	R_obs - R_nul
	http://web.expasy.org/peptide_mass/	normalized	R (m / M)	exp(-m / M)
1	2823.04	3.1467	0.00111483	0.0429936	-0.0418788
2	2688.93	2.99722	0.00222965	0.0499255	-0.0476958
3	2684.88	2.99271	0.00334448	0.0501513	-0.0468069
4	2623.95	2.92479	0.00445931	0.0536759	-0.0492166
5	2615.94	2.91586	0.00557414	0.0541574	-0.0485833
6	2574.83	2.87004	0.00668896	0.0566968	-0.0500078
7	2553.69	2.84648	0.00780379	0.0580485	-0.0502447
8	2461.67	2.7439	0.00891862	0.0643187	-0.0554001
9	2332.64	2.60009	0.0100334	0.0742672	-0.0642337
10	2296.58	2.55989	0.0111483	0.0773135	-0.0661652
11	2293.52	2.55647	0.0122631	0.0775778	-0.0653147
12	2258.49	2.51742	0.0133779	0.0806671	-0.0672892
13	2248.51	2.50631	0.0144928	0.0815691	-0.0670763
14	2239.43	2.49618	0.0156076	0.0823989	-0.0667914
15	2229.52	2.48514	0.0167224	0.083314	-0.0665916
16	2207.51	2.46061	0.0178372	0.085383	-0.0675457
17	2204.51	2.45727	0.0189521	0.0856689	-0.0667169
18	2170.5	2.41935	0.0200669	0.0889796	-0.0689127
19	2165.39	2.41365	0.0211817	0.0894879	-0.0683061
20	2146.42	2.39251	0.0222965	0.0913997	-0.0691031
21	2146.34	2.39242	0.0234114	0.0914079	-0.0679966
22	2129.39	2.37352	0.0245262	0.0931518	-0.0686256
23	2126.27	2.37005	0.025641	0.0934761	-0.0678351
24	2110.46	2.35243	0.0267559	0.0951381	-0.0683822
25	2105.38	2.34677	0.0278707	0.095678	-0.0678073
26	2083.38	2.32224	0.0289855	0.0980534	-0.0690679
27	2057.34	2.29321	0.0301003	0.100941	-0.0708411
28	2033.26	2.26638	0.0312152	0.103687	-0.0724717
29	2033.18	2.26629	0.03233	0.103696	-0.0713662
30	2026.33	2.25865	0.0334448	0.104491	-0.0710467
31	2021.3	2.25305	0.0345596	0.105079	-0.070519
32	2018.21	2.2496	0.0356745	0.105441	-0.0697667
33	1998.19	2.22729	0.0367893	0.10782	-0.0710309
34	1995.27	2.22403	0.0379041	0.108173	-0.0702686
35	1989.14	2.2172	0.039019	0.108914	-0.0698951
36	1973.2	2.19943	0.0401338	0.110866	-0.0707322
37	1970.22	2.19611	0.0412486	0.111235	-0.0699865
38	1958.2	2.18272	0.0423634	0.112735	-0.0703715
39	1922.17	2.14255	0.0434783	0.117355	-0.0738772
40	1913.17	2.13252	0.0445931	0.118539	-0.0739456
41	1909.16	2.12805	0.0457079	0.11907	-0.0733616
42	1908.19	2.12696	0.0468227	0.119199	-0.0723759
43	1905.05	2.12347	0.0479376	0.119616	-0.0716785
44	1890.12	2.10683	0.0490524	0.121623	-0.072571
45	1886.14	2.10239	0.0501672	0.122164	-0.0719966
46	1875.07	2.09005	0.0512821	0.123681	-0.0723985
47	1867	2.08106	0.0523969	0.124798	-0.0724014
48	1864.13	2.07786	0.0535117	0.125198	-0.071686
49	1842.01	2.0532	0.0546265	0.128324	-0.0736972
50	1833.07	2.04323	0.0557414	0.129609	-0.0738676
51	1817.07	2.0254	0.0568562	0.131941	-0.0750846
52	1812.01	2.01976	0.057971	0.132687	-0.074716
53	1803.86	2.01067	0.0590858	0.133899	-0.0748128
54	1800	2.00638	0.0602007	0.134475	-0.0742743
55	1797.04	2.00307	0.0613155	0.13492	-0.0736044
56	1793.06	1.99863	0.0624303	0.13552	-0.0730901
57	1787.05	1.99194	0.0635452	0.136431	-0.0728858
58	1777.97	1.98181	0.06466	0.137819	-0.0731591
59	1768.13	1.97085	0.0657748	0.139338	-0.0735634
60	1750.98	1.95173	0.0668896	0.142028	-0.0751388
61	1738.95	1.93832	0.0680045	0.143945	-0.0759409
62	1727.99	1.9261	0.0691193	0.145715	-0.0765958
63	1722.98	1.92052	0.0702341	0.146531	-0.0762967
64	1719.91	1.9171	0.0713489	0.147033	-0.0756838
65	1719.82	1.91701	0.0724638	0.147047	-0.0745828
66	1717.94	1.9149	0.0735786	0.147356	-0.0737774
67	1710.82	1.90697	0.0746934	0.14853	-0.073837
68	1703.91	1.89927	0.0758082	0.149678	-0.0738702
69	1693.93	1.88814	0.0769231	0.151353	-0.07443
70	1687.91	1.88144	0.0780379	0.152371	-0.0743334
71	1683.88	1.87694	0.0791527	0.153058	-0.0739049
72	1679.9	1.8725	0.0802676	0.153739	-0.0734713
73	1675.81	1.86794	0.0813824	0.154441	-0.0730584
74	1652.95	1.84247	0.0824972	0.158426	-0.0759288
75	1643.96	1.83244	0.083612	0.160022	-0.0764098
76	1642.03	1.83029	0.0847269	0.160366	-0.0756395
77	1622.85	1.80891	0.0858417	0.163832	-0.0779907
78	1614.83	1.79997	0.0869565	0.165304	-0.0783475
79	1613.84	1.79887	0.0880713	0.165487	-0.0774152
80	1610.87	1.79556	0.0891862	0.166034	-0.0768479
81	1609.8	1.79437	0.090301	0.166233	-0.0759319
82	1607.76	1.79209	0.0914158	0.166612	-0.0751962
83	1606.67	1.79087	0.0925307	0.166815	-0.0742839
84	1601.88	1.78554	0.0936455	0.167707	-0.074061
85	1599.95	1.78339	0.0947603	0.168068	-0.0733072
86	1594.8	1.77764	0.0958751	0.169036	-0.0731612
87	1590.75	1.77313	0.09699	0.1698	-0.0728103
88	1584.98	1.7667	0.0981048	0.170896	-0.072791
89	1584.79	1.76649	0.0992196	0.170932	-0.0717121
90	1580.76	1.762	0.100334	0.171701	-0.0713664
91	1575.79	1.75645	0.101449	0.172656	-0.0712068
92	1570.77	1.75086	0.102564	0.173625	-0.0710606
93	1566.74	1.74637	0.103679	0.174406	-0.0707276
94	1563.64	1.74291	0.104794	0.17501	-0.0702158
95	1559.74	1.73857	0.105909	0.175772	-0.0698632
96	1556.78	1.73527	0.107023	0.176352	-0.0693288
97	1556.65	1.73512	0.108138	0.176379	-0.0682406
98	1553.82	1.73197	0.109253	0.176936	-0.0676826
99	1547.73	1.72518	0.110368	0.178141	-0.067773
100	1544.77	1.72188	0.111483	0.17873	-0.0672469
101	1542.8	1.71969	0.112598	0.179123	-0.066525
102	1539.79	1.71633	0.113712	0.179724	-0.0660114
103	1533.7	1.70954	0.114827	0.180949	-0.0661219
104	1532.84	1.70858	0.115942	0.181123	-0.0651809
105	1530.8	1.70631	0.117057	0.181534	-0.0644773
106	1529.76	1.70515	0.118172	0.181745	-0.0635734
107	1528.87	1.70416	0.119287	0.181925	-0.0626384
108	1523.72	1.69841	0.120401	0.182974	-0.0625723
109	1517.74	1.69176	0.121516	0.184196	-0.0626794
110	1512.88	1.68633	0.122631	0.185198	-0.0625669
111	1500.68	1.67273	0.123746	0.187733	-0.0639877
112	1497.58	1.66928	0.124861	0.188382	-0.0635212
113	1488.66	1.65934	0.125975	0.190264	-0.0642889
114	1487.68	1.65825	0.12709	0.190473	-0.0633826
115	1483.68	1.65379	0.128205	0.191323	-0.063118
116	1476.65	1.64595	0.12932	0.192829	-0.0635088
117	1471.82	1.64057	0.130435	0.19387	-0.0634351
118	1471.63	1.64036	0.13155	0.193911	-0.062361
119	1470.69	1.6393	0.132664	0.194115	-0.0614505
120	1467.6	1.63587	0.133779	0.194783	-0.0610039
121	1457.61	1.62473	0.134894	0.196966	-0.0620716
122	1456.66	1.62367	0.136009	0.197174	-0.0611648
123	1453.79	1.62047	0.137124	0.197806	-0.0606825
124	1452.64	1.61919	0.138239	0.19806	-0.0598214
125	1450.48	1.61678	0.139353	0.198537	-0.0591833
126	1443.58	1.60909	0.140468	0.20007	-0.0596018
127	1443.49	1.60899	0.141583	0.20009	-0.0585069
128	1441.8	1.6071	0.142698	0.200468	-0.0577698
129	1440.66	1.60584	0.143813	0.200722	-0.056909
130	1431.61	1.59575	0.144928	0.202757	-0.0578294
131	1428.75	1.59256	0.146042	0.203404	-0.0573614
132	1427.72	1.59142	0.147157	0.203637	-0.0564799
133	1420.54	1.58341	0.148272	0.205275	-0.0570027
134	1418.61	1.58126	0.149387	0.205716	-0.0563291
135	1416.6	1.57902	0.150502	0.206178	-0.055676
136	1413.7	1.57578	0.151616	0.206846	-0.0552295
137	1409.61	1.57122	0.152731	0.207791	-0.0550599
138	1406.46	1.56772	0.153846	0.208521	-0.0546746
139	1402.57	1.56338	0.154961	0.209427	-0.0544662
140	1401.64	1.56235	0.156076	0.209644	-0.0535681
141	1386.67	1.54566	0.157191	0.213172	-0.0559811
142	1382.62	1.54114	0.158305	0.214136	-0.0558309
143	1372.5	1.52986	0.15942	0.216566	-0.0571457
144	1369.67	1.52671	0.160535	0.21725	-0.056715
145	1369.63	1.52666	0.16165	0.217261	-0.0556109
146	1360.53	1.51652	0.162765	0.219474	-0.0567097
147	1358.66	1.51443	0.16388	0.219932	-0.0560529
148	1357.58	1.51323	0.164994	0.220199	-0.0552042
149	1357.53	1.51317	0.166109	0.22021	-0.0541012
150	1353.51	1.50869	0.167224	0.2212	-0.0539762
151	1342.62	1.49655	0.168339	0.223901	-0.0555618
152	1341.55	1.49536	0.169454	0.224167	-0.0547138
153	1340.63	1.49433	0.170569	0.224398	-0.0538294
154	1331.49	1.48415	0.171683	0.226695	-0.0550118
155	1327.5	1.4797	0.172798	0.227705	-0.0549072
156	1323.56	1.47531	0.173913	0.228708	-0.0547952
157	1315.59	1.46643	0.175028	0.230748	-0.0557201
158	1314.57	1.46528	0.176143	0.231013	-0.05487
159	1310.38	1.46062	0.177258	0.232092	-0.0548346
160	1298.68	1.44757	0.178372	0.23514	-0.0567678
161	1297.43	1.44618	0.179487	0.235467	-0.0559802
162	1296.45	1.44509	0.180602	0.235725	-0.0551233
163	1296.44	1.44507	0.181717	0.235729	-0.0540118
164	1296.4	1.44503	0.182832	0.235738	-0.0529064
165	1286.5	1.434	0.183946	0.238354	-0.0544078
166	1283.53	1.43069	0.185061	0.239143	-0.054082
167	1281.43	1.42835	0.186176	0.239705	-0.0535288
168	1279.47	1.42617	0.187291	0.240228	-0.0529368
169	1271.44	1.41721	0.188406	0.242388	-0.0539826
170	1270.54	1.41621	0.189521	0.242632	-0.0531118
171	1269.42	1.41496	0.190635	0.242934	-0.0522988
172	1266.51	1.41171	0.19175	0.243725	-0.0519747
173	1257.53	1.40171	0.192865	0.246177	-0.0533115
174	1256.47	1.40052	0.19398	0.246468	-0.052488
175	1256.33	1.40038	0.195095	0.246504	-0.0514097
176	1253.51	1.39722	0.19621	0.247283	-0.0510731
177	1251.42	1.3949	0.197324	0.247858	-0.050534
178	1250.48	1.39385	0.198439	0.248118	-0.0496786
179	1249.43	1.39268	0.199554	0.248408	-0.0488543
180	1249.39	1.39263	0.200669	0.24842	-0.0477514
181	1247.5	1.39053	0.201784	0.248944	-0.0471601
182	1244.43	1.3871	0.202899	0.249798	-0.0468992
183	1244.37	1.38704	0.204013	0.249814	-0.0458007
184	1243.49	1.38605	0.205128	0.25006	-0.0449318
185	1243.43	1.38599	0.206243	0.250076	-0.0438333
186	1242.46	1.38491	0.207358	0.250347	-0.042989
187	1239.53	1.38164	0.208473	0.251166	-0.0426936
188	1239.49	1.38161	0.209588	0.251175	-0.0415875
189	1233.3	1.3747	0.210702	0.252916	-0.0422138
190	1232.36	1.37365	0.211817	0.253181	-0.0413639
191	1231.44	1.37262	0.212932	0.253441	-0.040509
192	1229.46	1.37042	0.214047	0.254	-0.0399536
193	1227.47	1.3682	0.215162	0.254565	-0.0394029
194	1224.34	1.36471	0.216276	0.255454	-0.0391778
195	1216.37	1.35583	0.217391	0.257732	-0.0403411
196	1214.43	1.35367	0.218506	0.258292	-0.0397855
197	1213.44	1.35257	0.219621	0.258576	-0.0389551
198	1213.41	1.35253	0.220736	0.258584	-0.0378483
199	1210.48	1.34927	0.221851	0.259431	-0.0375802
200	1206.46	1.34478	0.222965	0.260598	-0.0376323
201	1200.36	1.33799	0.22408	0.262374	-0.0382934
202	1199.46	1.33698	0.225195	0.262638	-0.037443
203	1197.45	1.33474	0.22631	0.263227	-0.0369175
204	1197.42	1.33471	0.227425	0.263235	-0.0358106
205	1197.22	1.33449	0.22854	0.263293	-0.0347535
206	1192.44	1.32916	0.229654	0.2647	-0.035046
207	1192.33	1.32904	0.230769	0.264732	-0.0339627
208	1190.23	1.32669	0.231884	0.265353	-0.0334692
209	1188.31	1.32455	0.232999	0.265923	-0.032924
210	1185.49	1.32141	0.234114	0.266759	-0.0326454
211	1184.36	1.32015	0.235229	0.267096	-0.0318677
212	1180.34	1.31567	0.236343	0.268295	-0.0319513
213	1178.37	1.31347	0.237458	0.268885	-0.031427
214	1177.42	1.31242	0.238573	0.269168	-0.0305952
215	1173.34	1.30786	0.239688	0.270397	-0.0307092
216	1168.4	1.30236	0.240803	0.271889	-0.0310867
217	1168.27	1.30221	0.241918	0.271929	-0.0300118
218	1166.31	1.30003	0.243032	0.272522	-0.0294901
219	1165.24	1.29884	0.244147	0.272848	-0.028701
220	1163.21	1.29657	0.245262	0.273468	-0.0282061
221	1158.38	1.29119	0.246377	0.274944	-0.0285671
222	1158.28	1.29108	0.247492	0.274974	-0.0274819
223	1157.38	1.29007	0.248606	0.27525	-0.0266439
224	1155.34	1.2878	0.249721	0.275877	-0.0261553
225	1154.3	1.28664	0.250836	0.276198	-0.0253617
226	1148.37	1.28003	0.251951	0.278029	-0.0260781
227	1145.3	1.27661	0.253066	0.278983	-0.0259169
228	1143.17	1.27424	0.254181	0.279643	-0.0254623
229	1142.49	1.27348	0.255295	0.279856	-0.0245609
230	1142.46	1.27345	0.25641	0.279864	-0.023454
231	1137.32	1.26772	0.257525	0.281473	-0.0239481
232	1130.33	1.25992	0.25864	0.283676	-0.0250365
233	1129.28	1.25876	0.259755	0.284007	-0.0242519
234	1128.2	1.25755	0.26087	0.284349	-0.0234791
235	1126.34	1.25547	0.261984	0.284941	-0.0229569
236	1121.36	1.24993	0.263099	0.286525	-0.023426
237	1120.31	1.24876	0.264214	0.28686	-0.0226464
238	1119.33	1.24766	0.265329	0.287175	-0.0218459
239	1117.23	1.24532	0.266444	0.287849	-0.0214048
240	1116.28	1.24427	0.267559	0.288152	-0.0205939
241	1114.41	1.24218	0.268673	0.288754	-0.0200804
242	1106.35	1.23319	0.269788	0.291361	-0.0215733
243	1102.26	1.22863	0.270903	0.292693	-0.0217901
244	1102.21	1.22858	0.272018	0.292707	-0.0206893
245	1100.38	1.22655	0.273133	0.293304	-0.0201714
246	1100.28	1.22643	0.274247	0.293337	-0.0190898
247	1099.21	1.22524	0.275362	0.293688	-0.0183255
248	1097.32	1.22313	0.276477	0.294307	-0.0178298
249	1096.3	1.22199	0.277592	0.294644	-0.0170517
250	1096.21	1.22189	0.278707	0.294673	-0.0159657
251	1093.2	1.21854	0.279822	0.295662	-0.0158402
252	1086.3	1.21085	0.280936	0.297945	-0.0170086
253	1086.3	1.21084	0.282051	0.297945	-0.0158942
254	1085.27	1.2097	0.283166	0.298287	-0.0151209
255	1084.26	1.20857	0.284281	0.298623	-0.014342
256	1083.38	1.20759	0.285396	0.298916	-0.0135198
257	1082.36	1.20645	0.286511	0.299257	-0.0127463
258	1074.22	1.19738	0.287625	0.301985	-0.0143598
259	1072.33	1.19528	0.28874	0.30262	-0.0138802
260	1067.29	1.18966	0.289855	0.304325	-0.0144696
261	1067.21	1.18957	0.29097	0.304352	-0.0133821
262	1067.18	1.18954	0.292085	0.304362	-0.0122777
263	1067.16	1.18952	0.2932	0.304369	-0.011169
264	1063.24	1.18514	0.294314	0.305704	-0.0113894
265	1063.09	1.18497	0.295429	0.305755	-0.0103258
266	1059.28	1.18073	0.296544	0.307055	-0.0105115
267	1057.34	1.17857	0.297659	0.307718	-0.0100593
268	1055.16	1.17614	0.298774	0.308467	-0.00969361
269	1053.24	1.17399	0.299889	0.30913	-0.00924124
270	1050.14	1.17054	0.301003	0.310201	-0.00919723
271	1050.05	1.17044	0.302118	0.310231	-0.00811321
272	1049.23	1.16953	0.303233	0.310512	-0.00727944
273	1048.34	1.16854	0.304348	0.310822	-0.00647391
274	1046.23	1.16618	0.305463	0.311553	-0.00609073
275	1044.22	1.16394	0.306577	0.312254	-0.00567693
276	1043.2	1.16281	0.307692	0.312607	-0.00491481
277	1041.3	1.16069	0.308807	0.31327	-0.00446319
278	1038.21	1.15724	0.309922	0.314351	-0.00442911
279	1035.25	1.15394	0.311037	0.31539	-0.00435347
280	1034.18	1.15275	0.312152	0.315767	-0.00361534
281	1033.15	1.1516	0.313266	0.31613	-0.00286368
282	1029.33	1.14735	0.314381	0.317478	-0.00309705
283	1029.31	1.14732	0.315496	0.317487	-0.00199125
284	1029.2	1.1472	0.316611	0.317523	-0.000912375
285	1028.13	1.14601	0.317726	0.317903	-0.000176973
286	1025.22	1.14276	0.318841	0.318937	-9.67936e-05
287	1024.27	1.14171	0.319955	0.319274	0.000681265
288	1022.23	1.13943	0.32107	0.320001	0.00106895
289	1017.23	1.13386	0.322185	0.321788	0.00039664
290	1016.12	1.13262	0.3233	0.322188	0.0011115
291	1015.19	1.13159	0.324415	0.322521	0.00189418
292	1015.04	1.13142	0.32553	0.322575	0.0029549
293	1013.18	1.12935	0.326644	0.323245	0.00339961
294	1012.13	1.12817	0.327759	0.323624	0.00413513
295	1009.17	1.12487	0.328874	0.324694	0.00418037
296	1008.2	1.1238	0.329989	0.325044	0.00494503
297	1006.26	1.12163	0.331104	0.325748	0.00535545
298	1003.12	1.11813	0.332219	0.32689	0.00532882
299	1002.13	1.11703	0.333333	0.327251	0.00608268
300	1001.25	1.11605	0.334448	0.327572	0.00687628
301	998.251	1.1127	0.335563	0.32867	0.00689327
302	997.076	1.11139	0.336678	0.3291	0.00757735
303	994.199	1.10819	0.337793	0.330158	0.00763511
304	993.168	1.10704	0.338907	0.330537	0.00837041
305	993.084	1.10694	0.340022	0.330568	0.00945439
306	992.158	1.10591	0.341137	0.330909	0.0102277
307	989.096	1.1025	0.342252	0.332041	0.0102111
308	987.225	1.10041	0.343367	0.332734	0.0106328
309	986.151	1.09921	0.344482	0.333133	0.011349
310	986.003	1.09905	0.345596	0.333188	0.0124088
311	984.163	1.097	0.346711	0.333872	0.0128396
312	982.16	1.09477	0.347826	0.334618	0.0132082
313	981.114	1.0936	0.348941	0.335008	0.0139327
314	975.153	1.08696	0.350056	0.337241	0.0128144
315	974.201	1.08589	0.351171	0.3376	0.013571
316	973.14	1.08471	0.352285	0.337999	0.0142865
317	973.139	1.08471	0.3534	0.337999	0.0154009
318	973.137	1.08471	0.354515	0.338	0.0165149
319	972.111	1.08357	0.35563	0.338387	0.0172431
320	970.223	1.08146	0.356745	0.3391	0.0176449
321	967.089	1.07797	0.35786	0.340286	0.0175732
322	964.234	1.07478	0.358974	0.341371	0.0176031
323	963.951	1.07447	0.360089	0.341479	0.0186103
324	963.101	1.07352	0.361204	0.341802	0.0194017
325	959.153	1.06912	0.362319	0.34331	0.0190089
326	959.072	1.06903	0.363434	0.343341	0.0200927
327	954.198	1.0636	0.364548	0.345211	0.0193372
328	954.149	1.06354	0.365663	0.34523	0.0204333
329	954.134	1.06353	0.366778	0.345236	0.0215421
330	954.053	1.06344	0.367893	0.345267	0.0226258
331	954.004	1.06338	0.369008	0.345286	0.023722
332	950.077	1.05901	0.370123	0.346801	0.023322
333	947.132	1.05572	0.371237	0.347941	0.0232964
334	945.124	1.05348	0.372352	0.348721	0.0236317
335	944.201	1.05245	0.373467	0.34908	0.0243873
336	944.185	1.05244	0.374582	0.349086	0.0254962
337	944.116	1.05236	0.375697	0.349113	0.026584
338	939.079	1.04675	0.376812	0.351078	0.0257335
339	939.033	1.04669	0.377926	0.351096	0.0268302
340	937.085	1.04452	0.379041	0.35186	0.0271816
341	936.116	1.04344	0.380156	0.35224	0.0279164
342	935.182	1.0424	0.381271	0.352607	0.0286643
343	934.016	1.0411	0.382386	0.353065	0.0293207
344	933.072	1.04005	0.383501	0.353437	0.0300637
345	932.215	1.03909	0.384615	0.353775	0.0308405
346	932.044	1.0389	0.38573	0.353842	0.0318881
347	931.054	1.0378	0.386845	0.354233	0.0326122
348	928.183	1.0346	0.38796	0.355368	0.0325915
349	928.086	1.03449	0.389075	0.355407	0.0336681
350	925.053	1.03111	0.39019	0.35661	0.0335792
351	922.092	1.02781	0.391304	0.357789	0.0335151
352	922.005	1.02772	0.392419	0.357824	0.0345955
353	918.188	1.02346	0.393534	0.35935	0.0341844
354	917.072	1.02222	0.394649	0.359797	0.0348522
355	916.146	1.02118	0.395764	0.360168	0.0355954
356	915.159	1.02008	0.396878	0.360565	0.0363136
357	915.098	1.02002	0.397993	0.360589	0.0374039
358	915.057	1.01997	0.399108	0.360606	0.0385022
359	913.125	1.01782	0.400223	0.361383	0.0388398
360	912.058	1.01663	0.401338	0.361813	0.0395246
361	909.07	1.0133	0.402453	0.36302	0.0394325
362	902.96	1.00649	0.403567	0.365501	0.0380662
363	901.073	1.00438	0.404682	0.366271	0.0384115
364	900.129	1.00333	0.405797	0.366656	0.0391408
365	899.144	1.00223	0.406912	0.367059	0.0398529
366	896.011	0.99874	0.408027	0.368343	0.0396834
367	892.068	0.994345	0.409142	0.369966	0.0391759
368	889.019	0.990947	0.410256	0.371225	0.0390313
369	886.102	0.987695	0.411371	0.372434	0.0389372
370	884.984	0.986449	0.412486	0.372898	0.0395876
371	884.17	0.985542	0.413601	0.373237	0.0403641
372	883.071	0.984316	0.414716	0.373695	0.0410211
373	883.055	0.984299	0.415831	0.373701	0.0421295
374	883.055	0.984299	0.416945	0.373701	0.0432443
375	883.055	0.984299	0.41806	0.373701	0.044359
376	881.039	0.982052	0.419175	0.374542	0.0446333
377	880.033	0.98093	0.42029	0.374962	0.0453276
378	878.998	0.979777	0.421405	0.375395	0.0460099
379	878.115	0.978792	0.42252	0.375765	0.0467548
380	877.094	0.977655	0.423634	0.376192	0.0474419
381	876.066	0.976508	0.424749	0.376624	0.0481253
382	875.068	0.975396	0.425864	0.377043	0.0488211
383	874.045	0.974256	0.426979	0.377473	0.0495057
384	874.008	0.974214	0.428094	0.377489	0.0506049
385	873.966	0.974168	0.429208	0.377506	0.051702
386	873.019	0.973113	0.430323	0.377905	0.0524184
387	872.075	0.97206	0.431438	0.378303	0.0531351
388	871.062	0.970931	0.432553	0.37873	0.0538226
389	871.047	0.970914	0.433668	0.378737	0.0549311
390	867.954	0.967467	0.434783	0.380045	0.0547381
391	866.006	0.965295	0.435897	0.380871	0.0550265
392	864.088	0.963157	0.437012	0.381686	0.0553263
393	862.938	0.961875	0.438127	0.382176	0.0559515
394	857.063	0.955327	0.439242	0.384686	0.0545557
395	855.001	0.953029	0.440357	0.385571	0.0547853
396	854.057	0.951977	0.441472	0.385977	0.0554942
397	851.074	0.948651	0.442586	0.387263	0.0553234
398	850.927	0.948487	0.443701	0.387327	0.0563746
399	849.942	0.947389	0.444816	0.387752	0.0570641
400	849.084	0.946433	0.445931	0.388123	0.0578081
401	848.995	0.946333	0.447046	0.388162	0.0588841
402	847.022	0.944135	0.448161	0.389016	0.0591445
403	845.994	0.942989	0.449275	0.389462	0.0598133
404	845.994	0.942988	0.45039	0.389462	0.0609279
405	845.991	0.942986	0.451505	0.389463	0.0620418
406	844.981	0.94186	0.45262	0.389902	0.0627179
407	844.097	0.940875	0.453735	0.390286	0.0634484
408	843.008	0.939661	0.454849	0.39076	0.0640891
409	841.039	0.937465	0.455964	0.391619	0.0643451
410	840.974	0.937394	0.457079	0.391647	0.0654319
411	838.974	0.935164	0.458194	0.392522	0.0656724
412	838.058	0.934142	0.459309	0.392923	0.0663861
413	835.011	0.930747	0.460424	0.394259	0.0661644
414	833.038	0.928548	0.461538	0.395127	0.0664113
415	831.921	0.927302	0.462653	0.395619	0.0670338
416	831.041	0.926321	0.463768	0.396008	0.0677603
417	828.966	0.924009	0.464883	0.396925	0.0679583
418	828.923	0.923961	0.465998	0.396944	0.0690539
419	826.047	0.920755	0.467113	0.398218	0.0688941
420	825.92	0.920613	0.468227	0.398275	0.0699527
421	825.874	0.920562	0.469342	0.398295	0.071047
422	824.031	0.918507	0.470457	0.399114	0.0713428
423	822.957	0.91731	0.471572	0.399592	0.0719795
424	820.989	0.915117	0.472687	0.40047	0.0722169
425	820.984	0.915112	0.473802	0.400472	0.0733296
426	819.055	0.912961	0.474916	0.401334	0.0735824
427	817.999	0.911784	0.476031	0.401807	0.0742244
428	816.044	0.909605	0.477146	0.402683	0.0744627
429	815.039	0.908484	0.478261	0.403135	0.075126
430	815.023	0.908467	0.479376	0.403142	0.076234
431	814.937	0.908371	0.480491	0.40318	0.07731
432	813.008	0.906221	0.481605	0.404048	0.077557
433	811.977	0.905071	0.48272	0.404513	0.0782072
434	811.976	0.905071	0.483835	0.404513	0.0793218
435	808.954	0.901702	0.48495	0.405878	0.0790715
436	808.932	0.901678	0.486065	0.405888	0.0801766
437	808.932	0.901678	0.487179	0.405888	0.0812914
438	807.92	0.900549	0.488294	0.406347	0.0819478
439	807.902	0.900529	0.489409	0.406355	0.0830545
440	806.957	0.899477	0.490524	0.406783	0.0837414
441	806.828	0.899332	0.491639	0.406841	0.0847975
442	805.003	0.897298	0.492754	0.40767	0.0850841
443	803.99	0.896168	0.493868	0.40813	0.085738
444	802.987	0.895051	0.494983	0.408587	0.0863964
445	802.839	0.894886	0.496098	0.408654	0.087444
446	801.999	0.89395	0.497213	0.409037	0.0881761
447	801.938	0.893882	0.498328	0.409065	0.0892631
448	801.897	0.893836	0.499443	0.409083	0.0903592
449	800.011	0.891734	0.500557	0.409944	0.0906132
450	799.968	0.891686	0.501672	0.409964	0.0917082
451	799.955	0.891672	0.502787	0.40997	0.0928172
452	797.866	0.889342	0.503902	0.410926	0.092976
453	796.922	0.88829	0.505017	0.411358	0.0936583
454	795.977	0.887237	0.506132	0.411792	0.0943396
455	793.739	0.884743	0.507246	0.41282	0.0944261
456	793.009	0.883929	0.508361	0.413156	0.0952048
457	791.859	0.882647	0.509476	0.413686	0.0957896
458	788.005	0.878352	0.510591	0.415467	0.0951237
459	787.998	0.878343	0.511706	0.415471	0.0962349
460	786.97	0.877197	0.512821	0.415947	0.0968733
461	786.926	0.877148	0.513935	0.415967	0.097968
462	786.886	0.877104	0.51505	0.415986	0.0990641
463	785.985	0.876099	0.516165	0.416404	0.099761
464	785.939	0.876048	0.51728	0.416425	0.100855
465	785.038	0.875044	0.518395	0.416844	0.101551
466	783.923	0.873801	0.519509	0.417362	0.102147
467	783.923	0.873801	0.520624	0.417362	0.103262
468	780.94	0.870476	0.521739	0.418752	0.102987
469	780.909	0.870442	0.522854	0.418766	0.104088
470	779.848	0.869259	0.523969	0.419262	0.104707
471	775.86	0.864813	0.525084	0.42113	0.103953
472	774.913	0.863758	0.526198	0.421575	0.104623
473	774.829	0.863664	0.527313	0.421614	0.105699
474	771.955	0.860461	0.528428	0.422967	0.105461
475	771.825	0.860316	0.529543	0.423028	0.106514
476	771.011	0.859409	0.530658	0.423412	0.107245
477	769.896	0.858166	0.531773	0.423939	0.107834
478	769.896	0.858166	0.532887	0.423939	0.108948
479	767.895	0.855936	0.534002	0.424885	0.109117
480	767.88	0.855919	0.535117	0.424893	0.110224
481	765.839	0.853644	0.536232	0.42586	0.110372
482	764.955	0.852659	0.537347	0.42628	0.111067
483	763.935	0.851521	0.538462	0.426765	0.111696
484	763.805	0.851377	0.539576	0.426827	0.112749
485	759.86	0.846979	0.540691	0.428708	0.111983
486	758.87	0.845876	0.541806	0.429181	0.112625
487	757.974	0.844877	0.542921	0.42961	0.113311
488	757.903	0.844797	0.544036	0.429644	0.114391
489	757.888	0.844781	0.545151	0.429652	0.115499
490	757.885	0.844778	0.546265	0.429653	0.116613
491	754.968	0.841526	0.54738	0.431052	0.116328
492	749.952	0.835935	0.548495	0.433469	0.115026
493	749.862	0.835835	0.54961	0.433512	0.116098
494	746.861	0.83249	0.550725	0.434965	0.11576
495	745.849	0.831362	0.551839	0.435456	0.116383
496	743.876	0.829162	0.552954	0.436415	0.11654
497	741.844	0.826898	0.554069	0.437404	0.116665
498	740.898	0.825843	0.555184	0.437866	0.117318
499	739.869	0.824697	0.556299	0.438368	0.117931
500	737.854	0.82245	0.557414	0.439354	0.11806
501	733.863	0.818001	0.558528	0.441313	0.117216
502	731.977	0.815899	0.559643	0.442241	0.117402
503	730.938	0.814741	0.560758	0.442754	0.118004
504	728.889	0.812458	0.561873	0.443766	0.118107
505	727.879	0.811332	0.562988	0.444266	0.118722
506	726.787	0.810114	0.564103	0.444807	0.119295
507	724.898	0.808009	0.565217	0.445745	0.119473
508	724.898	0.808009	0.566332	0.445745	0.120588
509	724.771	0.807868	0.567447	0.445808	0.121639
510	721.852	0.804613	0.568562	0.447261	0.121301
511	719.879	0.802414	0.569677	0.448245	0.121431
512	715.891	0.797969	0.570792	0.450243	0.120549
513	715.807	0.797875	0.571906	0.450285	0.121622
514	713.918	0.79577	0.573021	0.451234	0.121788
515	713.76	0.795594	0.574136	0.451313	0.122823
516	712.905	0.794641	0.575251	0.451744	0.123507
517	712.887	0.794621	0.576366	0.451752	0.124613
518	712.844	0.794573	0.57748	0.451774	0.125706
519	709.861	0.791248	0.578595	0.453279	0.125316
520	708.769	0.790031	0.57971	0.453831	0.125879
521	707.83	0.788984	0.580825	0.454306	0.126519
522	707.825	0.788978	0.58194	0.454309	0.127631
523	705.871	0.7868	0.583055	0.455299	0.127755
524	704.84	0.785651	0.584169	0.455823	0.128346
525	704.781	0.785585	0.585284	0.455853	0.129431
526	703.75	0.784436	0.586399	0.456377	0.130022
527	702.884	0.783471	0.587514	0.456817	0.130696
528	702.806	0.783384	0.588629	0.456858	0.131771
529	701.879	0.782351	0.589744	0.45733	0.132414
530	701.864	0.782334	0.590858	0.457337	0.133521
531	700.851	0.781204	0.591973	0.457854	0.134119
532	699.848	0.780087	0.593088	0.458366	0.134722
533	698.817	0.778938	0.594203	0.458893	0.13531
534	698.817	0.778938	0.595318	0.458893	0.136424
535	698.817	0.778938	0.596433	0.458893	0.137539
536	697.789	0.777792	0.597547	0.459419	0.138128
537	696.844	0.776739	0.598662	0.459903	0.138759
538	694.76	0.774416	0.599777	0.460973	0.138804
539	693.876	0.773431	0.600892	0.461427	0.139465
540	692.726	0.772149	0.602007	0.462019	0.139987
541	690.881	0.770092	0.603122	0.462971	0.140151
542	690.838	0.770043	0.604236	0.462993	0.141243
543	689.68	0.768753	0.605351	0.463591	0.14176
544	687.837	0.766699	0.606466	0.464544	0.141922
545	687.835	0.766696	0.607581	0.464545	0.143035
546	687.791	0.766648	0.608696	0.464568	0.144128
547	686.852	0.765601	0.60981	0.465054	0.144756
548	686.824	0.765569	0.610925	0.465069	0.145856
549	686.809	0.765553	0.61204	0.465077	0.146963
550	686.806	0.76555	0.613155	0.465078	0.148077
551	686.676	0.765404	0.61427	0.465146	0.149124
552	685.862	0.764497	0.615385	0.465568	0.149817
553	683.846	0.76225	0.616499	0.466615	0.149884
554	681.807	0.759978	0.617614	0.467677	0.149937
555	681.777	0.759944	0.618729	0.467693	0.151036
556	678.697	0.756511	0.619844	0.469301	0.150543
557	677.798	0.755509	0.620959	0.469771	0.151187
558	675.783	0.753262	0.622074	0.470828	0.151246
559	674.838	0.75221	0.623188	0.471324	0.151864
560	673.811	0.751064	0.624303	0.471864	0.152439
561	673.767	0.751015	0.625418	0.471887	0.153531
562	672.797	0.749934	0.626533	0.472398	0.154135
563	671.878	0.74891	0.627648	0.472881	0.154766
564	671.837	0.748865	0.628763	0.472903	0.155859
565	670.763	0.747667	0.629877	0.47347	0.156408
566	670.763	0.747667	0.630992	0.47347	0.157522
567	668.763	0.745438	0.632107	0.474527	0.15758
568	666.818	0.74327	0.633222	0.475556	0.157665
569	662.7	0.73868	0.634337	0.477744	0.156592
570	661.777	0.737651	0.635452	0.478236	0.157216
571	661.756	0.737627	0.636566	0.478247	0.158319
572	660.73	0.736484	0.637681	0.478794	0.158887
573	658.795	0.734327	0.638796	0.479828	0.158968
574	658.665	0.734183	0.639911	0.479898	0.160013
575	656.813	0.732118	0.641026	0.48089	0.160136
576	655.836	0.731028	0.64214	0.481414	0.160727
577	655.792	0.73098	0.643255	0.481437	0.161818
578	652.708	0.727542	0.64437	0.483095	0.161275
579	650.775	0.725388	0.645485	0.484137	0.161348
580	650.773	0.725385	0.6466	0.484138	0.162462
581	646.701	0.720846	0.647715	0.486341	0.161374
582	644.815	0.718744	0.648829	0.487364	0.161465
583	644.728	0.718647	0.649944	0.487411	0.162533
584	644.726	0.718645	0.651059	0.487412	0.163647
585	642.839	0.716542	0.652174	0.488438	0.163736
586	641.809	0.715393	0.653289	0.489	0.164289
587	641.809	0.715393	0.654404	0.489	0.165404
588	638.718	0.711949	0.655518	0.490687	0.164831
589	636.746	0.70975	0.656633	0.491767	0.164866
590	636.746	0.70975	0.657748	0.491767	0.165981
591	634.73	0.707503	0.658863	0.492873	0.165989
592	633.761	0.706422	0.659978	0.493406	0.166571
593	632.671	0.705208	0.661093	0.494006	0.167087
594	631.788	0.704224	0.662207	0.494492	0.167715
595	630.8	0.703123	0.663322	0.495037	0.168285
596	630.739	0.703054	0.664437	0.495071	0.169366
597	628.812	0.700907	0.665552	0.496135	0.169417
598	626.837	0.698706	0.666667	0.497229	0.169438
599	626.71	0.698563	0.667781	0.497299	0.170482
600	625.766	0.697511	0.668896	0.497823	0.171073
601	625.765	0.697511	0.670011	0.497823	0.172188
602	623.793	0.695312	0.671126	0.498919	0.172207
603	620.746	0.691916	0.672241	0.500616	0.171625
604	620.703	0.691868	0.673356	0.50064	0.172716
605	618.817	0.689766	0.67447	0.501693	0.172777
606	617.779	0.688608	0.675585	0.502275	0.173311
607	616.756	0.687468	0.6767	0.502848	0.173852
608	616.712	0.687419	0.677815	0.502872	0.174943
609	614.783	0.685269	0.67893	0.503955	0.174975
610	613.755	0.684123	0.680045	0.504532	0.175512
611	612.767	0.683022	0.681159	0.505088	0.176071
612	612.686	0.682931	0.682274	0.505134	0.17714
613	611.612	0.681735	0.683389	0.505739	0.17765
614	610.728	0.68075	0.684504	0.506237	0.178266
615	609.723	0.679629	0.685619	0.506805	0.178814
616	608.692	0.67848	0.686734	0.507388	0.179346
617	606.72	0.676281	0.687848	0.508505	0.179344
618	602.731	0.671836	0.688963	0.51077	0.178193
619	601.718	0.670706	0.690078	0.511347	0.178731
620	600.759	0.669637	0.691193	0.511894	0.179298
621	600.716	0.669589	0.692308	0.511919	0.180389
622	600.691	0.669561	0.693423	0.511933	0.181489
623	599.745	0.668507	0.694537	0.512473	0.182064
624	599.728	0.668488	0.695652	0.512483	0.183169
625	599.685	0.66844	0.696767	0.512508	0.184259
626	599.684	0.668439	0.697882	0.512508	0.185374
627	599.684	0.668439	0.698997	0.512508	0.186489
628	598.657	0.667294	0.700111	0.513095	0.187016
629	593.637	0.661699	0.701226	0.515974	0.185252
630	592.653	0.660601	0.702341	0.516541	0.1858
631	591.705	0.659545	0.703456	0.517086	0.186369
632	591.621	0.659452	0.704571	0.517135	0.187436
633	590.677	0.658399	0.705686	0.517679	0.188006
634	589.646	0.65725	0.7068	0.518274	0.188526
635	588.72	0.656218	0.707915	0.51881	0.189105
636	588.704	0.6562	0.70903	0.518819	0.190211
637	588.659	0.656149	0.710145	0.518845	0.191299
638	584.8	0.651849	0.71126	0.521082	0.190178
639	582.568	0.64936	0.712375	0.52238	0.189995
640	580.703	0.647281	0.713489	0.523467	0.190022
641	577.722	0.643958	0.714604	0.525209	0.189395
642	577.721	0.643958	0.715719	0.525209	0.19051
643	577.678	0.64391	0.716834	0.525235	0.191599
644	576.693	0.642812	0.717949	0.525812	0.192137
645	574.678	0.640566	0.719064	0.526994	0.192069
646	574.678	0.640565	0.720178	0.526994	0.193184
647	574.675	0.640563	0.721293	0.526996	0.194297
648	574.634	0.640517	0.722408	0.52702	0.195388
649	573.693	0.639468	0.723523	0.527573	0.19595
650	573.664	0.639436	0.724638	0.52759	0.197048
651	573.649	0.639419	0.725753	0.527599	0.198154
652	573.647	0.639417	0.726867	0.5276	0.199267
653	572.702	0.638364	0.727982	0.528156	0.199826
654	570.73	0.636165	0.729097	0.529318	0.199779
655	570.687	0.636117	0.730212	0.529344	0.200868
656	567.701	0.632789	0.731327	0.531109	0.200218
657	565.728	0.63059	0.732441	0.532278	0.200164
658	561.592	0.62598	0.733556	0.534737	0.198819
659	558.719	0.622777	0.734671	0.536453	0.198219
660	558.678	0.622731	0.735786	0.536477	0.199309
661	557.647	0.621583	0.736901	0.537094	0.199807
662	555.708	0.619421	0.738016	0.538256	0.199759
663	555.631	0.619335	0.73913	0.538302	0.200828
664	553.674	0.617154	0.740245	0.539478	0.200768
665	553.659	0.617137	0.74136	0.539487	0.201873
666	549.668	0.612688	0.742475	0.541892	0.200583
667	546.7	0.60938	0.74359	0.543688	0.199902
668	546.621	0.609292	0.744705	0.543735	0.200969
669	545.636	0.608194	0.745819	0.544333	0.201486
670	542.694	0.604915	0.746934	0.546121	0.200813
671	542.676	0.604895	0.748049	0.546132	0.201917
672	542.632	0.604846	0.749164	0.546158	0.203005
673	540.736	0.602733	0.750279	0.547314	0.202965
674	537.613	0.599252	0.751394	0.549222	0.202171
675	530.639	0.591478	0.752508	0.553509	0.199
676	530.622	0.591459	0.753623	0.553519	0.200104
677	529.68	0.590409	0.754738	0.554101	0.200637
678	529.596	0.590315	0.755853	0.554153	0.2017
679	528.649	0.58926	0.756968	0.554738	0.20223
680	528.606	0.589212	0.758082	0.554764	0.203318
681	527.705	0.588207	0.759197	0.555322	0.203875
682	527.705	0.588207	0.760312	0.555322	0.20499
683	525.62	0.585884	0.761427	0.556614	0.204813
684	525.559	0.585815	0.762542	0.556652	0.20589
685	524.66	0.584814	0.763657	0.55721	0.206447
686	523.587	0.583617	0.764771	0.557877	0.206894
687	523.587	0.583617	0.765886	0.557877	0.208009
688	522.558	0.582471	0.767001	0.558517	0.208484
689	521.586	0.581387	0.768116	0.559122	0.208994
690	521.574	0.581373	0.769231	0.55913	0.210101
691	521.571	0.58137	0.770346	0.559132	0.211214
692	518.629	0.57809	0.77146	0.560969	0.210492
693	517.641	0.576989	0.772575	0.561586	0.210989
694	517.623	0.57697	0.77369	0.561598	0.212092
695	517.58	0.576921	0.774805	0.561625	0.21318
696	516.595	0.575824	0.77592	0.562242	0.213678
697	515.697	0.574823	0.777035	0.562805	0.21423
698	515.653	0.574774	0.778149	0.562832	0.215317
699	513.678	0.572572	0.779264	0.564073	0.215192
700	511.581	0.570235	0.780379	0.565393	0.214986
701	510.634	0.569179	0.781494	0.56599	0.215504
702	509.624	0.568053	0.782609	0.566627	0.215981
703	508.615	0.566929	0.783724	0.567265	0.216459
704	507.59	0.565786	0.784838	0.567914	0.216925
705	507.587	0.565783	0.785953	0.567915	0.218038
706	503.596	0.561335	0.787068	0.570447	0.216621
707	502.568	0.560188	0.788183	0.571101	0.217081
708	502.525	0.56014	0.789298	0.571129	0.218169
709	501.626	0.559138	0.790412	0.571701	0.218711
710	501.624	0.559136	0.791527	0.571703	0.219824
711	499.608	0.556889	0.792642	0.572989	0.219653
712	493.56	0.550148	0.793757	0.576865	0.216892
713	489.569	0.545699	0.794872	0.579436	0.215435
714	488.627	0.544649	0.795987	0.580045	0.215942
715	486.586	0.542374	0.797101	0.581366	0.215735
716	486.569	0.542355	0.798216	0.581378	0.216839
717	486.525	0.542306	0.799331	0.581406	0.217925
718	485.668	0.54135	0.800446	0.581962	0.218484
719	485.624	0.541302	0.801561	0.58199	0.219571
720	483.524	0.538961	0.802676	0.583354	0.219322
721	482.595	0.537926	0.80379	0.583958	0.219832
722	478.589	0.53346	0.804905	0.586572	0.218333
723	478.589	0.53346	0.80602	0.586572	0.219448
724	478.546	0.533412	0.807135	0.5866	0.220535
725	475.545	0.530067	0.80825	0.588566	0.219684
726	473.57	0.527866	0.809365	0.589863	0.219502
727	473.527	0.527817	0.810479	0.589891	0.220588
728	472.585	0.526768	0.811594	0.59051	0.221084
729	472.542	0.52672	0.812709	0.590539	0.22217
730	471.641	0.525715	0.813824	0.591132	0.222691
731	471.597	0.525667	0.814939	0.591161	0.223778
732	471.554	0.525619	0.816054	0.59119	0.224864
733	468.568	0.522291	0.817168	0.59316	0.224008
734	464.562	0.517825	0.818283	0.595815	0.222468
735	464.562	0.517825	0.819398	0.595815	0.223583
736	464.519	0.517777	0.820513	0.595844	0.224669
737	463.534	0.516679	0.821628	0.596498	0.225129
738	462.589	0.515626	0.822742	0.597127	0.225616
739	462.546	0.515578	0.823857	0.597155	0.226702
740	461.516	0.514429	0.824972	0.597842	0.22713
741	460.528	0.513328	0.826087	0.5985	0.227587
742	459.543	0.51223	0.827202	0.599158	0.228044
743	457.571	0.510032	0.828317	0.600476	0.22784
744	454.541	0.506655	0.829431	0.602507	0.226924
745	452.569	0.504457	0.830546	0.603834	0.226713
746	452.508	0.504389	0.831661	0.603875	0.227786
747	452.508	0.504389	0.832776	0.603875	0.228901
748	446.503	0.497696	0.833891	0.60793	0.225961
749	446.461	0.497648	0.835006	0.607959	0.227047
750	445.519	0.496598	0.83612	0.608598	0.227523
751	445.516	0.496595	0.837235	0.608599	0.228636
752	444.531	0.495498	0.83835	0.609268	0.229082
753	444.506	0.495469	0.839465	0.609285	0.23018
754	443.561	0.494416	0.84058	0.609927	0.230653
755	443.544	0.494397	0.841695	0.609939	0.231756
756	442.472	0.493202	0.842809	0.610668	0.232141
757	440.499	0.491003	0.843924	0.612012	0.231912
758	436.508	0.486555	0.845039	0.614741	0.230298
759	432.517	0.482106	0.846154	0.617481	0.228672
760	432.477	0.482061	0.847269	0.61751	0.229759
761	430.547	0.47991	0.848384	0.618839	0.229545
762	430.545	0.479908	0.849498	0.618841	0.230658
763	429.517	0.478762	0.850613	0.61955	0.231063
764	429.517	0.478762	0.851728	0.61955	0.232178
765	427.577	0.4766	0.852843	0.620891	0.231952
766	424.515	0.473187	0.853958	0.623014	0.230944
767	424.454	0.473118	0.855072	0.623056	0.232016
768	422.454	0.470889	0.856187	0.624447	0.23174
769	418.491	0.466471	0.857302	0.627212	0.230091
770	416.521	0.464275	0.858417	0.62859	0.229826
771	416.434	0.464179	0.859532	0.628651	0.230881
772	415.507	0.463146	0.860647	0.629301	0.231346
773	414.546	0.462074	0.861761	0.629976	0.231786
774	414.545	0.462074	0.862876	0.629976	0.2329
775	412.448	0.459736	0.863991	0.63145	0.232541
776	411.501	0.45868	0.865106	0.632117	0.232989
777	409.544	0.456499	0.866221	0.633498	0.232723
778	408.457	0.455287	0.867336	0.634266	0.23307
779	404.482	0.450856	0.86845	0.637082	0.231368
780	404.464	0.450836	0.869565	0.637095	0.23247
781	403.436	0.44969	0.87068	0.637826	0.232854
782	402.494	0.44864	0.871795	0.638496	0.233299
783	402.491	0.448637	0.87291	0.638498	0.234412
784	402.448	0.448589	0.874025	0.638528	0.235496
785	401.463	0.447491	0.875139	0.63923	0.23591
786	400.475	0.446391	0.876254	0.639934	0.23632
787	397.49	0.443062	0.877369	0.642067	0.235302
788	395.517	0.440864	0.878484	0.64348	0.235004
789	395.456	0.440796	0.879599	0.643524	0.236074
790	393.44	0.438548	0.880713	0.644972	0.235742
791	392.455	0.437451	0.881828	0.64568	0.236148
792	391.511	0.436398	0.882943	0.64636	0.236583
793	390.498	0.435269	0.884058	0.64709	0.236968
794	390.437	0.435201	0.885173	0.647135	0.238038
795	389.365	0.434007	0.886288	0.647908	0.23838
796	388.464	0.433002	0.887402	0.648559	0.238844
797	388.464	0.433002	0.888517	0.648559	0.239958
798	383.463	0.427427	0.889632	0.652185	0.237447
799	378.382	0.421765	0.890747	0.655888	0.234859
800	377.484	0.420763	0.891862	0.656546	0.235316
801	375.468	0.418516	0.892977	0.658023	0.234954
802	374.397	0.417322	0.894091	0.658808	0.235283
803	374.394	0.417319	0.895206	0.658811	0.236395
804	373.427	0.416241	0.896321	0.659521	0.2368
805	372.508	0.415217	0.897436	0.660197	0.237239
806	372.465	0.415169	0.898551	0.660229	0.238322
807	372.465	0.415169	0.899666	0.660229	0.239437
808	365.43	0.407327	0.90078	0.665427	0.235354
809	365.43	0.407327	0.901895	0.665427	0.236468
810	364.401	0.406181	0.90301	0.66619	0.23682
811	363.457	0.405128	0.904125	0.666891	0.237233
812	362.383	0.403931	0.90524	0.66769	0.237549
813	360.411	0.401732	0.906355	0.66916	0.237195
814	359.382	0.400586	0.907469	0.669927	0.237542
815	358.438	0.399534	0.908584	0.670633	0.237951
816	358.438	0.399533	0.909699	0.670633	0.239066
817	353.422	0.393942	0.910814	0.674393	0.236421
818	353.375	0.39389	0.911929	0.674428	0.237501
819	351.403	0.391692	0.913043	0.675913	0.237131
820	349.43	0.389493	0.914158	0.6774	0.236758
821	346.384	0.386097	0.915273	0.679705	0.235569
822	343.467	0.382846	0.916388	0.681918	0.23447
823	339.409	0.378323	0.917503	0.685009	0.232494
824	339.348	0.378255	0.918618	0.685056	0.233562
825	335.403	0.373858	0.919732	0.688075	0.231658
826	333.385	0.371608	0.920847	0.689624	0.231223
827	332.359	0.370465	0.921962	0.690413	0.231549
828	332.357	0.370462	0.923077	0.690415	0.232662
829	331.412	0.369409	0.924192	0.691142	0.233049
830	330.384	0.368263	0.925307	0.691935	0.233372
831	329.397	0.367162	0.926421	0.692697	0.233724
832	325.368	0.362672	0.927536	0.695815	0.231721
833	323.349	0.360421	0.928651	0.697382	0.231269
834	319.419	0.356041	0.929766	0.700444	0.229322
835	319.358	0.355973	0.930881	0.700492	0.230389
836	318.33	0.354827	0.931996	0.701295	0.230701
837	317.388	0.353777	0.93311	0.702032	0.231079
838	317.385	0.353774	0.934225	0.702033	0.232192
839	317.342	0.353726	0.93534	0.702067	0.233273
840	317.302	0.353681	0.936455	0.702099	0.234356
841	316.401	0.352677	0.93757	0.702804	0.234765
842	316.357	0.352628	0.938685	0.702838	0.235846
843	315.413	0.351576	0.939799	0.703579	0.236221
844	315.37	0.351527	0.940914	0.703613	0.237302
845	312.384	0.348199	0.942029	0.705958	0.236071
846	305.395	0.34041	0.943144	0.711479	0.231665
847	303.361	0.338142	0.944259	0.713094	0.231165
848	303.359	0.338139	0.945373	0.713096	0.232277
849	303.315	0.338091	0.946488	0.713131	0.233358
850	301.386	0.335941	0.947603	0.714666	0.232938
851	301.386	0.33594	0.948718	0.714666	0.234052
852	296.385	0.330366	0.949833	0.718661	0.231172
853	293.323	0.326953	0.950948	0.721118	0.22983
854	291.365	0.324771	0.952062	0.722693	0.22937
855	289.332	0.322504	0.953177	0.724333	0.228844
856	288.304	0.321358	0.954292	0.725164	0.229129
857	287.362	0.320309	0.955407	0.725925	0.229482
858	280.401	0.312549	0.956522	0.73158	0.224942
859	279.296	0.311317	0.957637	0.732481	0.225155
860	278.351	0.310265	0.958751	0.733253	0.225499
861	277.339	0.309136	0.959866	0.734081	0.225785
862	275.305	0.306869	0.960981	0.735747	0.225234
863	273.332	0.30467	0.962096	0.737366	0.224729
864	268.331	0.299095	0.963211	0.741489	0.221722
865	264.325	0.29463	0.964326	0.744807	0.219518
866	261.278	0.291234	0.96544	0.747341	0.2181
867	261.235	0.291186	0.966555	0.747377	0.219178
868	259.349	0.289084	0.96767	0.74895	0.21872
869	259.305	0.289035	0.968785	0.748986	0.219799
870	254.289	0.283444	0.9699	0.753186	0.216714
871	252.27	0.281193	0.971014	0.754882	0.216132
872	250.313	0.279012	0.972129	0.756531	0.215598
873	247.251	0.275599	0.973244	0.759117	0.214127
874	245.279	0.2734	0.974359	0.760788	0.213571
875	245.279	0.2734	0.975474	0.760788	0.214685
876	244.334	0.272347	0.976589	0.76159	0.214999
877	236.271	0.26336	0.977703	0.768466	0.209238
878	232.28	0.258911	0.978818	0.771892	0.206927
879	231.252	0.257765	0.979933	0.772777	0.207156
880	230.307	0.256712	0.981048	0.773591	0.207457
881	222.244	0.247724	0.982163	0.780575	0.201588
882	220.287	0.245543	0.983278	0.78228	0.200998
883	218.253	0.243276	0.984392	0.784055	0.200337
884	217.225	0.24213	0.985507	0.784954	0.200553
885	204.226	0.227641	0.986622	0.79641	0.190212
886	202.254	0.225442	0.987737	0.798163	0.189574
887	188.227	0.209807	0.988852	0.810741	0.178111
888	188.227	0.209807	0.989967	0.810741	0.179226
889	176.172	0.196371	0.991081	0.821708	0.169374
890	174.2	0.194172	0.992196	0.823516	0.16868
891	165.192	0.184131	0.993311	0.831826	0.161485
892	160.173	0.178537	0.994426	0.836493	0.157933
893	149.208	0.166315	0.995541	0.84678	0.148761
894	146.146	0.162902	0.996656	0.849675	0.146981
895	131.175	0.146214	0.99777	0.863973	0.133798
896	117.148	0.130579	0.998885	0.877587	0.121298
897	89.0941	0.0993089	1	0.905463	0.094537
898
899
900
901
902
903
904
905
906
907
908
909
910
911
912
913
914
915
916
917
918
919
920
921
922
923
924
925
926
927
928
929
930
931
932
933
934
935
936
937
938
939
940
941
942
943
944
945
946
947
948
949
950
951
952
953
954
955
956
957
958
959
960
961
962
963
964
965
966
967
968
969
970
971
972
973
974
975
976
977
978
979
980
981
982
983
984
985
986
987
988
989
990
991
992
993
994
995
996
997
998
999
1000

## Sheet: DE
	Protein sequence	>gi|723800217|emb|CEI59458.1| ammonium transporter NrgA [Bacillus subtilis]
		MQMGDTVFMFFCALLVWLMTPGLALFYGGMVKSKNVLSTAMHSFSSIAIVSIVWVLFGYTLAFAPGNSIIGGLEWAGLKGVGFDPGDYSDTIPHSLFMMFQMTFAVLTTAIISGAFAERMRFGAFLLFSVLWASLVYTPVAHWVWGGGWIGQLGALDFAGGNVVHISSGVAGLVLAIVLGKRKDGTASSPHNLIYTFLGGALIWFGWFGFNVGSALTLDGVAMYAFINTNTAAAAGIAGWILVEWIINKKPTMLGAVSGAIAGLVAITPAAGFVTPFASIIIGIIGGAVCFWGVFSLKKKFGYDDALDAFGLHGIGGTWGGIATGLFATTSVNSAGADGLFYGDASLIWKQIVAIAATYVFVFIVTFVIIKIVSLFLPLRATEEEESLGLDLTMHGEKA…
	Number of cleavage fragments	99
	Average fragment mass M	7925.64
	Max exceedance probability Kstat	0.182813
Index	Sorted list of post-cleavage massesm	m / M	R_obs	R_nul	R_obs - R_nul
	http://web.expasy.org/peptide_mass/	normalized	R (m / M)	exp(-m / M)
1	22485.5	2.83706	0.010101	0.0585976	-0.0484965
2	19542	2.46566	0.020202	0.0849525	-0.0647504
3	19426.9	2.45114	0.030303	0.0861951	-0.055892
4	19183.7	2.42046	0.040404	0.0888808	-0.0484768
5	17086.2	2.15581	0.0505051	0.115809	-0.0653042
6	16683.4	2.10499	0.0606061	0.121846	-0.0612403
7	16523.5	2.08482	0.0707071	0.12433	-0.0536225
8	16318.1	2.0589	0.0808081	0.127595	-0.0467865
9	15609.1	1.96944	0.0909091	0.139535	-0.0486263
10	15480.2	1.95317	0.10101	0.141823	-0.0408132
11	15477	1.95277	0.111111	0.14188	-0.0307693
12	15180.8	1.91541	0.121212	0.147282	-0.0260698
13	15065.7	1.90089	0.131313	0.149436	-0.0181231
14	14806.4	1.86816	0.141414	0.154407	-0.0129927
15	14176.5	1.78869	0.151515	0.167179	-0.0156637
16	13811.2	1.74259	0.161616	0.175066	-0.0134494
17	13259.4	1.67298	0.171717	0.187687	-0.0159701
18	12820	1.61753	0.181818	0.198387	-0.0165691
19	12725	1.60555	0.191919	0.200778	-0.00885906
20	12548.5	1.58328	0.20202	0.2053	-0.00327943
21	12520.7	1.57977	0.212121	0.206023	0.00609817
22	12405.6	1.56525	0.222222	0.209037	0.0131857
23	12162.4	1.53456	0.232323	0.21555	0.0167732
24	11895.8	1.50093	0.242424	0.222922	0.0195018
25	11763.8	1.48427	0.252525	0.226669	0.0258564
26	10752.5	1.35668	0.262626	0.257516	0.00511071
27	10463.3	1.32019	0.272727	0.267086	0.0056415
28	10098	1.27409	0.282828	0.279686	0.00314267
29	10041.6	1.26698	0.292929	0.28168	0.0112488
30	9984.48	1.25977	0.30303	0.283719	0.019311
31	9678.16	1.22112	0.313131	0.2949	0.0182317
32	9666.38	1.21963	0.323232	0.295338	0.0278942
33	9388.94	1.18463	0.333333	0.30586	0.0274735
34	9378.83	1.18335	0.343434	0.30625	0.0371843
35	9301.04	1.17354	0.353535	0.309271	0.0442646
36	9124.48	1.15126	0.363636	0.316238	0.0473987
37	9106.79	1.14903	0.373737	0.316945	0.0567928
38	9103.73	1.14864	0.383838	0.317067	0.0667715
39	9103.59	1.14863	0.393939	0.317072	0.0768671
40	9009.4	1.13674	0.40404	0.320863	0.0831772
41	8898.28	1.12272	0.414141	0.325393	0.0887483
42	8807.46	1.11126	0.424242	0.329144	0.0950989
43	8738.38	1.10255	0.434343	0.332025	0.102319
44	8710.07	1.09897	0.444444	0.333213	0.111231
45	8692.37	1.09674	0.454545	0.333958	0.120588
46	8638.95	1.09	0.464646	0.336217	0.12843
47	8523.86	1.07548	0.474747	0.341134	0.133613
48	8224.53	1.03771	0.484848	0.354264	0.130584
49	8000.6	1.00946	0.494949	0.364416	0.130533
50	7803.16	0.984546	0.505051	0.373609	0.131442
51	7437.95	0.938467	0.515152	0.391227	0.123924
52	7437.81	0.93845	0.525253	0.391234	0.134019
53	7413.7	0.935407	0.535354	0.392426	0.142927
54	7195.43	0.907867	0.545455	0.403384	0.142071
55	7039.31	0.888169	0.555556	0.411408	0.144147
56	6760.99	0.853053	0.565657	0.426112	0.139545
57	6599.88	0.832726	0.575758	0.434862	0.140895
58	6589.78	0.831451	0.585859	0.435417	0.150441
59	6542.72	0.825513	0.59596	0.43801	0.15795
60	6391.38	0.806418	0.606061	0.446454	0.159606
61	6300.56	0.794959	0.616162	0.4516	0.164562
62	6238.13	0.787082	0.626263	0.455171	0.171091
63	6185.47	0.780438	0.636364	0.458205	0.178158
64	5937.07	0.749097	0.646465	0.472793	0.173671
65	5921.01	0.747071	0.656566	0.473752	0.182813
66	5435.48	0.685809	0.666667	0.503683	0.162984
67	5268.31	0.664717	0.676768	0.514419	0.162349
68	4782.77	0.603455	0.686869	0.546919	0.13995
69	4742.46	0.598369	0.69697	0.549708	0.147262
70	4379.15	0.55253	0.707071	0.575492	0.131579
71	3874.19	0.488817	0.717172	0.613351	0.10382
72	3759.1	0.474296	0.727273	0.622323	0.10495
73	3731.22	0.470779	0.737374	0.624516	0.112858
74	3459.78	0.436529	0.747475	0.646275	0.101199
75	3442.02	0.434289	0.757576	0.647725	0.109851
76	3221.49	0.406464	0.767677	0.666001	0.101676
77	3106.4	0.391943	0.777778	0.675743	0.102035
78	3076.68	0.388193	0.787879	0.678282	0.109597
79	2807.07	0.354176	0.79798	0.701751	0.0962283
80	2678.17	0.337913	0.808081	0.713258	0.0948231
81	2524.92	0.318576	0.818182	0.727184	0.0909978
82	1996.24	0.251871	0.828283	0.777345	0.0509377
83	1777.97	0.224331	0.838384	0.799051	0.0393332
84	1683.79	0.212449	0.848485	0.808602	0.0398833
85	1510.7	0.190609	0.858586	0.826456	0.0321303
86	1318.45	0.166353	0.868687	0.846748	0.0219393
87	1292.43	0.163069	0.878788	0.849532	0.0292556
88	1172.32	0.147915	0.888889	0.862505	0.0263842
89	841.934	0.106229	0.89899	0.899219	-0.000228644
90	686.781	0.086653	0.909091	0.916995	-0.00790429
91	670.72	0.0846266	0.919192	0.918855	0.00033656
92	623.663	0.0786893	0.929293	0.924327	0.00496591
93	580.672	0.073265	0.939394	0.929355	0.0100394
94	503.553	0.0635346	0.949495	0.938442	0.0110533
95	432.431	0.054561	0.959596	0.946901	0.0126952
96	383.358	0.0483694	0.969697	0.952782	0.0169152
97	317.342	0.0400399	0.979798	0.960751	0.0190469
98	236.286	0.0298129	0.989899	0.970627	0.0192718
99	133.104	0.0167941	1	0.983346	0.0166539
100
101
102
103
104
105
106
107
108
109
110
111
112
113
114
115
116
117
118
119
120
121
122
123
124
125
126
127
128
129
130
131
132
133
134
135
136
137
138
139
140
141
142
143
144
145
146
147
148
149
150
151
152
153
154
155
156
157
158
159
160
161
162
163
164
165
166
167
168
169
170
171
172
173
174
175
176
177
178
179
180
181
182
183
184
185
186
187
188
189
190
191
192
193
194
195
196
197
198
199
200
201
202
203
204
205
206
207
208
209
210
211
212
213
214
215
216
217
218
219
220
221
222
223
224
225
226
227
228
229
230
231
232
233
234
235
236
237
238
239
240
241
242
243
244
245
246
247
248
249
250
251
252
253
254
255
256
257
258
259
260
261
262
263
264
265
266
267
268
269
270
271
272
273
274
275
276
277
278
279
280
281
282
283
284
285
286
287
288
289
290
291
292
293
294
295
296
297
298
299
300
301
302
303
304
305
306
307
308
309
310
311
312
313
314
315
316
317
318
319
320
321
322
323
324
325
326
327
328
329
330
331
332
333
334
335
336
337
338
339
340
341
342
343
344
345
346
347
348
349
350
351
352
353
354
355
356
357
358
359
360
361
362
363
364
365
366
367
368
369
370
371
372
373
374
375
376
377
378
379
380
381
382
383
384
385
386
387
388
389
390
391
392
393
394
395
396
397
398
399
400
401
402
403
404
405
406
407
408
409
410
411
412
413
414
415
416
417
418
419
420
421
422
423
424
425
426
427
428
429
430
431
432
433
434
435
436
437
438
439
440
441
442
443
444
445
446
447
448
449
450
451
452
453
454
455
456
457
458
459
460
461
462
463
464
465
466
467
468
469
470
471
472
473
474
475
476
477
478
479
480
481
482
483
484
485
486
487
488
489
490
491
492
493
494
495
496
497
498
499
500
501
502
503
504
505
506
507
508
509
510
511
512
513
514
515
516
517
518
519
520
521
522
523
524
525
526
527
528
529
530
531
532
533
534
535
536
537
538
539
540
541
542
543
544
545
546
547
548
549
550
551
552
553
554
555
556
557
558
559
560
561
562
563
564
565
566
567
568
569
570
571
572
573
574
575
576
577
578
579
580
581
582
583
584
585
586
587
588
589
590
591
592
593
594
595
596
597
598
599
600
601
602
603
604
605
606
607
608
609
610
611
612
613
614
615
616
617
618
619
620
621
622
623
624
625
626
627
628
629
630
631
632
633
634
635
636
637
638
639
640
641
642
643
644
645
646
647
648
649
650
651
652
653
654
655
656
657
658
659
660
661
662
663
664
665
666
667
668
669
670
671
672
673
674
675
676
677
678
679
680
681
682
683
684
685
686
687
688
689
690
691
692
693
694
695
696
697
698
699
700
701
702
703
704
705
706
707
708
709
710
711
712
713
714
715
716
717
718
719
720
721
722
723
724
725
726
727
728
729
730
731
732
733
734
735
736
737
738
739
740
741
742
743
744
745
746
747
748
749
750
751
752
753
754
755
756
757
758
759
760
761
762
763
764
765
766
767
768
769
770
771
772
773
774
775
776
777
778
779
780
781
782
783
784
785
786
787
788
789
790
791
792
793
794
795
796
797
798
799
800
801
802
803
804
805
806
807
808
809
810
811
812
813
814
815
816
817
818
819
820
821
822
823
824
825
826
827
828
829
830
831
832
833
834
835
836
837
838
839
840
841
842
843
844
845
846
847
848
849
850
851
852
853
854
855
856
857
858
859
860
861
862
863
864
865
866
867
868
869
870
871
872
873
874
875
876
877
878
879
880
881
882
883
884
885
886
887
888
889
890
891
892
893
894
895
896
897
898
899
900
901
902
903
904
905
906
907
908
909
910
911
912
913
914
915
916
917
918
919
920
921
922
923
924
925
926
927
928
929
930
931
932
933
934
935
936
937
938
939
940
941
942
943
944
945
946
947
948
949
950
951
952
953
954
955
956
957
958
959
960
961
962
963
964
965
966
967
968
969
970
971
972
973
974
975
976
977
978
979
980
981
982
983
984
985
986
987
988
989
990
991
992
993
994
995
996
997
998
999
1000

## Sheet: DEK
	Protein sequence	>gi|723800217|emb|CEI59458.1| ammonium transporter NrgA [Bacillus subtilis]
		MQMGDTVFMFFCALLVWLMTPGLALFYGGMVKSKNVLSTAMHSFSSIAIVSIVWVLFGYTLAFAPGNSIIGGLEWAGLKGVGFDPGDYSDTIPHSLFMMFQMTFAVLTTAIISGAFAERMRFGAFLLFSVLWASLVYTPVAHWVWGGGWIGQLGALDFAGGNVVHISSGVAGLVLAIVLGKRKDGTASSPHNLIYTFLGGALIWFGWFGFNVGSALTLDGVAMYAFINTNTAAAAGIAGWILVEWIINKKPTMLGAVSGAIAGLVAITPAAGFVTPFASIIIGIIGGAVCFWGVFSLKKKFGYDDALDAFGLHGIGGTWGGIATGLFATTSVNSAGADGLFYGDASLIWKQIVAIAATYVFVFIVTFVIIKIVSLFLPLRATEEEESLGLDLTMHGEKA…
	Number of cleavage fragments	171
	Average fragment mass M	4827.13
	Max exceedance probability Kstat	0.16192
Index	Sorted list of post-cleavage massesm	m / M	R_obs	R_nul	R_obs - R_nul
	http://web.expasy.org/peptide_mass/	normalized	R (m / M)	exp(-m / M)
1	13811.2	2.86116	0.00584795	0.0572024	-0.0513544
2	13269.5	2.74893	0.0116959	0.063996	-0.0523001
3	13259.4	2.74686	0.0175439	0.0641292	-0.0465853
4	11794.9	2.44346	0.0233918	0.0868594	-0.0634676
5	11781.8	2.44075	0.0292398	0.0870952	-0.0578554
6	11666.7	2.41691	0.0350877	0.0891967	-0.054109
7	11364.3	2.35426	0.0409357	0.0949639	-0.0540283
8	11093	2.29805	0.0467836	0.100454	-0.0536708
9	10808.6	2.23914	0.0526316	0.10655	-0.0539183
10	10752.5	2.22752	0.0584795	0.107795	-0.0493159
11	10463.3	2.16761	0.0643275	0.114451	-0.0501236
12	10348.2	2.14377	0.0701754	0.117213	-0.0470372
13	10098	2.09192	0.0760234	0.12345	-0.0474262
14	10063.9	2.08486	0.0818713	0.124325	-0.0424536
15	9982.88	2.06808	0.0877193	0.126428	-0.038709
16	9698.52	2.00917	0.0935673	0.1341	-0.0405325
17	9553.09	1.97904	0.0994152	0.138201	-0.0387861
18	9301.04	1.92683	0.105263	0.145609	-0.0403462
19	9123.57	1.89006	0.111111	0.151062	-0.0399513
20	9103.73	1.88595	0.116959	0.151685	-0.0347256
21	9103.59	1.88592	0.122807	0.151689	-0.0288818
22	8908.32	1.84547	0.128655	0.157951	-0.0292961
23	8898.28	1.84339	0.134503	0.15828	-0.0237768
24	8738.38	1.81027	0.140351	0.163611	-0.0232597
25	8710.07	1.8044	0.146199	0.164573	-0.0183743
26	8556.28	1.77254	0.152047	0.169901	-0.0178538
27	8547.92	1.77081	0.157895	0.170195	-0.0123006
28	8523.86	1.76582	0.163743	0.171046	-0.00730302
29	8224.53	1.70382	0.169591	0.181988	-0.0123972
30	8209.88	1.70078	0.175439	0.182541	-0.00710261
31	8081.7	1.67423	0.181287	0.187453	-0.00616657
32	8000.6	1.65743	0.187135	0.190629	-0.00349452
33	7993.63	1.65598	0.192982	0.190905	0.00207762
34	7953.53	1.64767	0.19883	0.192497	0.00633319
35	7803.16	1.61652	0.204678	0.198588	0.00609023
36	7437.95	1.54086	0.210526	0.214196	-0.0036695
37	7437.81	1.54084	0.216374	0.214202	0.00217251
38	7420.56	1.53726	0.222222	0.214969	0.00725344
39	7292.39	1.51071	0.22807	0.220753	0.00731689
40	7136.2	1.47835	0.233918	0.228013	0.00590529
41	7039.31	1.45828	0.239766	0.232636	0.00713045
42	7021.11	1.45451	0.245614	0.233514	0.0120996
43	7008.02	1.4518	0.251462	0.234148	0.0173137
44	6924.22	1.43444	0.25731	0.238249	0.0190612
45	6910.97	1.43169	0.263158	0.238904	0.0242542
46	6892.94	1.42796	0.269006	0.239798	0.0292079
47	6795.88	1.40785	0.274854	0.244668	0.0301857
48	6639.86	1.37553	0.280702	0.252705	0.0279963
49	6637.58	1.37506	0.28655	0.252825	0.0337246
50	6589.78	1.36516	0.292398	0.255341	0.0370567
51	6496.56	1.34584	0.298246	0.26032	0.0379255
52	6391.38	1.32406	0.304094	0.266054	0.0380394
53	6353.21	1.31615	0.309942	0.268166	0.0417753
54	6238.13	1.29231	0.315789	0.274637	0.0411528
55	6185.47	1.2814	0.321637	0.277649	0.0439884
56	6065.25	1.25649	0.327485	0.284651	0.0428347
57	6064.91	1.25642	0.333333	0.284671	0.0486625
58	5937.07	1.22994	0.339181	0.29231	0.046871
59	5921.01	1.22661	0.345029	0.293284	0.0517448
60	5849.65	1.21183	0.350877	0.297652	0.053225
61	5843.86	1.21063	0.356725	0.29801	0.0587154
62	5816.9	1.20504	0.362573	0.299679	0.0628943
63	5702.98	1.18144	0.368421	0.306836	0.0615854
64	5699.56	1.18074	0.374269	0.307053	0.0672164
65	5645.75	1.16959	0.380117	0.310495	0.069622
66	5574.8	1.15489	0.385965	0.315092	0.0708728
67	5530.66	1.14575	0.391813	0.317987	0.0738261
68	5517.57	1.14303	0.397661	0.31885	0.0788109
69	5484.31	1.13614	0.403509	0.321055	0.0824542
70	5446.63	1.12834	0.409357	0.323571	0.0857859
71	5435.48	1.12603	0.415205	0.324319	0.0908855
72	5402.48	1.11919	0.421053	0.326543	0.0945093
73	5366.38	1.11171	0.426901	0.328995	0.0979061
74	5268.31	1.0914	0.432749	0.335747	0.0970012
75	5238.21	1.08516	0.438596	0.337847	0.100749
76	5055.55	1.04732	0.444444	0.350877	0.0935677
77	5048.17	1.04579	0.450292	0.351414	0.0988786
78	4954.8	1.02645	0.45614	0.358277	0.0978638
79	4919.99	1.01924	0.461988	0.36087	0.101119
80	4791.82	0.992685	0.467836	0.37058	0.097256
81	4782.77	0.990811	0.473684	0.371275	0.102409
82	4742.46	0.982459	0.479532	0.374389	0.105143
83	4739.55	0.981858	0.48538	0.374614	0.110766
84	4663.64	0.966132	0.491228	0.380552	0.110676
85	4573.05	0.947366	0.497076	0.387761	0.109315
86	4569.45	0.946618	0.502924	0.388051	0.114873
87	4484.86	0.929095	0.508772	0.394911	0.113861
88	4457.97	0.923524	0.51462	0.397117	0.117503
89	4399.13	0.911335	0.520468	0.401987	0.11848
90	4379.15	0.907197	0.526316	0.403654	0.122662
91	4356.68	0.902542	0.532164	0.405537	0.126626
92	4186.78	0.867344	0.538012	0.420066	0.117946
93	4183.88	0.866742	0.54386	0.420319	0.123541
94	4158.64	0.861514	0.549708	0.422522	0.127186
95	4130.67	0.855721	0.555556	0.424977	0.130579
96	4083.91	0.846033	0.561404	0.429114	0.13229
97	3960.33	0.820432	0.567251	0.440242	0.12701
98	3874.19	0.802587	0.573099	0.448168	0.124932
99	3846.31	0.796812	0.578947	0.450764	0.128184
100	3834.75	0.794416	0.584795	0.451845	0.13295
101	3832.15	0.793879	0.590643	0.452088	0.138556
102	3759.1	0.778745	0.596491	0.458981	0.13751
103	3731.22	0.77297	0.602339	0.46164	0.140699
104	3724.21	0.771517	0.608187	0.462311	0.145876
105	3707.5	0.768055	0.614035	0.463914	0.150121
106	3703.98	0.767326	0.619883	0.464253	0.15563
107	3619.49	0.749824	0.625731	0.47245	0.153281
108	3505.94	0.7263	0.631579	0.483695	0.147884
109	3459.78	0.716736	0.637427	0.488344	0.149083
110	3442.02	0.713058	0.643275	0.490143	0.153132
111	3307.9	0.685273	0.649123	0.503952	0.14517
112	3272.09	0.677854	0.654971	0.507705	0.147266
113	3221.49	0.667372	0.660819	0.513055	0.147763
114	3179.73	0.65872	0.666667	0.517513	0.149154
115	3106.4	0.643529	0.672515	0.525435	0.14708
116	3076.68	0.637372	0.678363	0.52868	0.149683
117	3056.84	0.633262	0.684211	0.530857	0.153353
118	3054.8	0.632839	0.690058	0.531082	0.158977
119	3028.47	0.627385	0.695906	0.533986	0.16192
120	2900.29	0.600832	0.701754	0.548355	0.153399
121	2807.07	0.58152	0.707602	0.559048	0.148554
122	2678.17	0.554817	0.71345	0.574177	0.139273
123	2563.08	0.530975	0.719298	0.588031	0.131267
124	2524.92	0.523068	0.725146	0.592699	0.132447
125	2355.93	0.488061	0.730994	0.613815	0.117179
126	2278.72	0.472066	0.736842	0.623712	0.11313
127	2231.53	0.462289	0.74269	0.62984	0.11285
128	1996.24	0.413546	0.748538	0.661301	0.0872367
129	1777.97	0.368328	0.754386	0.69189	0.0624959
130	1745.99	0.361704	0.760234	0.696489	0.0637453
131	1683.79	0.348819	0.766082	0.705521	0.0605612
132	1510.7	0.31296	0.77193	0.731279	0.040651
133	1369.58	0.283726	0.777778	0.752973	0.0248051
134	1318.45	0.273134	0.783626	0.760991	0.0226348
135	1300.49	0.269413	0.789474	0.763827	0.0256463
136	1292.43	0.267743	0.795322	0.765104	0.0302172
137	1172.32	0.242861	0.80117	0.784381	0.0167887
138	1171.27	0.242644	0.807018	0.784551	0.0224666
139	1128.12	0.233704	0.812865	0.791596	0.0212691
140	1043.1	0.216091	0.818713	0.805662	0.0130514
141	914.924	0.189538	0.824561	0.827341	-0.00277989
142	871.945	0.180634	0.830409	0.83474	-0.00433111
143	841.934	0.174417	0.836257	0.839946	-0.00368902
144	814.955	0.168828	0.842105	0.844654	-0.00254875
145	800.999	0.165937	0.847953	0.8471	0.00085369
146	762.774	0.158018	0.853801	0.853834	-3.30253e-05
147	756.857	0.156792	0.859649	0.854882	0.00476758
148	743.771	0.154082	0.865497	0.857202	0.00829496
149	716.878	0.14851	0.871345	0.861991	0.00935397
150	713.76	0.147864	0.877193	0.862548	0.0146449
151	686.781	0.142275	0.883041	0.867382	0.0156585
152	672.825	0.139384	0.888889	0.869894	0.0189951
153	670.72	0.138948	0.894737	0.870273	0.0244636
154	628.683	0.130239	0.900585	0.877885	0.0226996
155	623.663	0.1292	0.906433	0.878798	0.0276343
156	615.597	0.127529	0.912281	0.880268	0.0320125
157	580.672	0.120293	0.918129	0.88666	0.0314684
158	573.693	0.118848	0.923977	0.887943	0.0360336
159	503.553	0.104317	0.929825	0.900939	0.0288852
160	500.508	0.103687	0.935673	0.901508	0.0341647
161	495.489	0.102647	0.94152	0.902446	0.0390749
162	432.431	0.0895835	0.947368	0.914312	0.0330565
163	417.466	0.0864832	0.953216	0.917151	0.0360654
164	383.358	0.0794175	0.959064	0.923654	0.0354101
165	317.342	0.0657414	0.964912	0.936373	0.0285393
166	302.377	0.0626412	0.97076	0.93928	0.0314798
167	274.363	0.0568379	0.976608	0.944747	0.0318609
168	236.286	0.0489496	0.982456	0.952229	0.0302271
169	233.268	0.0483243	0.988304	0.952825	0.0354794
170	146.189	0.030285	0.994152	0.970169	0.023983
171	133.104	0.0275741	1	0.972803	0.0271975
172
173
174
175
176
177
178
179
180
181
182
183
184
185
186
187
188
189
190
191
192
193
194
195
196
197
198
199
200
201
202
203
204
205
206
207
208
209
210
211
212
213
214
215
216
217
218
219
220
221
222
223
224
225
226
227
228
229
230
231
232
233
234
235
236
237
238
239
240
241
242
243
244
245
246
247
248
249
250
251
252
253
254
255
256
257
258
259
260
261
262
263
264
265
266
267
268
269
270
271
272
273
274
275
276
277
278
279
280
281
282
283
284
285
286
287
288
289
290
291
292
293
294
295
296
297
298
299
300
301
302
303
304
305
306
307
308
309
310
311
312
313
314
315
316
317
318
319
320
321
322
323
324
325
326
327
328
329
330
331
332
333
334
335
336
337
338
339
340
341
342
343
344
345
346
347
348
349
350
351
352
353
354
355
356
357
358
359
360
361
362
363
364
365
366
367
368
369
370
371
372
373
374
375
376
377
378
379
380
381
382
383
384
385
386
387
388
389
390
391
392
393
394
395
396
397
398
399
400
401
402
403
404
405
406
407
408
409
410
411
412
413
414
415
416
417
418
419
420
421
422
423
424
425
426
427
428
429
430
431
432
433
434
435
436
437
438
439
440
441
442
443
444
445
446
447
448
449
450
451
452
453
454
455
456
457
458
459
460
461
462
463
464
465
466
467
468
469
470
471
472
473
474
475
476
477
478
479
480
481
482
483
484
485
486
487
488
489
490
491
492
493
494
495
496
497
498
499
500
501
502
503
504
505
506
507
508
509
510
511
512
513
514
515
516
517
518
519
520
521
522
523
524
525
526
527
528
529
530
531
532
533
534
535
536
537
538
539
540
541
542
543
544
545
546
547
548
549
550
551
552
553
554
555
556
557
558
559
560
561
562
563
564
565
566
567
568
569
570
571
572
573
574
575
576
577
578
579
580
581
582
583
584
585
586
587
588
589
590
591
592
593
594
595
596
597
598
599
600
601
602
603
604
605
606
607
608
609
610
611
612
613
614
615
616
617
618
619
620
621
622
623
624
625
626
627
628
629
630
631
632
633
634
635
636
637
638
639
640
641
642
643
644
645
646
647
648
649
650
651
652
653
654
655
656
657
658
659
660
661
662
663
664
665
666
667
668
669
670
671
672
673
674
675
676
677
678
679
680
681
682
683
684
685
686
687
688
689
690
691
692
693
694
695
696
697
698
699
700
701
702
703
704
705
706
707
708
709
710
711
712
713
714
715
716
717
718
719
720
721
722
723
724
725
726
727
728
729
730
731
732
733
734
735
736
737
738
739
740
741
742
743
744
745
746
747
748
749
750
751
752
753
754
755
756
757
758
759
760
761
762
763
764
765
766
767
768
769
770
771
772
773
774
775
776
777
778
779
780
781
782
783
784
785
786
787
788
789
790
791
792
793
794
795
796
797
798
799
800
801
802
803
804
805
806
807
808
809
810
811
812
813
814
815
816
817
818
819
820
821
822
823
824
825
826
827
828
829
830
831
832
833
834
835
836
837
838
839
840
841
842
843
844
845
846
847
848
849
850
851
852
853
854
855
856
857
858
859
860
861
862
863
864
865
866
867
868
869
870
871
872
873
874
875
876
877
878
879
880
881
882
883
884
885
886
887
888
889
890
891
892
893
894
895
896
897
898
899
900
901
902
903
904
905
906
907
908
909
910
911
912
913
914
915
916
917
918
919
920
921
922
923
924
925
926
927
928
929
930
931
932
933
934
935
936
937
938
939
940
941
942
943
944
945
946
947
948
949
950
951
952
953
954
955
956
957
958
959
960
961
962
963
964
965
966
967
968
969
970
971
972
973
974
975
976
977
978
979
980
981
982
983
984
985
986
987
988
989
990
991
992
993
994
995
996
997
998
999
1000

## Sheet: DK
	Protein sequence	>gi|723800217|emb|CEI59458.1| ammonium transporter NrgA [Bacillus subtilis]
		MQMGDTVFMFFCALLVWLMTPGLALFYGGMVKSKNVLSTAMHSFSSIAIVSIVWVLFGYTLAFAPGNSIIGGLEWAGLKGVGFDPGDYSDTIPHSLFMMFQMTFAVLTTAIISGAFAERMRFGAFLLFSVLWASLVYTPVAHWVWGGGWIGQLGALDFAGGNVVHISSGVAGLVLAIVLGKRKDGTASSPHNLIYTFLGGALIWFGWFGFNVGSALTLDGVAMYAFINTNTAAAAGIAGWILVEWIINKKPTMLGAVSGAIAGLVAITPAAGFVTPFASIIIGIIGGAVCFWGVFSLKKKFGYDDALDAFGLHGIGGTWGGIATGLFATTSVNSAGADGLFYGDASLIWKQIVAIAATYVFVFIVTFVIIKIVSLFLPLRATEEEESLGLDLTMHGEKA…
	Number of cleavage fragments	143
	Average fragment mass M	5684.34
	Max exceedance probability Kstat	0.155283
Index	Sorted list of post-cleavage massesm	m / M	R_obs	R_nul	R_obs - R_nul
	http://web.expasy.org/peptide_mass/	normalized	R (m / M)	exp(-m / M)
1	17453.3	3.07042	0.00699301	0.0464017	-0.0394086
2	17216.2	3.0287	0.013986	0.0483786	-0.0343926
3	17088	3.00615	0.020979	0.0494819	-0.0285029
4	15530.2	2.73209	0.027972	0.0650829	-0.0371109
5	14445.8	2.54133	0.034965	0.0787618	-0.0437967
6	14442	2.54066	0.041958	0.0788144	-0.0368563
7	14176.5	2.49396	0.048951	0.0825823	-0.0336313
8	13811.2	2.42969	0.0559441	0.0880643	-0.0321203
9	13369.6	2.35201	0.0629371	0.095178	-0.0322409
10	13154.4	2.31414	0.0699301	0.0988512	-0.0289211
11	12194.4	2.14525	0.0769231	0.117038	-0.0401152
12	12066.2	2.12271	0.0839161	0.119707	-0.0357913
13	12038.2	2.11778	0.0909091	0.120299	-0.0293896
14	11910	2.09523	0.0979021	0.123042	-0.02514
15	11781.8	2.07268	0.104895	0.125848	-0.020953
16	11093	1.9515	0.111888	0.142061	-0.030173
17	10808.6	1.90147	0.118881	0.149349	-0.0304674
18	10732.6	1.88809	0.125874	0.15136	-0.025486
19	10463.3	1.84073	0.132867	0.158702	-0.0258352
20	10448.2	1.83807	0.13986	0.159125	-0.0192644
21	10179	1.7907	0.146853	0.166843	-0.0199902
22	10098	1.77645	0.153846	0.169237	-0.0153911
23	9813.61	1.72643	0.160839	0.177919	-0.0170796
24	9796.36	1.72339	0.167832	0.17846	-0.0106275
25	9668.18	1.70084	0.174825	0.182529	-0.00770423
26	9622.1	1.69274	0.181818	0.184015	-0.00219709
27	9185.95	1.61601	0.188811	0.19869	-0.00987886
28	9103.73	1.60154	0.195804	0.201585	-0.00578082
29	9009.4	1.58495	0.202797	0.204958	-0.00216104
30	8916.7	1.56864	0.20979	0.208328	0.00146211
31	8738.38	1.53727	0.216783	0.214967	0.00181655
32	8710.07	1.53229	0.223776	0.21604	0.00773605
33	8692.37	1.52918	0.230769	0.216714	0.0140553
34	8556.28	1.50524	0.237762	0.221965	0.0157975
35	8469.13	1.4899	0.244755	0.225394	0.019361
36	8432.83	1.48352	0.251748	0.226838	0.02491
37	8324.97	1.46454	0.258741	0.231184	0.0275576
38	8196.79	1.44199	0.265734	0.236456	0.0292785
39	8108.71	1.4265	0.272727	0.240148	0.0325792
40	8072.41	1.42011	0.27972	0.241687	0.0380337
41	8068.62	1.41945	0.286713	0.241848	0.0448652
42	7803.16	1.37275	0.293706	0.25341	0.040296
43	7437.81	1.30847	0.300699	0.270232	0.0304671
44	7420.56	1.30544	0.307692	0.271054	0.0366386
45	7292.39	1.28289	0.314685	0.277235	0.0374503
46	7195.43	1.26583	0.321678	0.282004	0.0396738
47	7136.2	1.25541	0.328671	0.284958	0.0437131
48	7026.06	1.23604	0.335664	0.290533	0.045131
49	7008.02	1.23286	0.342657	0.291457	0.0512008
50	6910.97	1.21579	0.34965	0.296476	0.0531748
51	6876.08	1.20965	0.356643	0.298301	0.0583425
52	6833.04	1.20208	0.363636	0.300568	0.0630682
53	6611.64	1.16313	0.370629	0.312506	0.0581236
54	6542.72	1.15101	0.377622	0.316318	0.0613044
55	6391.38	1.12438	0.384615	0.324853	0.0597627
56	6180.34	1.08726	0.391608	0.33714	0.054468
57	6062.13	1.06646	0.398601	0.344225	0.0543767
58	5949.82	1.0467	0.405594	0.351094	0.0545009
59	5921.01	1.04164	0.412587	0.352877	0.0597102
60	5734.57	1.00884	0.41958	0.364644	0.0549369
61	5728.77	1.00782	0.426573	0.365015	0.061558
62	5701.81	1.00307	0.433566	0.366751	0.0668157
63	5584.47	0.982431	0.440559	0.3744	0.0661596
64	5530.66	0.972963	0.447552	0.377961	0.0695911
65	5415.57	0.952717	0.454545	0.385692	0.0688537
66	5402.48	0.950415	0.461538	0.386581	0.0749578
67	5369.22	0.944563	0.468531	0.388849	0.0796821
68	5366.38	0.944064	0.475524	0.389044	0.0864809
69	5315.22	0.935063	0.482517	0.392561	0.0899562
70	5287.4	0.930168	0.48951	0.394487	0.0950231
71	5268.31	0.92681	0.496503	0.395814	0.100689
72	5099.97	0.897195	0.503497	0.407712	0.0957848
73	5055.55	0.889381	0.51049	0.41091	0.0995795
74	5048.17	0.888082	0.517483	0.411444	0.106038
75	4954.8	0.871658	0.524476	0.418257	0.106218
76	4919.99	0.865534	0.531469	0.420827	0.110642
77	4791.82	0.842985	0.538462	0.430424	0.108038
78	4739.55	0.833791	0.545455	0.4344	0.111055
79	4688.14	0.824746	0.552448	0.438346	0.114101
80	4663.64	0.820436	0.559441	0.440239	0.119201
81	4573.05	0.8045	0.566434	0.447312	0.119122
82	4454.36	0.783618	0.573427	0.45675	0.116676
83	4369.77	0.768738	0.58042	0.463598	0.116822
84	4273.73	0.751842	0.587413	0.471497	0.115915
85	4241.6	0.746189	0.594406	0.47417	0.120235
86	4015.59	0.706429	0.601399	0.493403	0.107996
87	3874.19	0.681555	0.608392	0.50583	0.102562
88	3845.24	0.676461	0.615385	0.508413	0.106972
89	3834.75	0.674615	0.622378	0.509352	0.113025
90	3822.59	0.672477	0.629371	0.510443	0.118928
91	3759.1	0.661308	0.636364	0.516176	0.120188
92	3731.22	0.656404	0.643357	0.518713	0.124643
93	3724.21	0.65517	0.65035	0.519354	0.130996
94	3717.07	0.653913	0.657343	0.520007	0.137336
95	3619.49	0.636748	0.664336	0.52901	0.135326
96	3588.89	0.631364	0.671329	0.531866	0.139463
97	3459.78	0.60865	0.678322	0.544085	0.134237
98	3422.99	0.602178	0.685315	0.547617	0.137697
99	3390.85	0.596525	0.692308	0.550722	0.141586
100	3387.18	0.595878	0.699301	0.551078	0.148222
101	3294.82	0.57963	0.706294	0.560106	0.146188
102	3221.49	0.56673	0.713287	0.567378	0.145909
103	3171.93	0.558011	0.72028	0.572346	0.147933
104	3169.88	0.557652	0.727273	0.572552	0.154721
105	3106.4	0.546483	0.734266	0.578982	0.155283
106	3028.47	0.532773	0.741259	0.586975	0.154284
107	2807.07	0.493825	0.748252	0.610288	0.137964
108	2678.17	0.471149	0.755245	0.624285	0.13096
109	2393.81	0.421124	0.762238	0.656309	0.105929
110	2355.93	0.41446	0.769231	0.660697	0.108534
111	2116.44	0.372328	0.776224	0.689128	0.0870955
112	1625.79	0.286012	0.783217	0.751254	0.0319629
113	1484.67	0.261186	0.79021	0.770138	0.0200722
114	1292.43	0.227366	0.797203	0.796629	0.000573987
115	1056.18	0.185806	0.804196	0.830435	-0.0262391
116	1013.03	0.178214	0.811189	0.836764	-0.0255747
117	930.044	0.163615	0.818182	0.849069	-0.0308871
118	928.009	0.163257	0.825175	0.849373	-0.024198
119	831.967	0.146361	0.832168	0.863846	-0.0316779
120	799.835	0.140708	0.839161	0.868743	-0.0295817
121	756.857	0.133148	0.846154	0.875336	-0.0291821
122	713.76	0.125566	0.853147	0.881998	-0.0288507
123	670.72	0.117994	0.86014	0.888701	-0.0285613
124	652.615	0.114809	0.867133	0.891536	-0.0244033
125	647.686	0.113942	0.874126	0.89231	-0.0181838
126	641.768	0.112901	0.881119	0.893239	-0.0121202
127	628.683	0.110599	0.888112	0.895298	-0.00718585
128	513.594	0.0903524	0.895105	0.913609	-0.0185043
129	500.508	0.0880503	0.902098	0.915715	-0.0136169
130	465.583	0.0819062	0.909091	0.921358	-0.0122675
131	432.431	0.076074	0.916084	0.926748	-0.0106637
132	385.42	0.0678037	0.923077	0.934444	-0.0113669
133	383.358	0.067441	0.93007	0.934783	-0.0047129
134	380.401	0.0669208	0.937063	0.935269	0.00179366
135	378.428	0.0665738	0.944056	0.935594	0.00846206
136	351.375	0.0618145	0.951049	0.940057	0.0109917
137	317.342	0.0558274	0.958042	0.945702	0.0123396
138	302.377	0.0531947	0.965035	0.948195	0.0168396
139	287.272	0.0505375	0.972028	0.950718	0.0213097
140	274.363	0.0482665	0.979021	0.95288	0.0261412
141	233.268	0.0410369	0.986014	0.959794	0.0262202
142	146.189	0.0257179	0.993007	0.97461	0.018397
143	133.104	0.0234159	1	0.976856	0.0231439
144
145
146
147
148
149
150
151
152
153
154
155
156
157
158
159
160
161
162
163
164
165
166
167
168
169
170
171
172
173
174
175
176
177
178
179
180
181
182
183
184
185
186
187
188
189
190
191
192
193
194
195
196
197
198
199
200
201
202
203
204
205
206
207
208
209
210
211
212
213
214
215
216
217
218
219
220
221
222
223
224
225
226
227
228
229
230
231
232
233
234
235
236
237
238
239
240
241
242
243
244
245
246
247
248
249
250
251
252
253
254
255
256
257
258
259
260
261
262
263
264
265
266
267
268
269
270
271
272
273
274
275
276
277
278
279
280
281
282
283
284
285
286
287
288
289
290
291
292
293
294
295
296
297
298
299
300
301
302
303
304
305
306
307
308
309
310
311
312
313
314
315
316
317
318
319
320
321
322
323
324
325
326
327
328
329
330
331
332
333
334
335
336
337
338
339
340
341
342
343
344
345
346
347
348
349
350
351
352
353
354
355
356
357
358
359
360
361
362
363
364
365
366
367
368
369
370
371
372
373
374
375
376
377
378
379
380
381
382
383
384
385
386
387
388
389
390
391
392
393
394
395
396
397
398
399
400
401
402
403
404
405
406
407
408
409
410
411
412
413
414
415
416
417
418
419
420
421
422
423
424
425
426
427
428
429
430
431
432
433
434
435
436
437
438
439
440
441
442
443
444
445
446
447
448
449
450
451
452
453
454
455
456
457
458
459
460
461
462
463
464
465
466
467
468
469
470
471
472
473
474
475
476
477
478
479
480
481
482
483
484
485
486
487
488
489
490
491
492
493
494
495
496
497
498
499
500
501
502
503
504
505
506
507
508
509
510
511
512
513
514
515
516
517
518
519
520
521
522
523
524
525
526
527
528
529
530
531
532
533
534
535
536
537
538
539
540
541
542
543
544
545
546
547
548
549
550
551
552
553
554
555
556
557
558
559
560
561
562
563
564
565
566
567
568
569
570
571
572
573
574
575
576
577
578
579
580
581
582
583
584
585
586
587
588
589
590
591
592
593
594
595
596
597
598
599
600
601
602
603
604
605
606
607
608
609
610
611
612
613
614
615
616
617
618
619
620
621
622
623
624
625
626
627
628
629
630
631
632
633
634
635
636
637
638
639
640
641
642
643
644
645
646
647
648
649
650
651
652
653
654
655
656
657
658
659
660
661
662
663
664
665
666
667
668
669
670
671
672
673
674
675
676
677
678
679
680
681
682
683
684
685
686
687
688
689
690
691
692
693
694
695
696
697
698
699
700
701
702
703
704
705
706
707
708
709
710
711
712
713
714
715
716
717
718
719
720
721
722
723
724
725
726
727
728
729
730
731
732
733
734
735
736
737
738
739
740
741
742
743
744
745
746
747
748
749
750
751
752
753
754
755
756
757
758
759
760
761
762
763
764
765
766
767
768
769
770
771
772
773
774
775
776
777
778
779
780
781
782
783
784
785
786
787
788
789
790
791
792
793
794
795
796
797
798
799
800
801
802
803
804
805
806
807
808
809
810
811
812
813
814
815
816
817
818
819
820
821
822
823
824
825
826
827
828
829
830
831
832
833
834
835
836
837
838
839
840
841
842
843
844
845
846
847
848
849
850
851
852
853
854
855
856
857
858
859
860
861
862
863
864
865
866
867
868
869
870
871
872
873
874
875
876
877
878
879
880
881
882
883
884
885
886
887
888
889
890
891
892
893
894
895
896
897
898
899
900
901
902
903
904
905
906
907
908
909
910
911
912
913
914
915
916
917
918
919
920
921
922
923
924
925
926
927
928
929
930
931
932
933
934
935
936
937
938
939
940
941
942
943
944
945
946
947
948
949
950
951
952
953
954
955
956
957
958
959
960
961
962
963
964
965
966
967
968
969
970
971
972
973
974
975
976
977
978
979
980
981
982
983
984
985
986
987
988
989
990
991
992
993
994
995
996
997
998
999
1000

## Sheet: FLMWY
	Protein sequence	>gi|723800217|emb|CEI59458.1| ammonium transporter NrgA [Bacillus subtilis]
		MQMGDTVFMFFCALLVWLMTPGLALFYGGMVKSKNVLSTAMHSFSSIAIVSIVWVLFGYTLAFAPGNSIIGGLEWAGLKGVGFDPGDYSDTIPHSLFMMFQMTFAVLTTAIISGAFAERMRFGAFLLFSVLWASLVYTPVAHWVWGGGWIGQLGALDFAGGNVVHISSGVAGLVLAIVLGKRKDGTASSPHNLIYTFLGGALIWFGWFGFNVGSALTLDGVAMYAFINTNTAAAAGIAGWILVEWIINKKPTMLGAVSGAIAGLVAITPAAGFVTPFASIIIGIIGGAVCFWGVFSLKKKFGYDDALDAFGLHGIGGTWGGIATGLFATTSVNSAGADGLFYGDASLIWKQIVAIAATYVFVFIVTFVIIKIVSLFLPLRATEEEESLGLDLTMHGEKA…
	Number of cleavage fragments	606
	Average fragment mass M	1439.67
	Max exceedance probability Kstat	0.16476
Index	Sorted list of post-cleavage massesm	m / M	R_obs	R_nul	R_obs - R_nul
	http://web.expasy.org/peptide_mass/	normalized	R (m / M)	exp(-m / M)
1	4442.43	3.08573	0.00165017	0.0456966	-0.0440465
2	3934.51	2.73293	0.00330033	0.0650285	-0.0617282
3	3920.53	2.72322	0.0049505	0.0656632	-0.0607127
4	3899.47	2.70859	0.00660066	0.0666309	-0.0600303
5	3892.66	2.70386	0.00825083	0.0669468	-0.0586959
6	3807.51	2.64471	0.00990099	0.0710257	-0.0611247
7	3702.46	2.57174	0.0115512	0.0764023	-0.0648511
8	3672.25	2.55076	0.0132013	0.0780225	-0.0648212
9	3658.18	2.54099	0.0148515	0.0787887	-0.0639373
10	3589.3	2.49314	0.0165017	0.0826499	-0.0661483
11	3541.25	2.45977	0.0181518	0.0854546	-0.0673028
12	3516.24	2.4424	0.019802	0.0869521	-0.0671501
13	3403.08	2.3638	0.0214521	0.0940624	-0.0726102
14	3395.91	2.35881	0.0231023	0.0945322	-0.0714299
15	3341.68	2.32115	0.0247525	0.0981609	-0.0734085
16	3323.04	2.3082	0.0264026	0.0994402	-0.0730375
17	3295.97	2.2894	0.0280528	0.101327	-0.0732746
18	3278.86	2.27751	0.029703	0.102539	-0.0728362
19	3275.66	2.27529	0.0313531	0.102767	-0.071414
20	3228.84	2.24277	0.0330033	0.106164	-0.0731608
21	3196.01	2.21996	0.0346535	0.108613	-0.0739597
22	3126.79	2.17188	0.0363036	0.113963	-0.0776591
23	3115.68	2.16417	0.0379538	0.114845	-0.0768916
24	3106.74	2.15795	0.039604	0.115561	-0.0759574
25	3096.72	2.151	0.0412541	0.116368	-0.075114
26	3095.74	2.15031	0.0429043	0.116448	-0.0735435
27	3092.37	2.14798	0.0445545	0.11672	-0.0721658
28	3062.68	2.12735	0.0462046	0.119153	-0.0729479
29	3043.81	2.11425	0.0478548	0.120724	-0.0728695
30	3030.64	2.1051	0.049505	0.121834	-0.0723291
31	3013.56	2.09323	0.0511551	0.123288	-0.0721326
32	3010.59	2.09117	0.0528053	0.123543	-0.0707375
33	2999.69	2.0836	0.0544554	0.124481	-0.0700257
34	2964.56	2.0592	0.0561056	0.127556	-0.0714508
35	2941.31	2.04305	0.0577558	0.129633	-0.0718775
36	2906.2	2.01866	0.0594059	0.132833	-0.0734271
37	2899.17	2.01378	0.0610561	0.133484	-0.0724276
38	2897.43	2.01257	0.0627063	0.133645	-0.0709389
39	2896.64	2.01202	0.0643564	0.133719	-0.0693623
40	2895.27	2.01107	0.0660066	0.133846	-0.0678391
41	2861.38	1.98753	0.0676568	0.137034	-0.0693773
42	2860.43	1.98687	0.0693069	0.137125	-0.0678176
43	2850.39	1.97989	0.0709571	0.138084	-0.0671271
44	2841.07	1.97342	0.0726073	0.138981	-0.0663734
45	2826.22	1.9631	0.0742574	0.140422	-0.0661644
46	2822.22	1.96032	0.0759076	0.140813	-0.0649052
47	2817.38	1.95697	0.0775578	0.141286	-0.0637286
48	2800.25	1.94507	0.0792079	0.142977	-0.0637695
49	2798.31	1.94372	0.0808581	0.14317	-0.0623122
50	2792.37	1.9396	0.0825083	0.143762	-0.0612537
51	2775.39	1.9278	0.0841584	0.145468	-0.0613096
52	2773.31	1.92635	0.0858086	0.145678	-0.0598698
53	2759.03	1.91643	0.0874587	0.147131	-0.0596721
54	2735.99	1.90043	0.0891089	0.149504	-0.060395
55	2714.2	1.8853	0.0907591	0.151784	-0.0610247
56	2709.01	1.88169	0.0924092	0.152332	-0.0599231
57	2703.1	1.87758	0.0940594	0.152959	-0.0589
58	2703.02	1.87753	0.0957096	0.152968	-0.0572583
59	2682.26	1.86311	0.0973597	0.155189	-0.0578295
60	2633.85	1.82948	0.0990099	0.160496	-0.0614863
61	2626.02	1.82405	0.10066	0.161371	-0.0607113
62	2609.92	1.81287	0.10231	0.163186	-0.0608757
63	2608.85	1.81212	0.10396	0.163308	-0.0593477
64	2606.16	1.81025	0.105611	0.163613	-0.0580024
65	2605.09	1.80951	0.107261	0.163735	-0.056474
66	2601.04	1.8067	0.108911	0.164196	-0.0552847
67	2588.82	1.7982	0.110561	0.165596	-0.0550351
68	2570.06	1.78518	0.112211	0.167767	-0.0555559
69	2555.16	1.77483	0.113861	0.169513	-0.0556513
70	2501.91	1.73784	0.115512	0.1759	-0.0603885
71	2495.06	1.73308	0.117162	0.176739	-0.0595773
72	2490.75	1.73009	0.118812	0.177269	-0.0584567
73	2477.91	1.72117	0.120462	0.178858	-0.0583955
74	2475.91	1.71978	0.122112	0.179105	-0.0569933
75	2467.99	1.71428	0.123762	0.180093	-0.0563309
76	2464.85	1.71209	0.125413	0.180487	-0.0550749
77	2461.92	1.71006	0.127063	0.180854	-0.0537917
78	2461.67	1.70989	0.128713	0.180886	-0.0521734
79	2449.88	1.70169	0.130363	0.182374	-0.0520111
80	2434.65	1.69112	0.132013	0.184314	-0.0523004
81	2424.71	1.68421	0.133663	0.18559	-0.0519267
82	2415.83	1.67805	0.135314	0.186738	-0.0514246
83	2411.76	1.67522	0.136964	0.187267	-0.0503037
84	2403.72	1.66964	0.138614	0.188315	-0.0497015
85	2399.85	1.66695	0.140264	0.188822	-0.0485582
86	2399.7	1.66684	0.141914	0.188842	-0.0469278
87	2396.69	1.66475	0.143564	0.189238	-0.0456736
88	2388.75	1.65924	0.145215	0.190284	-0.0450694
89	2379.58	1.65287	0.146865	0.1915	-0.0446353
90	2376.78	1.65092	0.148515	0.191873	-0.043358
91	2375.75	1.65021	0.150165	0.19201	-0.0418448
92	2363.57	1.64174	0.151815	0.193642	-0.041827
93	2361.6	1.64038	0.153465	0.193907	-0.040442
94	2352.76	1.63424	0.155116	0.195101	-0.0399852
95	2352.67	1.63418	0.156766	0.195113	-0.0383469
96	2342.78	1.62731	0.158416	0.196458	-0.0380417
97	2329.85	1.61833	0.160066	0.19823	-0.0381641
98	2314.61	1.60774	0.161716	0.20034	-0.0386236
99	2312.74	1.60644	0.163366	0.200601	-0.0372346
100	2307.97	1.60313	0.165017	0.201266	-0.0362491
101	2305.74	1.60157	0.166667	0.201579	-0.0349123
102	2297.64	1.59595	0.168317	0.202715	-0.0343982
103	2293.52	1.59309	0.169967	0.203297	-0.0333299
104	2268.74	1.57588	0.171617	0.206826	-0.0352085
105	2267.76	1.57519	0.173267	0.206967	-0.0337
106	2267.62	1.5751	0.174917	0.206987	-0.0320699
107	2267.57	1.57507	0.176568	0.206994	-0.0304259
108	2252.56	1.56464	0.178218	0.209164	-0.0309465
109	2239.64	1.55567	0.179868	0.211049	-0.0311809
110	2229.63	1.54871	0.181518	0.212522	-0.0310043
111	2229.6	1.54869	0.183168	0.212526	-0.0293573
112	2216.39	1.53951	0.184818	0.214485	-0.0296669
113	2214.42	1.53815	0.186469	0.214779	-0.0283104
114	2208.59	1.53409	0.188119	0.215651	-0.0275322
115	2202.6	1.52994	0.189769	0.21655	-0.0267806
116	2200.61	1.52855	0.191419	0.21685	-0.0254305
117	2195.6	1.52508	0.193069	0.217604	-0.024535
118	2190.39	1.52146	0.194719	0.218393	-0.0236738
119	2189.5	1.52084	0.19637	0.218529	-0.0221596
120	2185.44	1.51802	0.19802	0.219146	-0.0211265
121	2183.42	1.51661	0.19967	0.219454	-0.0197838
122	2172.57	1.50908	0.20132	0.221113	-0.0197933
123	2164.46	1.50344	0.20297	0.222364	-0.0193935
124	2161.49	1.50138	0.20462	0.222823	-0.0182021
125	2158.56	1.49934	0.206271	0.223276	-0.0170058
126	2146.34	1.49086	0.207921	0.225179	-0.0172585
127	2140.47	1.48678	0.209571	0.226099	-0.0165285
128	2130.47	1.47983	0.211221	0.227675	-0.0164541
129	2107.39	1.4638	0.212871	0.231354	-0.018483
130	2105.38	1.46241	0.214521	0.231678	-0.0171564
131	2104.47	1.46177	0.216172	0.231825	-0.015653
132	2087.45	1.44995	0.217822	0.234582	-0.0167602
133	2086.5	1.44929	0.219472	0.234736	-0.0152641
134	2076.43	1.4423	0.221122	0.236384	-0.0152624
135	2072.36	1.43947	0.222772	0.237054	-0.0142816
136	2066.43	1.43535	0.224422	0.238032	-0.0136096
137	2064.19	1.4338	0.226073	0.238402	-0.0123292
138	2061.67	1.43204	0.227723	0.238821	-0.0110979
139	2059.41	1.43048	0.229373	0.239195	-0.00982157
140	2053.35	1.42626	0.231023	0.240205	-0.00918172
141	2052.23	1.42549	0.232673	0.240391	-0.0077182
142	2048.43	1.42285	0.234323	0.241027	-0.00670332
143	2030.48	1.41038	0.235974	0.24405	-0.00807658
144	2027.22	1.40811	0.237624	0.244604	-0.00698018
145	2026.33	1.4075	0.239274	0.244755	-0.00548138
146	2025.38	1.40684	0.240924	0.244917	-0.00399274
147	2023.46	1.40551	0.242574	0.245243	-0.0026684
148	2021.3	1.404	0.244224	0.245611	-0.00138706
149	2017.28	1.40121	0.245875	0.246299	-0.000423915
150	2014.36	1.39918	0.247525	0.246799	0.000725881
151	2013.28	1.39843	0.249175	0.246984	0.00219131
152	2005.31	1.3929	0.250825	0.248355	0.00247025
153	1992.22	1.38381	0.252475	0.250623	0.00185247
154	1984.54	1.37847	0.254125	0.251964	0.00216163
155	1983.29	1.37761	0.255776	0.252182	0.00359387
156	1973.2	1.3706	0.257426	0.253956	0.00346999
157	1971.24	1.36923	0.259076	0.254302	0.00477432
158	1964.4	1.36448	0.260726	0.255514	0.00521216
159	1957.29	1.35954	0.262376	0.256778	0.00559858
160	1954.32	1.35748	0.264026	0.257309	0.00671754
161	1949.35	1.35403	0.265677	0.258198	0.00747892
162	1947.18	1.35252	0.267327	0.258588	0.00873898
163	1946.32	1.35192	0.268977	0.258742	0.0102347
164	1946.25	1.35188	0.270627	0.258754	0.011873
165	1943.23	1.34978	0.272277	0.259298	0.0129795
166	1938.21	1.34629	0.273927	0.260203	0.013724
167	1932.16	1.34209	0.275578	0.2613	0.0142774
168	1917.31	1.33177	0.277228	0.264009	0.0132191
169	1917.02	1.33157	0.278878	0.264063	0.014815
170	1910.24	1.32686	0.280528	0.265308	0.01522
171	1905.05	1.32326	0.282178	0.266267	0.0159116
172	1899.24	1.31922	0.283828	0.267344	0.016484
173	1895.29	1.31648	0.285479	0.268078	0.0174006
174	1888.15	1.31152	0.287129	0.269411	0.0177179
175	1887.17	1.31083	0.288779	0.269595	0.0191837
176	1886.14	1.31012	0.290429	0.269787	0.0206422
177	1880.04	1.30589	0.292079	0.270933	0.0211467
178	1876.19	1.30321	0.293729	0.271659	0.0220706
179	1874.17	1.30181	0.29538	0.27204	0.0233397
180	1869.28	1.29841	0.29703	0.272965	0.0240644
181	1868.25	1.29769	0.29868	0.273161	0.0255185
182	1866.1	1.2962	0.30033	0.273568	0.0267617
183	1864.99	1.29543	0.30198	0.27378	0.0281999
184	1864.13	1.29484	0.30363	0.273943	0.0296877
185	1854.28	1.28799	0.305281	0.275824	0.0294566
186	1842.1	1.27953	0.306931	0.278168	0.0287628
187	1841.05	1.2788	0.308581	0.27837	0.0302109
188	1837.36	1.27624	0.310231	0.279085	0.0311464
189	1836.14	1.27539	0.311881	0.279322	0.0325587
190	1833.09	1.27327	0.313531	0.279914	0.0336171
191	1826.03	1.26837	0.315182	0.281291	0.0338906
192	1823.23	1.26642	0.316832	0.281838	0.0349932
193	1820.12	1.26426	0.318482	0.282447	0.0360344
194	1818.16	1.2629	0.320132	0.282832	0.0373002
195	1815.36	1.26095	0.321782	0.283383	0.0383988
196	1812.06	1.25866	0.323432	0.284034	0.0393986
197	1805.15	1.25387	0.325083	0.2854	0.039683
198	1800	1.25029	0.326733	0.286422	0.0403111
199	1796	1.24751	0.328383	0.287219	0.0411637
200	1794.12	1.2462	0.330033	0.287595	0.042438
201	1784.98	1.23986	0.331683	0.289426	0.0422573
202	1778.18	1.23513	0.333333	0.290796	0.0425375
203	1775.04	1.23295	0.334983	0.291432	0.0435516
204	1764.02	1.2253	0.336634	0.293671	0.0429628
205	1762.01	1.2239	0.338284	0.294081	0.0442029
206	1756.08	1.21978	0.339934	0.295296	0.0446382
207	1743.94	1.21135	0.341584	0.297795	0.0437888
208	1738.23	1.20738	0.343234	0.298979	0.0442555
209	1733.07	1.2038	0.344884	0.300052	0.0448329
210	1729.01	1.20098	0.346535	0.300899	0.0456352
211	1717.94	1.19329	0.348185	0.303223	0.0449623
212	1714.99	1.19124	0.349835	0.303845	0.04599
213	1711.89	1.18909	0.351485	0.304498	0.0469868
214	1703.91	1.18354	0.353135	0.306192	0.0469435
215	1698.14	1.17954	0.354785	0.307421	0.0473641
216	1697.95	1.1794	0.356436	0.307462	0.0489739
217	1694.83	1.17724	0.358086	0.308128	0.0499574
218	1693.84	1.17655	0.359736	0.30834	0.0513957
219	1687.96	1.17246	0.361386	0.309604	0.0517824
220	1687.91	1.17243	0.363036	0.309613	0.0534232
221	1685	1.17041	0.364686	0.310239	0.0544471
222	1672.9	1.162	0.366337	0.312858	0.0534782
223	1670.98	1.16067	0.367987	0.313275	0.0547116
224	1670.95	1.16065	0.369637	0.313283	0.0563537
225	1657.97	1.15164	0.371287	0.316119	0.0551679
226	1653.98	1.14886	0.372937	0.316997	0.0559404
227	1650.95	1.14676	0.374587	0.317664	0.0569231
228	1645.88	1.14323	0.376238	0.318787	0.0574507
229	1644.76	1.14246	0.377888	0.319034	0.058854
230	1642.92	1.14118	0.379538	0.319443	0.0600951
231	1628.86	1.13141	0.381188	0.322577	0.0586113
232	1625.79	1.12928	0.382838	0.323266	0.0595724
233	1622.97	1.12732	0.384488	0.323899	0.0605892
234	1620.74	1.12577	0.386139	0.324402	0.0617362
235	1614.83	1.12167	0.387789	0.325735	0.0620536
236	1614.83	1.12167	0.389439	0.325737	0.0637021
237	1613.84	1.12098	0.391089	0.325961	0.0651282
238	1610.74	1.11883	0.392739	0.326662	0.0660773
239	1600.84	1.11195	0.394389	0.328917	0.0654726
240	1599.76	1.1112	0.39604	0.329163	0.0668769
241	1598.83	1.11056	0.39769	0.329375	0.0683145
242	1591.05	1.10515	0.39934	0.33116	0.0681797
243	1585.9	1.10157	0.40099	0.332348	0.0686417
244	1584.98	1.10093	0.40264	0.33256	0.0700802
245	1575.79	1.09455	0.40429	0.334691	0.0695998
246	1569.91	1.09046	0.405941	0.33606	0.0698804
247	1563.64	1.08611	0.407591	0.337526	0.0700644
248	1556.78	1.08135	0.409241	0.339138	0.0701028
249	1556.73	1.08131	0.410891	0.33915	0.0717415
250	1550.77	1.07718	0.412541	0.340556	0.071985
251	1549.79	1.07649	0.414191	0.340789	0.0734023
252	1548.82	1.07582	0.415842	0.341019	0.0748229
253	1548.72	1.07575	0.417492	0.341043	0.0764488
254	1533.7	1.06531	0.419142	0.34462	0.0745223
255	1528.77	1.06189	0.420792	0.345801	0.0749915
256	1526.86	1.06056	0.422442	0.346261	0.0761811
257	1519.87	1.05571	0.424092	0.347947	0.0761454
258	1517.7	1.0542	0.425743	0.34847	0.0772723
259	1515.73	1.05283	0.427393	0.348947	0.0784453
260	1509.82	1.04873	0.429043	0.350384	0.0786588
261	1491.92	1.03629	0.430693	0.354767	0.0759264
262	1473.56	1.02354	0.432343	0.35932	0.0730229
263	1471.82	1.02233	0.433993	0.359754	0.074239
264	1467.6	1.0194	0.435644	0.36081	0.074834
265	1466.66	1.01875	0.437294	0.361047	0.0762472
266	1461.55	1.0152	0.438944	0.362331	0.0766126
267	1459.75	1.01395	0.440594	0.362783	0.0778116
268	1457.76	1.01256	0.442244	0.363286	0.078958
269	1457.56	1.01243	0.443894	0.363336	0.0805585
270	1454.65	1.0104	0.445545	0.364072	0.0814725
271	1451.66	1.00833	0.447195	0.364828	0.0823662
272	1445.68	1.00418	0.448845	0.366346	0.0824988
273	1443.62	1.00275	0.450495	0.36687	0.0836253
274	1433.75	0.995892	0.452145	0.369394	0.0827514
275	1431.61	0.994403	0.453795	0.369944	0.0838513
276	1429.64	0.993035	0.455446	0.370451	0.0849949
277	1425.68	0.990284	0.457096	0.371471	0.0856246
278	1422.72	0.988229	0.458746	0.372235	0.0865104
279	1416.46	0.983882	0.460396	0.373857	0.0865392
280	1411.66	0.980546	0.462046	0.375106	0.0869401
281	1410.61	0.979813	0.463696	0.375381	0.088315
282	1400.68	0.972921	0.465347	0.377977	0.0873691
283	1397.54	0.970738	0.466997	0.378803	0.0881933
284	1386.52	0.963084	0.468647	0.381714	0.0869331
285	1384.6	0.961746	0.470297	0.382225	0.0880721
286	1376.66	0.956235	0.471947	0.384337	0.0876102
287	1368.55	0.950604	0.473597	0.386507	0.08709
288	1367.61	0.94995	0.475248	0.38676	0.0884872
289	1367.58	0.949929	0.476898	0.386768	0.0901294
290	1363.65	0.947199	0.478548	0.387826	0.0907221
291	1358.66	0.943733	0.480198	0.389172	0.0910256
292	1357.58	0.942979	0.481848	0.389466	0.0923823
293	1354.78	0.941038	0.483498	0.390223	0.0932758
294	1353.63	0.940239	0.485149	0.390535	0.094614
295	1352.52	0.939465	0.486799	0.390837	0.0959617
296	1344.74	0.934065	0.488449	0.392953	0.0954959
297	1342.62	0.932589	0.490099	0.393533	0.0965656
298	1337.5	0.929032	0.491749	0.394936	0.0968135
299	1334.51	0.926957	0.493399	0.395756	0.097643
300	1333.65	0.926361	0.49505	0.395992	0.0990572
301	1330.55	0.924204	0.4967	0.396847	0.0998524
302	1330.46	0.924146	0.49835	0.39687	0.101479
303	1323.6	0.919377	0.5	0.398767	0.101233
304	1316.68	0.914574	0.50165	0.400687	0.100963
305	1313.52	0.912378	0.5033	0.401568	0.101732
306	1310.58	0.910335	0.50495	0.402389	0.102561
307	1310.38	0.910198	0.506601	0.402445	0.104156
308	1301.47	0.904005	0.508251	0.404945	0.103306
309	1297.56	0.901291	0.509901	0.406045	0.103856
310	1296.45	0.900519	0.511551	0.406359	0.105192
311	1295.41	0.899801	0.513201	0.406651	0.106551
312	1290.53	0.896405	0.514851	0.408034	0.106817
313	1290.44	0.896346	0.516502	0.408058	0.108444
314	1286.58	0.893662	0.518152	0.409154	0.108997
315	1278.5	0.888055	0.519802	0.411455	0.108347
316	1273.54	0.884607	0.521452	0.412876	0.108576
317	1269.55	0.881837	0.523102	0.414022	0.109081
318	1266.51	0.879722	0.524752	0.414898	0.109854
319	1257.53	0.873485	0.526403	0.417494	0.108909
320	1257.46	0.873436	0.528053	0.417515	0.110538
321	1253.51	0.870691	0.529703	0.418662	0.111041
322	1250.49	0.868598	0.531353	0.419539	0.111814
323	1247.56	0.866562	0.533003	0.420395	0.112609
324	1247.43	0.86647	0.534653	0.420433	0.11422
325	1243.43	0.863691	0.536304	0.421603	0.1147
326	1239.53	0.86098	0.537954	0.422747	0.115206
327	1233.3	0.856654	0.539604	0.42458	0.115024
328	1230.35	0.854603	0.541254	0.425452	0.115802
329	1222.44	0.849112	0.542904	0.427795	0.11511
330	1218.55	0.846412	0.544554	0.428951	0.115603
331	1213.54	0.842933	0.546205	0.430446	0.115758
332	1213.36	0.842802	0.547855	0.430502	0.117352
333	1206.46	0.838009	0.549505	0.432571	0.116934
334	1197.42	0.831734	0.551155	0.435294	0.115861
335	1195.44	0.83036	0.552805	0.435892	0.116913
336	1184.4	0.82269	0.554455	0.439249	0.115207
337	1184.36	0.82266	0.556106	0.439262	0.116844
338	1177.42	0.817845	0.557756	0.441382	0.116374
339	1165.24	0.809383	0.559406	0.445133	0.114273
340	1164.3	0.808727	0.561056	0.445425	0.115631
341	1163.38	0.808089	0.562706	0.445709	0.116997
342	1163.21	0.807969	0.564356	0.445763	0.118594
343	1156.21	0.803111	0.566007	0.447933	0.118074
344	1154.29	0.801775	0.567657	0.448532	0.119125
345	1153.35	0.801121	0.569307	0.448826	0.120481
346	1152.4	0.800463	0.570957	0.449121	0.121836
347	1148.41	0.797691	0.572607	0.450368	0.12224
348	1147.31	0.796928	0.574257	0.450712	0.123546
349	1129.44	0.784516	0.575908	0.45634	0.119567
350	1126.34	0.782358	0.577558	0.457326	0.120231
351	1125.39	0.781702	0.579208	0.457627	0.121581
352	1125.29	0.781631	0.580858	0.457659	0.123199
353	1124.35	0.780977	0.582508	0.457958	0.12455
354	1119.33	0.777492	0.584158	0.459557	0.124601
355	1116.28	0.775375	0.585809	0.460531	0.125277
356	1111.41	0.771991	0.587459	0.462092	0.125366
357	1100.38	0.764332	0.589109	0.465645	0.123464
358	1095.43	0.760888	0.590759	0.467251	0.123508
359	1087.36	0.755285	0.592409	0.469876	0.122533
360	1087.26	0.755213	0.594059	0.469911	0.124149
361	1084.26	0.753133	0.59571	0.470889	0.12482
362	1082.36	0.751811	0.59736	0.471512	0.125848
363	1077.29	0.74829	0.59901	0.473175	0.125835
364	1075.26	0.746882	0.60066	0.473842	0.126819
365	1074.29	0.746203	0.60231	0.474163	0.128147
366	1072.23	0.744777	0.60396	0.47484	0.12912
367	1071.2	0.744059	0.605611	0.475181	0.130429
368	1063.22	0.738518	0.607261	0.477821	0.129439
369	1063.09	0.738425	0.608911	0.477866	0.131045
370	1059.28	0.73578	0.610561	0.479132	0.131429
371	1059.23	0.735749	0.612211	0.479146	0.133065
372	1057.36	0.734447	0.613861	0.479771	0.134091
373	1054.12	0.732199	0.615512	0.48085	0.134661
374	1053.31	0.731636	0.617162	0.481121	0.13604
375	1037.22	0.72046	0.618812	0.486528	0.132284
376	1035.25	0.71909	0.620462	0.487195	0.133267
377	1032.27	0.717017	0.622112	0.488206	0.133906
378	1031.35	0.716378	0.623762	0.488518	0.135244
379	1030.23	0.715604	0.625413	0.488897	0.136516
380	1029.31	0.71496	0.627063	0.489212	0.137851
381	1028.18	0.714176	0.628713	0.489596	0.139117
382	1016.12	0.705801	0.630363	0.493713	0.13665
383	1012.23	0.703101	0.632013	0.495048	0.136965
384	1006.17	0.698891	0.633663	0.497136	0.136527
385	998.251	0.693389	0.635314	0.499879	0.135435
386	995.149	0.691235	0.636964	0.500957	0.136007
387	986.003	0.684882	0.638614	0.50415	0.134464
388	978.113	0.679402	0.640264	0.50692	0.133344
389	977.171	0.678747	0.641914	0.507252	0.134662
390	972.111	0.675233	0.643564	0.509038	0.134527
391	971.207	0.674605	0.645215	0.509358	0.135857
392	970.182	0.673893	0.646865	0.50972	0.137144
393	970.18	0.673891	0.648515	0.509721	0.138794
394	966.188	0.671119	0.650165	0.511136	0.139029
395	964.234	0.669761	0.651815	0.511831	0.139984
396	963.116	0.668985	0.653465	0.512228	0.141237
397	962.215	0.668359	0.655116	0.512549	0.142567
398	956.168	0.664158	0.656766	0.514706	0.142059
399	954.134	0.662746	0.658416	0.515434	0.142982
400	948.25	0.658658	0.660066	0.517545	0.142521
401	944.201	0.655846	0.661716	0.519003	0.142713
402	936.05	0.650185	0.663366	0.521949	0.141417
403	935.986	0.65014	0.665017	0.521973	0.143044
404	935.182	0.649582	0.666667	0.522264	0.144402
405	933.072	0.648116	0.668317	0.52303	0.145287
406	928.096	0.64466	0.669967	0.524841	0.145126
407	928.086	0.644653	0.671617	0.524845	0.146772
408	924.021	0.641829	0.673267	0.526329	0.146938
409	922.092	0.640489	0.674917	0.527035	0.147883
410	916.146	0.636359	0.676568	0.529216	0.147352
411	911.025	0.632802	0.678218	0.531101	0.147116
412	898.027	0.623773	0.679868	0.535918	0.14395
413	897.001	0.623061	0.681518	0.5363	0.145218
414	884.17	0.614149	0.683168	0.541101	0.142067
415	881.039	0.611974	0.684818	0.542279	0.142539
416	880.009	0.611258	0.686469	0.542668	0.143801
417	877.094	0.609234	0.688119	0.543767	0.144351
418	876.066	0.608519	0.689769	0.544156	0.145613
419	872.991	0.606384	0.691419	0.545319	0.1461
420	869	0.603612	0.693069	0.546833	0.146236
421	868.942	0.603571	0.694719	0.546855	0.147864
422	855.006	0.593891	0.69637	0.552174	0.144195
423	851.074	0.59116	0.69802	0.553685	0.144335
424	849.056	0.589758	0.69967	0.554461	0.145209
425	845.994	0.587631	0.70132	0.555642	0.145678
426	844.097	0.586314	0.70297	0.556374	0.146596
427	834.077	0.579354	0.70462	0.56026	0.14436
428	823.005	0.571663	0.706271	0.564586	0.141685
429	817.94	0.568145	0.707921	0.566576	0.141345
430	817.057	0.567531	0.709571	0.566923	0.142648
431	815.939	0.566755	0.711221	0.567363	0.143858
432	815.039	0.56613	0.712871	0.567719	0.145153
433	814.937	0.566059	0.714521	0.567759	0.146763
434	811.976	0.564002	0.716172	0.568927	0.147244
435	808.991	0.561929	0.717822	0.570108	0.147713
436	808.954	0.561903	0.719472	0.570123	0.149349
437	803.99	0.558455	0.721122	0.572092	0.14903
438	796.893	0.553526	0.722772	0.574919	0.147853
439	786.97	0.546633	0.724422	0.578896	0.145527
440	786.886	0.546574	0.726073	0.57893	0.147143
441	779.866	0.541698	0.727723	0.581759	0.145963
442	774.915	0.53826	0.729373	0.583763	0.14561
443	773.885	0.537544	0.731023	0.584181	0.146842
444	771.825	0.536113	0.732673	0.585018	0.147655
445	769.942	0.534805	0.734323	0.585783	0.14854
446	765.775	0.531911	0.735974	0.587481	0.148492
447	763.935	0.530633	0.737624	0.588233	0.149391
448	763.848	0.530573	0.739274	0.588268	0.151006
449	762.907	0.529918	0.740924	0.588653	0.152271
450	760.845	0.528486	0.742574	0.589497	0.153078
451	759.862	0.527804	0.744224	0.589899	0.154325
452	757.903	0.526443	0.745875	0.590703	0.155172
453	749.952	0.52092	0.747525	0.593974	0.153551
454	747.893	0.51949	0.749175	0.594824	0.154351
455	737.854	0.512516	0.750825	0.598986	0.151839
456	734.85	0.51043	0.752475	0.600237	0.152238
457	730.938	0.507713	0.754125	0.601871	0.152255
458	728.889	0.50629	0.755776	0.602728	0.153048
459	726.79	0.504832	0.757426	0.603607	0.153818
460	724.898	0.503518	0.759076	0.604401	0.154675
461	717.863	0.498631	0.760726	0.607362	0.153365
462	712.905	0.495187	0.762376	0.609457	0.152919
463	709.846	0.493062	0.764026	0.610753	0.153273
464	709.803	0.493032	0.765677	0.610772	0.154905
465	707.83	0.491662	0.767327	0.611609	0.155717
466	707.827	0.49166	0.768977	0.61161	0.157367
467	705.824	0.490269	0.770627	0.612462	0.158165
468	703.898	0.48893	0.772277	0.613282	0.158995
469	703.753	0.48883	0.773927	0.613344	0.160584
470	701.879	0.487528	0.775578	0.614142	0.161435
471	690.881	0.479889	0.777228	0.618852	0.158376
472	686.9	0.477124	0.778878	0.620565	0.158312
473	677.798	0.470802	0.780528	0.624501	0.156027
474	672.797	0.467328	0.782178	0.626675	0.155504
475	670.807	0.465945	0.783828	0.627542	0.156287
476	670.763	0.465915	0.785479	0.627561	0.157918
477	668.763	0.464526	0.787129	0.628433	0.158696
478	666.818	0.463175	0.788779	0.629283	0.159496
479	660.872	0.459045	0.790429	0.631887	0.158542
480	660.73	0.458946	0.792079	0.631949	0.16013
481	658.795	0.457602	0.793729	0.632799	0.16093
482	655.792	0.455516	0.79538	0.634121	0.161259
483	654.736	0.454782	0.79703	0.634586	0.162444
484	652.659	0.45334	0.79868	0.635502	0.163178
485	650.775	0.452031	0.80033	0.636334	0.163996
486	648.772	0.45064	0.80198	0.63722	0.16476
487	630.8	0.438157	0.80363	0.645225	0.158406
488	626.837	0.435404	0.805281	0.647003	0.158277
489	624.648	0.433883	0.806931	0.647988	0.158943
490	615.73	0.427689	0.808581	0.652014	0.156567
491	612.686	0.425574	0.810231	0.653395	0.156836
492	599.745	0.416586	0.811881	0.659294	0.152587
493	599.684	0.416543	0.813531	0.659322	0.154209
494	597.712	0.415173	0.815182	0.660226	0.154956
495	596.687	0.414461	0.816832	0.660696	0.156136
496	587.674	0.408201	0.818482	0.664845	0.153637
497	577.721	0.401288	0.820132	0.669457	0.150675
498	574.754	0.399227	0.821782	0.670839	0.150943
499	574.634	0.399143	0.823432	0.670894	0.152538
500	573.664	0.39847	0.825083	0.671347	0.153736
501	570.687	0.396402	0.826733	0.672737	0.153996
502	565.728	0.392957	0.828383	0.675057	0.153325
503	565.537	0.392825	0.830033	0.675147	0.154886
504	559.62	0.388715	0.831683	0.677928	0.153755
505	555.708	0.385997	0.833333	0.679772	0.153561
506	555.634	0.385946	0.834983	0.679807	0.155176
507	551.64	0.383172	0.836634	0.681696	0.154938
508	549.714	0.381834	0.838284	0.682608	0.155675
509	549.668	0.381802	0.839934	0.68263	0.157304
510	547.713	0.380444	0.841584	0.683558	0.158026
511	542.632	0.376915	0.843234	0.685974	0.15726
512	537.57	0.373399	0.844884	0.688391	0.156494
513	529.68	0.367918	0.846535	0.692174	0.154361
514	525.62	0.365098	0.848185	0.694128	0.154056
515	521.614	0.362315	0.849835	0.696063	0.153772
516	521.571	0.362285	0.851485	0.696084	0.155401
517	519.641	0.360945	0.853135	0.697017	0.156118
518	517.641	0.359556	0.854785	0.697986	0.156799
519	512.606	0.356059	0.856436	0.700432	0.156004
520	510.634	0.354688	0.858086	0.701392	0.156694
521	507.59	0.352574	0.859736	0.702877	0.156859
522	506.602	0.351888	0.861386	0.703359	0.158027
523	505.59	0.351185	0.863036	0.703854	0.159183
524	503.599	0.349802	0.864686	0.704828	0.159859
525	491.56	0.34144	0.866337	0.710746	0.15559
526	488.627	0.339403	0.867987	0.712196	0.155791
527	479.505	0.333067	0.869637	0.716722	0.152915
528	478.589	0.33243	0.871287	0.717179	0.154108
529	478.561	0.332411	0.872937	0.717193	0.155745
530	475.545	0.330316	0.874587	0.718697	0.155891
531	464.565	0.322689	0.876238	0.724199	0.152038
532	464.562	0.322687	0.877888	0.724201	0.153687
533	462.546	0.321287	0.879538	0.725215	0.154323
534	461.472	0.320541	0.881188	0.725757	0.155432
535	452.569	0.314356	0.882838	0.730259	0.15258
536	452.508	0.314314	0.884488	0.73029	0.154199
537	450.535	0.312944	0.886139	0.731291	0.154848
538	443.561	0.3081	0.887789	0.734842	0.152947
539	432.477	0.3004	0.889439	0.740522	0.148917
540	432.431	0.300368	0.891089	0.740545	0.150544
541	429.517	0.298344	0.892739	0.742046	0.150693
542	427.577	0.296997	0.894389	0.743046	0.151343
543	426.488	0.29624	0.89604	0.743609	0.152431
544	424.515	0.29487	0.89769	0.744628	0.153062
545	418.552	0.290728	0.89934	0.747719	0.151621
546	416.521	0.289317	0.90099	0.748775	0.152215
547	416.475	0.289285	0.90264	0.748799	0.153842
548	414.546	0.287945	0.90429	0.749803	0.154488
549	408.531	0.283768	0.905941	0.752942	0.152999
550	408.47	0.283725	0.907591	0.752974	0.154617
551	408.457	0.283716	0.909241	0.75298	0.156261
552	406.482	0.282344	0.910891	0.754014	0.156877
553	399.447	0.277457	0.912541	0.757708	0.154833
554	391.511	0.271945	0.914191	0.761896	0.152295
555	389.411	0.270487	0.915842	0.763008	0.152834
556	386.448	0.268429	0.917492	0.76458	0.152912
557	385.42	0.267714	0.919142	0.765126	0.154016
558	379.456	0.263572	0.920792	0.768302	0.15249
559	377.484	0.262202	0.922442	0.769356	0.153087
560	375.384	0.260744	0.924092	0.770478	0.153614
561	369.42	0.256601	0.925743	0.773677	0.152066
562	351.359	0.244056	0.927393	0.783444	0.143949
563	349.43	0.242716	0.929043	0.784494	0.144548
564	341.451	0.237173	0.930693	0.788855	0.141838
565	333.344	0.231542	0.932343	0.793309	0.139034
566	328.368	0.228086	0.933993	0.796056	0.137937
567	321.379	0.223232	0.935644	0.79993	0.135714
568	321.376	0.22323	0.937294	0.799931	0.137362
569	317.388	0.220459	0.938944	0.80215	0.136793
570	317.385	0.220457	0.940594	0.802152	0.138442
571	316.357	0.219743	0.942244	0.802725	0.139519
572	312.368	0.216973	0.943894	0.804952	0.138942
573	305.392	0.212127	0.945545	0.808862	0.136682
574	303.361	0.210716	0.947195	0.810004	0.137191
575	301.386	0.209344	0.948845	0.811116	0.137729
576	296.385	0.20587	0.950495	0.813939	0.136556
577	294.351	0.204457	0.952145	0.81509	0.137056
578	293.323	0.203743	0.953795	0.815672	0.138124
579	289.332	0.200971	0.955446	0.817936	0.137509
580	280.401	0.194767	0.957096	0.823026	0.13407
581	280.324	0.194714	0.958746	0.82307	0.135676
582	280.281	0.194684	0.960396	0.823095	0.137301
583	278.351	0.193344	0.962046	0.824198	0.137848
584	277.339	0.192641	0.963696	0.824778	0.138918
585	266.297	0.184971	0.965347	0.831128	0.134218
586	264.325	0.183601	0.966997	0.832268	0.134729
587	263.312	0.182898	0.968647	0.832854	0.135793
588	262.367	0.182242	0.970297	0.8334	0.136897
589	261.28	0.181487	0.971947	0.834029	0.137918
590	259.305	0.180115	0.973597	0.835174	0.138423
591	250.313	0.173869	0.975248	0.840407	0.13484
592	246.263	0.171056	0.976898	0.842775	0.134123
593	244.334	0.169716	0.978548	0.843905	0.134643
594	238.243	0.165485	0.980198	0.847483	0.132715
595	236.271	0.164115	0.981848	0.848645	0.133204
596	232.28	0.161343	0.983498	0.851	0.132498
597	230.307	0.159973	0.985149	0.852167	0.132981
598	222.244	0.154372	0.986799	0.856954	0.129845
599	218.253	0.151599	0.988449	0.859332	0.129116
600	204.228	0.141858	0.990099	0.867744	0.122355
601	202.254	0.140486	0.991749	0.868936	0.122814
602	188.227	0.130743	0.993399	0.877443	0.115956
603	181.191	0.125856	0.99505	0.881742	0.113308
604	165.192	0.114743	0.9967	0.891595	0.105104
605	149.208	0.10364	0.99835	0.901549	0.0968005
606	131.175	0.0911145	1	0.912913	0.0870869
607
608
609
610
611
612
613
614
615
616
617
618
619
620
621
622
623
624
625
626
627
628
629
630
631
632
633
634
635
636
637
638
639
640
641
642
643
644
645
646
647
648
649
650
651
652
653
654
655
656
657
658
659
660
661
662
663
664
665
666
667
668
669
670
671
672
673
674
675
676
677
678
679
680
681
682
683
684
685
686
687
688
689
690
691
692
693
694
695
696
697
698
699
700
701
702
703
704
705
706
707
708
709
710
711
712
713
714
715
716
717
718
719
720
721
722
723
724
725
726
727
728
729
730
731
732
733
734
735
736
737
738
739
740
741
742
743
744
745
746
747
748
749
750
751
752
753
754
755
756
757
758
759
760
761
762
763
764
765
766
767
768
769
770
771
772
773
774
775
776
777
778
779
780
781
782
783
784
785
786
787
788
789
790
791
792
793
794
795
796
797
798
799
800
801
802
803
804
805
806
807
808
809
810
811
812
813
814
815
816
817
818
819
820
821
822
823
824
825
826
827
828
829
830
831
832
833
834
835
836
837
838
839
840
841
842
843
844
845
846
847
848
849
850
851
852
853
854
855
856
857
858
859
860
861
862
863
864
865
866
867
868
869
870
871
872
873
874
875
876
877
878
879
880
881
882
883
884
885
886
887
888
889
890
891
892
893
894
895
896
897
898
899
900
901
902
903
904
905
906
907
908
909
910
911
912
913
914
915
916
917
918
919
920
921
922
923
924
925
926
927
928
929
930
931
932
933
934
935
936
937
938
939
940
941
942
943
944
945
946
947
948
949
950
951
952
953
954
955
956
957
958
959
960
961
962
963
964
965
966
967
968
969
970
971
972
973
974
975
976
977
978
979
980
981
982
983
984
985
986
987
988
989
990
991
992
993
994
995
996
997
998
999
1000

## Sheet: FLWYAEQ
	Protein sequence	>gi|723800217|emb|CEI59458.1| ammonium transporter NrgA [Bacillus subtilis]
		MQMGDTVFMFFCALLVWLMTPGLALFYGGMVKSKNVLSTAMHSFSSIAIVSIVWVLFGYTLAFAPGNSIIGGLEWAGLKGVGFDPGDYSDTIPHSLFMMFQMTFAVLTTAIISGAFAERMRFGAFLLFSVLWASLVYTPVAHWVWGGGWIGQLGALDFAGGNVVHISSGVAGLVLAIVLGKRKDGTASSPHNLIYTFLGGALIWFGWFGFNVGSALTLDGVAMYAFINTNTAAAAGIAGWILVEWIINKKPTMLGAVSGAIAGLVAITPAAGFVTPFASIIIGIIGGAVCFWGVFSLKKKFGYDDALDAFGLHGIGGTWGGIATGLFATTSVNSAGADGLFYGDASLIWKQIVAIAATYVFVFIVTFVIIKIVSLFLPLRATEEEESLGLDLTMHGEKA…
	Number of cleavage fragments	820
	Average fragment mass M	1039.02
	Max exceedance probability Kstat	0.20547
Index	Sorted list of post-cleavage massesm	m / M	R_obs	R_nul	R_obs - R_nul
	http://web.expasy.org/peptide_mass/	normalized	R (m / M)	exp(-m / M)
1	3062.68	2.94766	0.00121951	0.0524624	-0.0512429
2	3013.56	2.90039	0.00243902	0.055002	-0.0525629
3	2850.39	2.74334	0.00365854	0.0643551	-0.0606966
4	2689.15	2.58816	0.00487805	0.0751582	-0.0702801
5	2632	2.53315	0.00609756	0.0794082	-0.0733106
6	2589.92	2.49265	0.00731707	0.0826903	-0.0753732
7	2484.08	2.39079	0.00853659	0.0915571	-0.0830206
8	2480.81	2.38764	0.0097561	0.0918463	-0.0820902
9	2462.86	2.37037	0.0109756	0.0934462	-0.0824706
10	2461.79	2.36933	0.0121951	0.0935429	-0.0813478
11	2430.83	2.33954	0.0134146	0.0963719	-0.0829573
12	2388.75	2.29904	0.0146341	0.100355	-0.0857209
13	2352.76	2.2644	0.0158537	0.103892	-0.0880384
14	2332.55	2.24495	0.0170732	0.105932	-0.0888593
15	2317.67	2.23063	0.0182927	0.107461	-0.0891679
16	2315.69	2.22872	0.0195122	0.107666	-0.0881539
17	2293.52	2.20738	0.0207317	0.109988	-0.0892564
18	2290.56	2.20454	0.0219512	0.110301	-0.08835
19	2267.76	2.18259	0.0231707	0.112749	-0.0895784
20	2248.82	2.16436	0.0243902	0.114823	-0.0904327
21	2246.64	2.16226	0.0256098	0.115064	-0.0894546
22	2222.44	2.13897	0.0268293	0.117776	-0.0909464
23	2217.63	2.13434	0.0280488	0.118322	-0.0902734
24	2195.6	2.11315	0.0292683	0.120857	-0.0915888
25	2182.7	2.10072	0.0304878	0.122368	-0.0918802
26	2175.39	2.09369	0.0317073	0.123232	-0.0915246
27	2172.72	2.09112	0.0329268	0.123548	-0.0906214
28	2168.62	2.08718	0.0341463	0.124036	-0.0898901
29	2156.57	2.07558	0.0353659	0.125484	-0.0901179
30	2152.51	2.07167	0.0365854	0.125975	-0.0893896
31	2146.34	2.06573	0.0378049	0.126725	-0.0889204
32	2140.61	2.06022	0.0390244	0.127426	-0.0884016
33	2140.47	2.06008	0.0402439	0.127443	-0.0871995
34	2105.38	2.02631	0.0414634	0.131821	-0.0903574
35	2104.47	2.02543	0.0426829	0.131936	-0.0892536
36	2101.64	2.02271	0.0439024	0.132296	-0.0883934
37	2101.33	2.02242	0.045122	0.132335	-0.0872134
38	2098.53	2.01972	0.0463415	0.132693	-0.0863512
39	2097.7	2.01892	0.047561	0.132799	-0.0852381
40	2086.5	2.00814	0.0487805	0.134238	-0.0854574
41	2076.43	1.99845	0.05	0.135546	-0.0855459
42	2075.26	1.99732	0.0512195	0.135698	-0.0844784
43	2069.54	1.99181	0.052439	0.136448	-0.0840088
44	2069.39	1.99167	0.0536585	0.136467	-0.0828083
45	2061.67	1.98424	0.054878	0.137485	-0.0826073
46	2053.49	1.97637	0.0560976	0.138571	-0.0824738
47	2052.23	1.97515	0.0573171	0.13874	-0.0814228
48	2048.43	1.9715	0.0585366	0.139248	-0.0807116
49	2042.62	1.96591	0.0597561	0.140028	-0.0802723
50	2040.49	1.96386	0.0609756	0.140315	-0.0793398
51	2026.48	1.95038	0.0621951	0.14222	-0.0800253
52	2024.49	1.94846	0.0634146	0.142493	-0.0790785
53	2023.46	1.94747	0.0646341	0.142634	-0.0780002
54	2004.36	1.92909	0.0658537	0.145281	-0.0794269
55	1992.22	1.9174	0.0670732	0.146988	-0.0799151
56	1984.54	1.91001	0.0682927	0.148079	-0.0797865
57	1982.41	1.90796	0.0695122	0.148383	-0.0788705
58	1973.2	1.8991	0.0707317	0.149704	-0.078972
59	1964.4	1.89062	0.0719512	0.150978	-0.0790267
60	1957.29	1.88379	0.0731707	0.152014	-0.0788429
61	1952.38	1.87906	0.0743902	0.152733	-0.0783431
62	1946.32	1.87322	0.0756098	0.153627	-0.0780177
63	1941.41	1.86849	0.0768293	0.154356	-0.0775267
64	1936.34	1.86362	0.0780488	0.15511	-0.0770611
65	1933.29	1.86068	0.0792683	0.155567	-0.0762986
66	1925.21	1.85291	0.0804878	0.15678	-0.0762922
67	1914.29	1.8424	0.0817073	0.158437	-0.0767293
68	1913.17	1.84132	0.0829268	0.158608	-0.0756815
69	1905.05	1.83351	0.0841463	0.159852	-0.0757059
70	1883.13	1.81241	0.0853659	0.16326	-0.0778941
71	1875.24	1.80482	0.0865854	0.164505	-0.0779194
72	1872.15	1.80184	0.0878049	0.164994	-0.0771896
73	1870.28	1.80004	0.0890244	0.165292	-0.0762673
74	1868.25	1.79808	0.0902439	0.165616	-0.0753722
75	1864.13	1.79413	0.0914634	0.166273	-0.0748093
76	1854.28	1.78464	0.0926829	0.167857	-0.0751741
77	1851.39	1.78186	0.0939024	0.168325	-0.0744225
78	1841.05	1.77191	0.095122	0.170008	-0.0748858
79	1837.36	1.76836	0.0963415	0.170613	-0.0742713
80	1836.14	1.76718	0.097561	0.170814	-0.0732533
81	1826.27	1.75768	0.0987805	0.172444	-0.0736634
82	1823.23	1.75475	0.1	0.17295	-0.0729499
83	1815.36	1.74718	0.10122	0.174265	-0.0730453
84	1815.06	1.7469	0.102439	0.174314	-0.0718749
85	1812.27	1.74421	0.103659	0.174783	-0.0711248
86	1812.06	1.744	0.104878	0.174819	-0.0699413
87	1809.2	1.74126	0.106098	0.1753	-0.0692025
88	1800	1.7324	0.107317	0.176859	-0.0695418
89	1794.12	1.72674	0.108537	0.177864	-0.0693271
90	1793.06	1.72572	0.109756	0.178045	-0.0682893
91	1789.17	1.72197	0.110976	0.178713	-0.0677377
92	1786.12	1.71904	0.112195	0.179238	-0.067043
93	1784	1.717	0.113415	0.179604	-0.0661891
94	1778.18	1.7114	0.114634	0.180612	-0.0659783
95	1764.02	1.69777	0.115854	0.183091	-0.0672377
96	1761.01	1.69488	0.117073	0.183622	-0.0665487
97	1761.01	1.69487	0.118293	0.183622	-0.0653297
98	1752.15	1.68634	0.119512	0.185195	-0.0656832
99	1743.94	1.67845	0.120732	0.186664	-0.0659323
100	1738.23	1.67295	0.121951	0.187693	-0.0657415
101	1715.04	1.65063	0.123171	0.191929	-0.0687581
102	1712.92	1.64859	0.12439	0.19232	-0.0679301
103	1704.04	1.64005	0.12561	0.193971	-0.0683615
104	1701.91	1.638	0.126829	0.194369	-0.0675401
105	1698.14	1.63436	0.128049	0.195076	-0.0670274
106	1687.96	1.62456	0.129268	0.196998	-0.0677293
107	1686.05	1.62272	0.130488	0.19736	-0.0668724
108	1684.91	1.62164	0.131707	0.197575	-0.0658678
109	1684.07	1.62082	0.132927	0.197736	-0.0648089
110	1670.95	1.60819	0.134146	0.200249	-0.0661027
111	1670.84	1.60809	0.135366	0.200269	-0.0649034
112	1653.98	1.59187	0.136585	0.203546	-0.0669602
113	1650.86	1.58886	0.137805	0.204158	-0.0663533
114	1645.7	1.58389	0.139024	0.205175	-0.0661502
115	1644.76	1.58299	0.140244	0.20536	-0.0651162
116	1641.85	1.58019	0.141463	0.205937	-0.0644734
117	1641.01	1.57938	0.142683	0.206103	-0.06342
118	1632.96	1.57164	0.143902	0.207705	-0.0638026
119	1625.79	1.56473	0.145122	0.209144	-0.0640224
120	1620.87	1.56	0.146341	0.210137	-0.0637954
121	1614.83	1.55419	0.147561	0.211361	-0.0638001
122	1614.83	1.55418	0.14878	0.211363	-0.0625821
123	1613.84	1.55323	0.15	0.211564	-0.0615641
124	1610.96	1.55046	0.15122	0.21215	-0.0609309
125	1610.74	1.55025	0.152439	0.212195	-0.0597558
126	1605.08	1.5448	0.153659	0.213355	-0.059696
127	1601.88	1.54172	0.154878	0.214012	-0.0591344
128	1599.95	1.53986	0.156098	0.21441	-0.0583126
129	1599.76	1.53968	0.157317	0.214449	-0.057132
130	1594.74	1.53485	0.158537	0.215488	-0.0569515
131	1591.05	1.5313	0.159756	0.216254	-0.0564983
132	1589.81	1.5301	0.160976	0.216513	-0.0555374
133	1588.97	1.5293	0.162195	0.216688	-0.0544924
134	1582.05	1.52263	0.163415	0.218137	-0.054722
135	1581.7	1.5223	0.164634	0.21821	-0.0535758
136	1580.93	1.52156	0.165854	0.218372	-0.0525179
137	1576.87	1.51765	0.167073	0.219226	-0.0521526
138	1574.8	1.51565	0.168293	0.219664	-0.0513718
139	1570.76	1.51177	0.169512	0.220519	-0.0510068
140	1563.64	1.50492	0.170732	0.222036	-0.0513041
141	1558.73	1.50019	0.171951	0.223088	-0.0511373
142	1553.81	1.49546	0.173171	0.224146	-0.0509755
143	1550.77	1.49253	0.17439	0.224802	-0.0504121
144	1549.79	1.49159	0.17561	0.225015	-0.0494056
145	1542.85	1.48491	0.176829	0.226523	-0.0496933
146	1542.71	1.48477	0.178049	0.226554	-0.0485048
147	1534.75	1.47711	0.179268	0.228297	-0.0490285
148	1528.77	1.47136	0.180488	0.229613	-0.0491254
149	1528.69	1.47128	0.181707	0.229632	-0.047925
150	1527.85	1.47047	0.182927	0.229817	-0.0468907
151	1526.86	1.46951	0.184146	0.230037	-0.0458907
152	1525.79	1.46849	0.185366	0.230274	-0.0449079
153	1523.81	1.46658	0.186585	0.230713	-0.0441278
154	1523.72	1.46649	0.187805	0.230733	-0.0429286
155	1519.87	1.46279	0.189024	0.23159	-0.0425659
156	1517.7	1.4607	0.190244	0.232073	-0.0418292
157	1514.7	1.45782	0.191463	0.232744	-0.0412802
158	1509.85	1.45315	0.192683	0.233833	-0.0411501
159	1500.69	1.44433	0.193902	0.235905	-0.0420023
160	1499.83	1.4435	0.195122	0.236099	-0.0409769
161	1494.84	1.4387	0.196341	0.237235	-0.0408934
162	1491.92	1.43589	0.197561	0.237903	-0.0403425
163	1491.84	1.43581	0.19878	0.237921	-0.039141
164	1490.81	1.43482	0.2	0.238159	-0.0381589
165	1487.68	1.43181	0.20122	0.238876	-0.0376569
166	1487.65	1.43178	0.202439	0.238884	-0.0364449
167	1484.76	1.429	0.203659	0.239549	-0.0358905
168	1481.68	1.42604	0.204878	0.240259	-0.0353809
169	1481.63	1.42598	0.206098	0.240272	-0.0341744
170	1478.71	1.42318	0.207317	0.240947	-0.0336301
171	1476.65	1.42119	0.208537	0.241425	-0.0328888
172	1473.56	1.41822	0.209756	0.242145	-0.0323889
173	1471.82	1.41655	0.210976	0.24255	-0.0315748
174	1467.64	1.41252	0.212195	0.243528	-0.031333
175	1467.6	1.41249	0.213415	0.243537	-0.0301221
176	1466.66	1.41158	0.214634	0.243758	-0.0291242
177	1466.61	1.41153	0.215854	0.24377	-0.0279161
178	1463.7	1.40873	0.217073	0.244454	-0.0273813
179	1462.64	1.40771	0.218293	0.244703	-0.0264104
180	1460.74	1.40588	0.219512	0.245152	-0.0256397
181	1459.75	1.40493	0.220732	0.245384	-0.0246521
182	1459.66	1.40484	0.221951	0.245406	-0.0234543
183	1457.69	1.40295	0.223171	0.245871	-0.0226999
184	1457.56	1.40282	0.22439	0.245903	-0.0215123
185	1455.78	1.40111	0.22561	0.246324	-0.0207147
186	1454.7	1.40007	0.226829	0.246579	-0.0197499
187	1454.65	1.40002	0.228049	0.246593	-0.0185445
188	1448.79	1.39438	0.229268	0.247988	-0.0187195
189	1443.62	1.38941	0.230488	0.249223	-0.0187349
190	1440.75	1.38664	0.231707	0.249913	-0.018206
191	1433.75	1.37991	0.232927	0.251602	-0.0186748
192	1431.61	1.37785	0.234146	0.252121	-0.0179748
193	1430.55	1.37682	0.235366	0.252379	-0.017013
194	1429.64	1.37595	0.236585	0.2526	-0.0160142
195	1429.55	1.37586	0.237805	0.252621	-0.0148163
196	1428.73	1.37508	0.239024	0.25282	-0.0137956
197	1425.68	1.37214	0.240244	0.253564	-0.0133204
198	1416.46	1.36327	0.241463	0.255824	-0.0143601
199	1410.61	1.35763	0.242683	0.25727	-0.0145872
200	1405.66	1.35287	0.243902	0.258498	-0.0145958
201	1402.48	1.34981	0.245122	0.25929	-0.0141678
202	1397.66	1.34517	0.246341	0.260496	-0.0141545
203	1397.54	1.34505	0.247561	0.260525	-0.0129645
204	1395.68	1.34326	0.24878	0.260993	-0.0122126
205	1395.59	1.34317	0.25	0.261016	-0.0110161
206	1384.6	1.3326	0.25122	0.263792	-0.0125722
207	1383.57	1.33161	0.252439	0.264053	-0.0116139
208	1381.69	1.3298	0.253659	0.264531	-0.0108729
209	1376.66	1.32496	0.254878	0.265814	-0.0109355
210	1371.7	1.32019	0.256098	0.267085	-0.0109874
211	1371.57	1.32006	0.257317	0.267119	-0.00980197
212	1370.52	1.31905	0.258537	0.267388	-0.00885161
213	1368.55	1.31716	0.259756	0.267896	-0.00813961
214	1367.61	1.31625	0.260976	0.26814	-0.00716419
215	1365.73	1.31444	0.262195	0.268625	-0.00643001
216	1361.6	1.31047	0.263415	0.269694	-0.00627926
217	1360.53	1.30944	0.264634	0.269972	-0.00533809
218	1356.5	1.30555	0.265854	0.271023	-0.00516897
219	1354.78	1.3039	0.267073	0.27147	-0.00439712
220	1353.63	1.3028	0.268293	0.271771	-0.00347843
221	1352.52	1.30172	0.269512	0.272063	-0.00255053
222	1344.74	1.29424	0.270732	0.274106	-0.00337408
223	1343.5	1.29305	0.271951	0.274433	-0.00248178
224	1342.62	1.2922	0.273171	0.274667	-0.00149623
225	1342.52	1.2921	0.27439	0.274693	-0.000302994
226	1337.5	1.28727	0.27561	0.276024	-0.00041421
227	1334.51	1.28439	0.276829	0.276819	1.01878e-05
228	1333.65	1.28357	0.278049	0.277048	0.00100104
229	1330.55	1.28058	0.279268	0.277877	0.00139134
230	1330.46	1.2805	0.280488	0.277899	0.00258846
231	1327.5	1.27765	0.281707	0.278692	0.00301497
232	1323.6	1.27389	0.282927	0.279741	0.00318536
233	1320.46	1.27087	0.284146	0.280586	0.00356
234	1316.68	1.26723	0.285366	0.28161	0.00375625
235	1313.6	1.26427	0.286585	0.282446	0.00413974
236	1313.52	1.26419	0.287805	0.282468	0.0053372
237	1312.62	1.26332	0.289024	0.282713	0.00631101
238	1310.56	1.26134	0.290244	0.283275	0.00696901
239	1310.38	1.26117	0.291463	0.283322	0.00814124
240	1306.57	1.2575	0.292683	0.284365	0.00831834
241	1301.47	1.25259	0.293902	0.285764	0.00813849
242	1301.43	1.25256	0.295122	0.285773	0.00934896
243	1300.52	1.25168	0.296341	0.286024	0.0103171
244	1296.45	1.24776	0.297561	0.287148	0.0104134
245	1296.4	1.24771	0.29878	0.287161	0.0116195
246	1295.59	1.24693	0.3	0.287386	0.0126144
247	1295.41	1.24676	0.30122	0.287433	0.0137861
248	1292.49	1.24395	0.302439	0.288242	0.0141968
249	1292.43	1.24389	0.303659	0.28826	0.0153981
250	1291.53	1.24302	0.304878	0.28851	0.0163677
251	1291.47	1.24297	0.306098	0.288527	0.0175707
252	1290.53	1.24206	0.307317	0.288789	0.0185279
253	1290.44	1.24198	0.308537	0.288813	0.019724
254	1287.45	1.2391	0.309756	0.289644	0.0201118
255	1286.58	1.23826	0.310976	0.289889	0.0210871
256	1284.43	1.2362	0.312195	0.290487	0.0217081
257	1282.43	1.23426	0.313415	0.291049	0.0223657
258	1273.54	1.22571	0.314634	0.293549	0.0210855
259	1271.44	1.22369	0.315854	0.294144	0.0217097
260	1268.53	1.22089	0.317073	0.294969	0.0221043
261	1266.42	1.21886	0.318293	0.295567	0.0227252
262	1262.57	1.21516	0.319512	0.296664	0.0228485
263	1257.56	1.21033	0.320732	0.298098	0.0226338
264	1257.46	1.21023	0.321951	0.298128	0.0238232
265	1253.51	1.20643	0.323171	0.299264	0.023907
266	1247.56	1.20071	0.32439	0.300981	0.0234092
267	1245.4	1.19863	0.32561	0.301608	0.0240013
268	1243.57	1.19687	0.326829	0.302139	0.0246908
269	1243.43	1.19673	0.328049	0.302181	0.025868
270	1241.54	1.19491	0.329268	0.302731	0.0265378
271	1239.53	1.19297	0.330488	0.303318	0.0271702
272	1239.5	1.19295	0.331707	0.303325	0.0283824
273	1239.48	1.19293	0.332927	0.303332	0.0295951
274	1239.3	1.19276	0.334146	0.303382	0.0307639
275	1235.49	1.18909	0.335366	0.304499	0.0308672
276	1234.46	1.1881	0.336585	0.304801	0.0317847
277	1234.37	1.18802	0.337805	0.304825	0.0329796
278	1231.44	1.18519	0.339024	0.305688	0.0333363
279	1230.35	1.18414	0.340244	0.30601	0.0342342
280	1228.46	1.18232	0.341463	0.306566	0.0348973
281	1224.34	1.17835	0.342683	0.307785	0.0348982
282	1218.55	1.17279	0.343902	0.309502	0.0344
283	1216.37	1.17069	0.345122	0.310152	0.0349698
284	1214.43	1.16882	0.346341	0.310733	0.0356082
285	1213.54	1.16797	0.347561	0.310998	0.0365628
286	1213.36	1.16779	0.34878	0.311055	0.0377259
287	1206.46	1.16115	0.35	0.313127	0.0368728
288	1200.44	1.15536	0.35122	0.314944	0.0362753
289	1200.42	1.15533	0.352439	0.314953	0.0374862
290	1200.36	1.15528	0.353659	0.314969	0.0386897
291	1197.42	1.15245	0.354878	0.315862	0.0390162
292	1195.44	1.15055	0.356098	0.316464	0.0396339
293	1195.34	1.15045	0.357317	0.316494	0.0408231
294	1191.39	1.14665	0.358537	0.3177	0.0408369
295	1188.31	1.14368	0.359756	0.318644	0.0411117
296	1185.49	1.14097	0.360976	0.319509	0.0414662
297	1185.26	1.14074	0.362195	0.319582	0.0426134
298	1184.4	1.13992	0.363415	0.319845	0.0435698
299	1184.36	1.13988	0.364634	0.319858	0.0447761
300	1180.33	1.136	0.365854	0.321102	0.044752
301	1178.31	1.13406	0.367073	0.321725	0.0453479
302	1174.32	1.13022	0.368293	0.322963	0.0453293
303	1172.39	1.12836	0.369512	0.323562	0.04595
304	1172.35	1.12832	0.370732	0.323576	0.0471555
305	1172.32	1.12829	0.371951	0.323586	0.0483654
306	1171.33	1.12734	0.373171	0.323893	0.0492781
307	1168.27	1.12439	0.37439	0.324849	0.0495409
308	1167.29	1.12345	0.37561	0.325156	0.0504533
309	1164.3	1.12057	0.376829	0.326093	0.0507361
310	1163.38	1.11969	0.378049	0.326382	0.0516671
311	1163.21	1.11952	0.379268	0.326436	0.0528323
312	1157.38	1.11391	0.380488	0.328272	0.0522157
313	1156.21	1.11279	0.381707	0.32864	0.053067
314	1154.29	1.11094	0.382927	0.329249	0.0536775
315	1153.44	1.11012	0.384146	0.32952	0.0546267
316	1153.35	1.11003	0.385366	0.329548	0.0558179
317	1145.3	1.10228	0.386585	0.332112	0.0544733
318	1144.51	1.10152	0.387805	0.332364	0.0554406
319	1143.35	1.10041	0.389024	0.332734	0.0562901
320	1142.46	1.09956	0.390244	0.333018	0.0572259
321	1142.28	1.09938	0.391463	0.333078	0.0583851
322	1138.26	1.09551	0.392683	0.334368	0.0583146
323	1129.44	1.08703	0.393902	0.337218	0.0566846
324	1126.34	1.08404	0.395122	0.338226	0.056896
325	1125.39	1.08313	0.396341	0.338536	0.0578059
326	1125.29	1.08303	0.397561	0.338569	0.0589923
327	1124.35	1.08212	0.39878	0.338876	0.0599048
328	1120.31	1.07824	0.4	0.340194	0.059806
329	1119.33	1.07729	0.40122	0.340516	0.0607037
330	1116.28	1.07436	0.402439	0.341517	0.0609225
331	1116.24	1.07432	0.403659	0.341532	0.062127
332	1112.38	1.0706	0.404878	0.342801	0.0620767
333	1110.39	1.06868	0.406098	0.34346	0.0626374
334	1106.29	1.06474	0.407317	0.344818	0.0624993
335	1100.38	1.05906	0.408537	0.346782	0.0617545
336	1099.3	1.05801	0.409756	0.347146	0.0626102
337	1096.21	1.05504	0.410976	0.348179	0.0627969
338	1094.31	1.05321	0.412195	0.348816	0.0633792
339	1092.3	1.05128	0.413415	0.349491	0.063924
340	1092.13	1.05111	0.414634	0.349549	0.0650853
341	1087.26	1.04642	0.415854	0.351192	0.0646619
342	1087.2	1.04637	0.417073	0.351211	0.0658619
343	1084.26	1.04354	0.418293	0.352205	0.0660873
344	1082.36	1.04171	0.419512	0.352851	0.0666614
345	1082.28	1.04163	0.420732	0.352878	0.0678542
346	1080.2	1.03964	0.421951	0.353584	0.0683675
347	1077.29	1.03683	0.423171	0.354577	0.068594
348	1075.36	1.03497	0.42439	0.355236	0.0691544
349	1075.23	1.03485	0.42561	0.35528	0.0703296
350	1074.29	1.03394	0.426829	0.355603	0.071226
351	1073.12	1.03282	0.428049	0.356001	0.0720481
352	1072.23	1.03196	0.429268	0.356307	0.0729614
353	1071.2	1.03097	0.430488	0.356661	0.0738264
354	1071.2	1.03097	0.431707	0.356662	0.0750457
355	1067.29	1.02721	0.432927	0.358004	0.0749226
356	1064.18	1.02421	0.434146	0.359078	0.0750681
357	1064.16	1.0242	0.435366	0.359084	0.0762814
358	1063.22	1.02329	0.436585	0.35941	0.0771752
359	1063.09	1.02316	0.437805	0.359457	0.0783481
360	1059.23	1.01945	0.439024	0.360792	0.0782326
361	1057.36	1.01765	0.440244	0.361443	0.0788005
362	1057.3	1.01759	0.441463	0.361464	0.0799996
363	1057.28	1.01757	0.442683	0.361473	0.0812101
364	1057.17	1.01747	0.443902	0.36151	0.0823926
365	1057.12	1.01742	0.445122	0.361525	0.0835968
366	1054.12	1.01454	0.446341	0.362571	0.0837707
367	1053.31	1.01375	0.447561	0.362854	0.084707
368	1053.24	1.01368	0.44878	0.36288	0.0859006
369	1045.2	1.00595	0.45	0.365697	0.0843029
370	1044.18	1.00496	0.45122	0.366058	0.0851613
371	1041.3	1.00219	0.452439	0.367073	0.0853661
372	1041.13	1.00203	0.453659	0.367133	0.0865252
373	1037.22	0.99827	0.454878	0.368516	0.0863616
374	1035.25	0.996371	0.456098	0.369217	0.0868808
375	1032.27	0.993499	0.457317	0.370279	0.0870382
376	1031.35	0.992614	0.458537	0.370607	0.0879299
377	1030.23	0.991541	0.459756	0.371005	0.0887514
378	1030.23	0.991541	0.460976	0.371005	0.0899709
379	1029.31	0.990649	0.462195	0.371336	0.0908596
380	1028.22	0.989601	0.463415	0.371725	0.0916896
381	1028.18	0.989562	0.464634	0.37174	0.0928946
382	1027.14	0.988567	0.465854	0.37211	0.0937441
383	1025.13	0.986632	0.467073	0.37283	0.094243
384	1025.08	0.986585	0.468293	0.372848	0.095445
385	1024.27	0.985803	0.469512	0.373139	0.0963729
386	1017.15	0.97895	0.470732	0.375705	0.0950262
387	1016.21	0.978041	0.471951	0.376047	0.0959041
388	1016.2	0.978038	0.473171	0.376048	0.0971227
389	1016.12	0.977957	0.47439	0.376078	0.0983118
390	1013.18	0.975131	0.47561	0.377143	0.098467
391	1012.23	0.974217	0.476829	0.377488	0.0993413
392	1006.26	0.96847	0.478049	0.379663	0.0983853
393	1006.17	0.968384	0.479268	0.379696	0.0995722
394	1006.03	0.968249	0.480488	0.379747	0.10074
395	1004.15	0.966439	0.481707	0.380435	0.101272
396	1004.06	0.96635	0.482927	0.380469	0.102458
397	1001.12	0.963524	0.484146	0.381546	0.102601
398	997.226	0.959775	0.485366	0.382979	0.102387
399	996.215	0.958801	0.486585	0.383352	0.103233
400	995.149	0.957775	0.487805	0.383746	0.104059
401	993.084	0.955788	0.489024	0.384509	0.104515
402	987.225	0.950149	0.490244	0.386683	0.10356
403	986.003	0.948972	0.491463	0.387139	0.104325
404	985.148	0.94815	0.492683	0.387457	0.105226
405	985.018	0.948025	0.493902	0.387506	0.106397
406	984.204	0.947241	0.495122	0.387809	0.107313
407	984.084	0.947126	0.496341	0.387854	0.108487
408	982.16	0.945274	0.497561	0.388573	0.108988
409	978.113	0.941379	0.49878	0.390089	0.108691
410	977.171	0.940473	0.5	0.390443	0.109557
411	972.111	0.935603	0.50122	0.392349	0.10887
412	972.081	0.935574	0.502439	0.392361	0.110078
413	971.207	0.934733	0.503659	0.392691	0.110968
414	970.18	0.933744	0.504878	0.393079	0.111799
415	968.166	0.931805	0.506098	0.393842	0.112256
416	966.188	0.929902	0.507317	0.394592	0.112725
417	964.234	0.928021	0.508537	0.395335	0.113201
418	962.215	0.926078	0.509756	0.396104	0.113652
419	959.072	0.923053	0.510976	0.397304	0.113672
420	957.137	0.921191	0.512195	0.398045	0.114151
421	956.13	0.920222	0.513415	0.398431	0.114984
422	956.063	0.920158	0.514634	0.398456	0.116178
423	954.149	0.918316	0.515854	0.399191	0.116663
424	954.134	0.918301	0.517073	0.399197	0.117876
425	951.087	0.915369	0.518293	0.400369	0.117924
426	948.173	0.912564	0.519512	0.401494	0.118019
427	947.132	0.911562	0.520732	0.401896	0.118836
428	946.114	0.910582	0.521951	0.40229	0.119661
429	945.124	0.909629	0.523171	0.402674	0.120497
430	944.009	0.908556	0.52439	0.403106	0.121284
431	942.126	0.906743	0.52561	0.403837	0.121773
432	940.079	0.904774	0.526829	0.404633	0.122196
433	937.085	0.901892	0.528049	0.405801	0.122247
434	936.05	0.900896	0.529268	0.406205	0.123063
435	935.986	0.900834	0.530488	0.406231	0.124257
436	935.182	0.900061	0.531707	0.406545	0.125162
437	934.106	0.899025	0.532927	0.406966	0.12596
438	933.072	0.89803	0.534146	0.407371	0.126775
439	930.028	0.8951	0.535366	0.408567	0.126799
440	928.183	0.893324	0.536585	0.409293	0.127292
441	928.086	0.893231	0.537805	0.409331	0.128474
442	928.053	0.893199	0.539024	0.409344	0.12968
443	925.136	0.890392	0.540244	0.410495	0.129749
444	924.021	0.889318	0.541463	0.410936	0.130528
445	922.092	0.887462	0.542683	0.411699	0.130984
446	922.005	0.887379	0.543902	0.411734	0.132169
447	920.073	0.885519	0.545122	0.4125	0.132622
448	916.146	0.88174	0.546341	0.414062	0.132279
449	915.016	0.880652	0.547561	0.414513	0.133048
450	913.125	0.878832	0.54878	0.415268	0.133513
451	911.025	0.876811	0.55	0.416108	0.133892
452	902.061	0.868183	0.55122	0.419714	0.131506
453	898.027	0.864301	0.552439	0.421346	0.131093
454	897.001	0.863314	0.553659	0.421762	0.131896
455	896.952	0.863267	0.554878	0.421782	0.133096
456	889.019	0.855631	0.556098	0.425015	0.131083
457	884.17	0.850965	0.557317	0.427003	0.130314
458	884.067	0.850865	0.558537	0.427045	0.131491
459	883.055	0.849891	0.559756	0.427461	0.132295
460	880.009	0.846959	0.560976	0.428717	0.132259
461	878.998	0.845987	0.562195	0.429134	0.133061
462	877.907	0.844936	0.563415	0.429585	0.13383
463	877.094	0.844154	0.564634	0.429921	0.134713
464	876.066	0.843165	0.565854	0.430347	0.135507
465	874.943	0.842084	0.567073	0.430812	0.136261
466	872.991	0.840205	0.568293	0.431622	0.136671
467	871.047	0.838334	0.569512	0.43243	0.137082
468	869	0.836364	0.570732	0.433283	0.137449
469	868.942	0.836308	0.571951	0.433307	0.138644
470	866.006	0.833482	0.573171	0.434534	0.138637
471	862.849	0.830444	0.57439	0.435856	0.138534
472	857.063	0.824876	0.57561	0.438289	0.13732
473	857.038	0.824851	0.576829	0.4383	0.138529
474	857.018	0.824832	0.578049	0.438309	0.13974
475	856.887	0.824706	0.579268	0.438364	0.140904
476	855.006	0.822896	0.580488	0.439158	0.14133
477	851.074	0.819111	0.581707	0.440823	0.140884
478	850.927	0.818969	0.582927	0.440886	0.142041
479	849.056	0.817169	0.584146	0.44168	0.142466
480	848.995	0.81711	0.585366	0.441706	0.14366
481	845.994	0.814222	0.586585	0.442984	0.143602
482	845.994	0.814222	0.587805	0.442984	0.144821
483	845.908	0.814139	0.589024	0.443021	0.146004
484	844.097	0.812397	0.590244	0.443793	0.146451
485	841.934	0.810315	0.591463	0.444718	0.146745
486	840.974	0.809391	0.592683	0.445129	0.147554
487	838.826	0.807323	0.593902	0.44605	0.147852
488	838.058	0.806584	0.595122	0.44638	0.148741
489	835.82	0.80443	0.596341	0.447343	0.148999
490	835.014	0.803654	0.597561	0.44769	0.149871
491	831.927	0.800684	0.59878	0.449022	0.149759
492	826.948	0.795891	0.6	0.451179	0.148821
493	820.989	0.790156	0.60122	0.453774	0.147446
494	820.984	0.790151	0.602439	0.453776	0.148663
495	817.94	0.787221	0.603659	0.455108	0.148551
496	817.057	0.786372	0.604878	0.455494	0.149384
497	815.039	0.784429	0.606098	0.45638	0.149717
498	814.937	0.784331	0.607317	0.456425	0.150892
499	814.894	0.78429	0.608537	0.456444	0.152093
500	813.008	0.782475	0.609756	0.457273	0.152483
501	811.977	0.781482	0.610976	0.457727	0.153249
502	811.976	0.781482	0.612195	0.457727	0.154468
503	808.991	0.778609	0.613415	0.459044	0.15437
504	808.954	0.778573	0.614634	0.459061	0.155573
505	808.932	0.778552	0.615854	0.45907	0.156784
506	806.914	0.77661	0.617073	0.459963	0.15711
507	806.828	0.776527	0.618293	0.460001	0.158292
508	805.929	0.775662	0.619512	0.460399	0.159113
509	801.87	0.771755	0.620732	0.462201	0.15853
510	799.968	0.769925	0.621951	0.463048	0.158903
511	798.938	0.768933	0.623171	0.463507	0.159663
512	797.866	0.767901	0.62439	0.463986	0.160404
513	797.049	0.767115	0.62561	0.464351	0.161259
514	786.886	0.757333	0.626829	0.468915	0.157914
515	783.923	0.754482	0.628049	0.470254	0.157795
516	779.866	0.750577	0.629268	0.472094	0.157174
517	779.848	0.75056	0.630488	0.472102	0.158386
518	775.811	0.746675	0.631707	0.47394	0.157767
519	774.915	0.745813	0.632927	0.474349	0.158578
520	774.915	0.745812	0.634146	0.474349	0.159797
521	774.829	0.74573	0.635366	0.474388	0.160978
522	773.93	0.744865	0.636585	0.474799	0.161787
523	773.885	0.744821	0.637805	0.474819	0.162985
524	772.874	0.743848	0.639024	0.475281	0.163743
525	771.825	0.742838	0.640244	0.475762	0.164482
526	769.942	0.741026	0.641463	0.476624	0.164839
527	765.775	0.737015	0.642683	0.47854	0.164143
528	763.935	0.735245	0.643902	0.479388	0.164514
529	763.848	0.735162	0.645122	0.479428	0.165694
530	762.907	0.734255	0.646341	0.479863	0.166479
531	760.845	0.732271	0.647561	0.480816	0.166745
532	759.862	0.731325	0.64878	0.481271	0.16751
533	749.952	0.721787	0.65	0.485883	0.164117
534	749.776	0.721617	0.65122	0.485966	0.165254
535	747.893	0.719805	0.652439	0.486847	0.165592
536	745.828	0.717818	0.653659	0.487816	0.165843
537	741.929	0.714065	0.654878	0.48965	0.165229
538	741.842	0.713981	0.656098	0.489691	0.166407
539	741.798	0.71394	0.657317	0.489711	0.167606
540	740.898	0.713073	0.658537	0.490136	0.168401
541	737.875	0.710164	0.659756	0.491564	0.168192
542	737.854	0.710143	0.660976	0.491574	0.169402
543	737.854	0.710143	0.662195	0.491574	0.170621
544	736.89	0.709216	0.663415	0.49203	0.171385
545	734.85	0.707252	0.664634	0.492997	0.171637
546	733.733	0.706177	0.665854	0.493527	0.172326
547	732.832	0.70531	0.667073	0.493955	0.173118
548	730.938	0.703487	0.668293	0.494857	0.173436
549	728.889	0.701515	0.669512	0.495833	0.173679
550	726.79	0.699495	0.670732	0.496836	0.173895
551	725.815	0.698556	0.671951	0.497303	0.174648
552	724.898	0.697674	0.673171	0.497742	0.175429
553	721.854	0.694744	0.67439	0.499202	0.175188
554	715.894	0.689008	0.67561	0.502074	0.173536
555	715.891	0.689005	0.676829	0.502075	0.174754
556	715.847	0.688963	0.678049	0.502096	0.175952
557	715.807	0.688924	0.679268	0.502116	0.177152
558	709.803	0.683146	0.680488	0.505026	0.175462
559	707.83	0.681246	0.681707	0.505986	0.175721
560	707.827	0.681244	0.682927	0.505987	0.17694
561	705.809	0.679302	0.684146	0.506971	0.177175
562	703.898	0.677462	0.685366	0.507904	0.177461
563	703.75	0.67732	0.686585	0.507976	0.178609
564	702.884	0.676487	0.687805	0.5084	0.179405
565	701.879	0.67552	0.689024	0.508892	0.180132
566	690.881	0.664934	0.690244	0.514307	0.175937
567	687.791	0.661961	0.691463	0.515839	0.175624
568	686.806	0.661013	0.692683	0.516328	0.176355
569	685.778	0.660023	0.693902	0.516839	0.177063
570	680.86	0.65529	0.695122	0.519291	0.175831
571	678.697	0.653208	0.696341	0.520374	0.175968
572	677.798	0.652343	0.697561	0.520824	0.176737
573	676.814	0.651395	0.69878	0.521318	0.177463
574	675.783	0.650403	0.7	0.521835	0.178165
575	673.726	0.648424	0.70122	0.522869	0.17835
576	670.807	0.645614	0.702439	0.52434	0.178099
577	670.763	0.645572	0.703659	0.524362	0.179296
578	668.763	0.643647	0.704878	0.525373	0.179505
579	666.818	0.641775	0.706098	0.526357	0.17974
580	666.775	0.641734	0.707317	0.526379	0.180938
581	660.73	0.635916	0.708537	0.52945	0.179086
582	658.795	0.634054	0.709756	0.530437	0.179319
583	655.792	0.631163	0.710976	0.531973	0.179003
584	654.736	0.630147	0.712195	0.532514	0.179681
585	653.693	0.629143	0.713415	0.533049	0.180366
586	652.659	0.628147	0.714634	0.533579	0.181055
587	650.775	0.626335	0.715854	0.534547	0.181306
588	650.689	0.626252	0.717073	0.534592	0.182481
589	648.757	0.624393	0.718293	0.535587	0.182706
590	646.695	0.622408	0.719512	0.536651	0.182862
591	644.728	0.620515	0.720732	0.537668	0.183064
592	644.726	0.620513	0.721951	0.537669	0.184282
593	642.839	0.618697	0.723171	0.538646	0.184525
594	642.681	0.618545	0.72439	0.538728	0.185663
595	641.765	0.617663	0.72561	0.539203	0.186407
596	635.582	0.611713	0.726829	0.542421	0.184408
597	634.73	0.610892	0.728049	0.542866	0.185182
598	632.671	0.608911	0.729268	0.543943	0.185325
599	630.8	0.60711	0.730488	0.544923	0.185564
600	626.837	0.603296	0.731707	0.547006	0.184702
601	626.715	0.603179	0.732927	0.54707	0.185857
602	624.648	0.601189	0.734146	0.548159	0.185987
603	618.598	0.595366	0.735366	0.551361	0.184005
604	617.779	0.594578	0.736585	0.551796	0.18479
605	616.712	0.593551	0.737805	0.552362	0.185443
606	615.73	0.592606	0.739024	0.552885	0.18614
607	613.668	0.590621	0.740244	0.553983	0.186261
608	612.686	0.589676	0.741463	0.554507	0.186956
609	608.76	0.585897	0.742683	0.556606	0.186077
610	606.72	0.583934	0.743902	0.5577	0.186202
611	605.599	0.582856	0.745122	0.558302	0.18682
612	604.618	0.581911	0.746341	0.55883	0.187512
613	599.684	0.577163	0.747561	0.561489	0.186072
614	599.684	0.577163	0.74878	0.561489	0.187291
615	597.712	0.575264	0.75	0.562556	0.187444
616	596.699	0.57429	0.75122	0.563105	0.188115
617	592.649	0.570392	0.752439	0.565304	0.187135
618	588.72	0.56661	0.753659	0.567446	0.186213
619	587.674	0.565603	0.754878	0.568017	0.186861
620	578.622	0.556892	0.756098	0.572987	0.18311
621	577.724	0.556027	0.757317	0.573483	0.183834
622	577.721	0.556025	0.758537	0.573484	0.185052
623	574.754	0.553168	0.759756	0.575125	0.184631
624	574.678	0.553095	0.760976	0.575167	0.185809
625	574.675	0.553093	0.762195	0.575168	0.187027
626	574.634	0.553053	0.763415	0.575191	0.188224
627	574.632	0.553051	0.764634	0.575192	0.189442
628	573.693	0.552147	0.765854	0.575712	0.190141
629	573.649	0.552105	0.767073	0.575736	0.191337
630	573.621	0.552079	0.768293	0.575752	0.192541
631	571.587	0.550121	0.769512	0.57688	0.192632
632	570.687	0.549254	0.770732	0.57738	0.193351
633	568.717	0.547358	0.771951	0.578476	0.193475
634	565.728	0.544482	0.773171	0.580142	0.193028
635	565.537	0.544298	0.77439	0.580249	0.194141
636	564.639	0.543434	0.77561	0.580751	0.194859
637	559.62	0.538603	0.776829	0.583563	0.193266
638	557.691	0.536746	0.778049	0.584647	0.193401
639	557.647	0.536705	0.779268	0.584672	0.194596
640	556.703	0.535796	0.780488	0.585203	0.195284
641	555.708	0.534838	0.781707	0.585764	0.195943
642	555.634	0.534766	0.782927	0.585806	0.197121
643	553.677	0.532883	0.784146	0.586911	0.197236
644	551.64	0.530923	0.785366	0.588062	0.197304
645	549.714	0.529069	0.786585	0.589153	0.197432
646	542.676	0.522296	0.787805	0.593157	0.194648
647	542.632	0.522253	0.789024	0.593182	0.195842
648	539.499	0.519238	0.790244	0.594974	0.19527
649	538.687	0.518456	0.791463	0.595439	0.196024
650	537.613	0.517423	0.792683	0.596055	0.196628
651	533.625	0.513584	0.793902	0.598347	0.195555
652	530.639	0.510711	0.795122	0.600069	0.195053
653	529.68	0.509787	0.796341	0.600623	0.195718
654	528.606	0.508753	0.797561	0.601245	0.196316
655	525.62	0.50588	0.79878	0.602975	0.195806
656	523.587	0.503923	0.8	0.604156	0.195844
657	521.614	0.502024	0.80122	0.605304	0.195915
658	521.571	0.501983	0.802439	0.605329	0.19711
659	520.604	0.501052	0.803659	0.605893	0.197766
660	519.641	0.500126	0.804878	0.606454	0.198424
661	517.641	0.498201	0.806098	0.607623	0.198475
662	517.625	0.498186	0.807317	0.607632	0.199685
663	517.58	0.498142	0.808537	0.607659	0.200878
664	516.595	0.497194	0.809756	0.608235	0.201521
665	512.606	0.493355	0.810976	0.610575	0.200401
666	510.634	0.491456	0.812195	0.611735	0.20046
667	508.575	0.489475	0.813415	0.612948	0.200467
668	507.59	0.488527	0.814634	0.61353	0.201104
669	507.587	0.488524	0.815854	0.613531	0.202323
670	506.602	0.487577	0.817073	0.614113	0.20296
671	506.467	0.487446	0.818293	0.614193	0.2041
672	503.599	0.484686	0.819512	0.615891	0.203621
673	503.596	0.484683	0.820732	0.615892	0.20484
674	502.57	0.483696	0.821951	0.616501	0.205451
675	488.627	0.470277	0.823171	0.624829	0.198341
676	487.599	0.469287	0.82439	0.625448	0.198942
677	485.624	0.467386	0.82561	0.626638	0.198972
678	480.562	0.462514	0.826829	0.629699	0.19713
679	479.505	0.461497	0.828049	0.630339	0.19771
680	478.589	0.460615	0.829268	0.630895	0.198373
681	476.484	0.458589	0.830488	0.632175	0.198313
682	475.545	0.457685	0.831707	0.632746	0.198961
683	475.502	0.457644	0.832927	0.632772	0.200154
684	472.582	0.454834	0.834146	0.634553	0.199593
685	472.542	0.454795	0.835366	0.634578	0.200788
686	471.597	0.453886	0.836585	0.635155	0.20143
687	471.554	0.453845	0.837805	0.635181	0.202623
688	468.568	0.450971	0.839024	0.637009	0.202015
689	464.565	0.447117	0.840244	0.639469	0.200775
690	464.562	0.447115	0.841463	0.63947	0.201993
691	464.519	0.447073	0.842683	0.639497	0.203186
692	462.546	0.445175	0.843902	0.640712	0.20319
693	461.472	0.444141	0.845122	0.641375	0.203747
694	460.488	0.443194	0.846341	0.641983	0.204359
695	459.543	0.442284	0.847561	0.642567	0.204994
696	455.558	0.438449	0.84878	0.645036	0.203744
697	452.569	0.435572	0.85	0.646894	0.203106
698	452.508	0.435513	0.85122	0.646932	0.204287
699	450.535	0.433615	0.852439	0.648162	0.204277
700	450.492	0.433573	0.853659	0.648189	0.20547
701	446.461	0.429693	0.854878	0.650709	0.204169
702	445.519	0.428787	0.856098	0.651299	0.204799
703	443.561	0.426903	0.857317	0.652527	0.20479
704	441.527	0.424945	0.858537	0.653805	0.204731
705	436.508	0.420115	0.859756	0.656971	0.202785
706	432.477	0.416235	0.860976	0.659526	0.20145
707	432.431	0.41619	0.862195	0.659555	0.20264
708	431.446	0.415243	0.863415	0.66018	0.203235
709	430.547	0.414378	0.864634	0.660751	0.203883
710	429.517	0.413386	0.865854	0.661407	0.204447
711	427.577	0.411519	0.867073	0.662643	0.20443
712	424.411	0.408472	0.868293	0.664665	0.203627
713	418.552	0.402833	0.869512	0.668424	0.201088
714	416.521	0.400878	0.870732	0.669732	0.201
715	416.475	0.400834	0.871951	0.669762	0.20219
716	414.546	0.398977	0.873171	0.671006	0.202165
717	408.457	0.393117	0.87439	0.67495	0.199441
718	406.482	0.391216	0.87561	0.676234	0.199376
719	405.362	0.390138	0.876829	0.676963	0.199866
720	404.423	0.389234	0.878049	0.677575	0.200473
721	401.463	0.386386	0.879268	0.679508	0.19976
722	400.519	0.385477	0.880488	0.680126	0.200362
723	400.475	0.385435	0.881707	0.680155	0.201553
724	397.49	0.382562	0.882927	0.682112	0.200815
725	393.44	0.378664	0.884146	0.684776	0.199371
726	391.511	0.376807	0.885366	0.686048	0.199318
727	388.464	0.373875	0.886585	0.688063	0.198523
728	386.449	0.371935	0.887805	0.689399	0.198406
729	385.42	0.370945	0.889024	0.690082	0.198943
730	383.463	0.369061	0.890244	0.691383	0.198861
731	380.444	0.366156	0.891463	0.693394	0.198069
732	379.456	0.365206	0.892683	0.694054	0.198629
733	377.484	0.363307	0.893902	0.695373	0.19853
734	377.351	0.36318	0.895122	0.695461	0.19966
735	376.41	0.362274	0.896341	0.696092	0.20025
736	375.384	0.361286	0.897561	0.696779	0.200782
737	372.465	0.358477	0.89878	0.69874	0.200041
738	369.42	0.355547	0.9	0.70079	0.19921
739	367.463	0.353663	0.90122	0.702112	0.199108
740	365.386	0.351664	0.902439	0.703517	0.198922
741	360.367	0.346833	0.903659	0.706923	0.196735
742	358.438	0.344977	0.904878	0.708237	0.196641
743	353.375	0.340104	0.906098	0.711696	0.194401
744	351.375	0.338179	0.907317	0.713068	0.194249
745	351.359	0.338164	0.908537	0.713079	0.195458
746	349.43	0.336307	0.909756	0.714404	0.195352
747	347.368	0.334323	0.910976	0.715823	0.195153
748	345.439	0.332466	0.912195	0.717153	0.195042
749	343.467	0.330568	0.913415	0.718516	0.194899
750	341.451	0.328627	0.914634	0.719911	0.194723
751	341.37	0.328549	0.915854	0.719968	0.195886
752	339.409	0.326663	0.917073	0.721327	0.195746
753	335.403	0.322807	0.918293	0.724114	0.194179
754	333.344	0.320825	0.919512	0.72555	0.193962
755	332.357	0.319875	0.920732	0.72624	0.194492
756	330.384	0.317976	0.921951	0.72762	0.194331
757	328.368	0.316036	0.923171	0.729033	0.194137
758	321.376	0.309307	0.92439	0.733956	0.190435
759	319.271	0.307281	0.92561	0.735444	0.190166
760	317.388	0.305468	0.926829	0.736778	0.190051
761	317.385	0.305466	0.928049	0.73678	0.191269
762	317.342	0.305424	0.929268	0.736811	0.192457
763	316.357	0.304476	0.930488	0.73751	0.192978
764	312.384	0.300652	0.931707	0.740335	0.191372
765	309.322	0.297705	0.932927	0.74252	0.190407
766	307.349	0.295807	0.934146	0.743931	0.190215
767	305.392	0.293923	0.935366	0.745334	0.190032
768	303.361	0.291968	0.936585	0.746792	0.189793
769	303.359	0.291966	0.937805	0.746794	0.191011
770	303.315	0.291924	0.939024	0.746825	0.192199
771	301.386	0.290067	0.940244	0.748213	0.192031
772	296.385	0.285254	0.941463	0.751824	0.18964
773	294.351	0.283296	0.942683	0.753297	0.189386
774	293.323	0.282307	0.943902	0.754042	0.18986
775	291.304	0.280364	0.945122	0.755509	0.189613
776	289.332	0.278466	0.946341	0.756944	0.189397
777	282.296	0.271695	0.947561	0.762087	0.185474
778	280.324	0.269796	0.94878	0.763535	0.185245
779	280.281	0.269754	0.95	0.763567	0.186433
780	278.351	0.267898	0.95122	0.764986	0.186233
781	277.339	0.266923	0.952439	0.765732	0.186707
782	277.277	0.266864	0.953659	0.765777	0.187881
783	276.246	0.265872	0.954878	0.766538	0.188341
784	275.307	0.264968	0.956098	0.767231	0.188867
785	274.32	0.264018	0.957317	0.76796	0.189357
786	273.332	0.263067	0.958537	0.76869	0.189846
787	266.297	0.256296	0.959756	0.773913	0.185843
788	264.325	0.254398	0.960976	0.775383	0.185592
789	261.28	0.251468	0.962195	0.777658	0.184537
790	261.235	0.251424	0.963415	0.777693	0.185722
791	259.305	0.249567	0.964634	0.779138	0.185496
792	248.236	0.238913	0.965854	0.787483	0.17837
793	246.263	0.237015	0.967073	0.78898	0.178094
794	246.263	0.237015	0.968293	0.78898	0.179313
795	245.282	0.23607	0.969512	0.789726	0.179787
796	244.334	0.235158	0.970732	0.790446	0.180286
797	238.243	0.229296	0.971951	0.795093	0.176858
798	236.271	0.227397	0.973171	0.796604	0.176567
799	232.28	0.223556	0.97439	0.79967	0.17472
800	231.252	0.222567	0.97561	0.800461	0.175148
801	230.307	0.221658	0.976829	0.801189	0.17564
802	228.291	0.219718	0.978049	0.802745	0.175303
803	222.244	0.213897	0.979268	0.807431	0.171837
804	218.253	0.210056	0.980488	0.810539	0.169949
805	218.21	0.210015	0.981707	0.810572	0.171135
806	217.268	0.209109	0.982927	0.811307	0.17162
807	204.228	0.196559	0.984146	0.821553	0.162593
808	204.183	0.196514	0.985366	0.821589	0.163776
809	203.198	0.195567	0.986585	0.822369	0.164217
810	202.254	0.194658	0.987805	0.823116	0.164689
811	192.233	0.185013	0.989024	0.831093	0.157931
812	188.227	0.181158	0.990244	0.834304	0.15594
813	188.227	0.181158	0.991463	0.834304	0.15716
814	181.191	0.174387	0.992683	0.839972	0.152711
815	165.192	0.158988	0.993902	0.853007	0.140896
816	160.173	0.154157	0.995122	0.857137	0.137985
817	147.131	0.141605	0.996341	0.867964	0.128378
818	146.146	0.140657	0.997561	0.868787	0.128774
819	131.175	0.126248	0.99878	0.881396	0.117385
820	89.0941	0.0857481	1	0.917825	0.0821746
821
822
823
824
825
826
827
828
829
830
831
832
833
834
835
836
837
838
839
840
841
842
843
844
845
846
847
848
849
850
851
852
853
854
855
856
857
858
859
860
861
862
863
864
865
866
867
868
869
870
871
872
873
874
875
876
877
878
879
880
881
882
883
884
885
886
887
888
889
890
891
892
893
894
895
896
897
898
899
900
901
902
903
904
905
906
907
908
909
910
911
912
913
914
915
916
917
918
919
920
921
922
923
924
925
926
927
928
929
930
931
932
933
934
935
936
937
938
939
940
941
942
943
944
945
946
947
948
949
950
951
952
953
954
955
956
957
958
959
960
961
962
963
964
965
966
967
968
969
970
971
972
973
974
975
976
977
978
979
980
981
982
983
984
985
986
987
988
989
990
991
992
993
994
995
996
997
998
999
1000

## Sheet: KR
	Protein sequence	>gi|723800217|emb|CEI59458.1| ammonium transporter NrgA [Bacillus subtilis]
		MQMGDTVFMFFCALLVWLMTPGLALFYGGMVKSKNVLSTAMHSFSSIAIVSIVWVLFGYTLAFAPGNSIIGGLEWAGLKGVGFDPGDYSDTIPHSLFMMFQMTFAVLTTAIISGAFAERMRFGAFLLFSVLWASLVYTPVAHWVWGGGWIGQLGALDFAGGNVVHISSGVAGLVLAIVLGKRKDGTASSPHNLIYTFLGGALIWFGWFGFNVGSALTLDGVAMYAFINTNTAAAAGIAGWILVEWIINKKPTMLGAVSGAIAGLVAITPAAGFVTPFASIIIGIIGGAVCFWGVFSLKKKFGYDDALDAFGLHGIGGTWGGIATGLFATTSVNSAGADGLFYGDASLIWKQIVAIAATYVFVFIVTFVIIKIVSLFLPLRATEEEESLGLDLTMHGEKA…
	Number of cleavage fragments	83
	Average fragment mass M	8772.79
	Max exceedance probability Kstat	0.205284
Index	Sorted list of post-cleavage massesm	m / M	R_obs	R_nul	R_obs - R_nul
	http://web.expasy.org/peptide_mass/	normalized	R (m / M)	exp(-m / M)
1	19413.6	2.21294	0.0120482	0.109379	-0.0973309
2	19346.9	2.20533	0.0240964	0.110214	-0.0861179
3	18531.8	2.11242	0.0361446	0.120945	-0.0848001
4	18372.6	2.09427	0.0481928	0.12316	-0.0749668
5	18244.5	2.07966	0.060241	0.124972	-0.0647312
6	18083	2.06126	0.0722892	0.127294	-0.0550045
7	17203.9	1.96105	0.0843373	0.140711	-0.0563734
8	17075.7	1.94644	0.0963855	0.142782	-0.0463961
9	15901.6	1.8126	0.108434	0.163229	-0.0547948
10	15814.5	1.80268	0.120482	0.164857	-0.0443749
11	15745.4	1.7948	0.13253	0.166161	-0.0336305
12	15686.3	1.78807	0.144578	0.167283	-0.0227048
13	15530.2	1.77026	0.156627	0.170288	-0.0136615
14	13758	1.56826	0.168675	0.208407	-0.0397323
15	13470.7	1.5355	0.180723	0.215347	-0.0346241
16	13462.9	1.53462	0.192771	0.215537	-0.0227655
17	13168.6	1.50107	0.204819	0.222891	-0.0180714
18	12881.2	1.46832	0.216867	0.230313	-0.0134455
19	12423.6	1.41615	0.228916	0.242646	-0.0137301
20	12322.5	1.40463	0.240964	0.245458	-0.00449381
21	12194.4	1.39002	0.253012	0.24907	0.00394182
22	12166.3	1.38683	0.26506	0.249867	0.0151934
23	12066.2	1.37541	0.277108	0.252736	0.0243725
24	12038.2	1.37222	0.289157	0.253544	0.0356123
25	11910	1.35761	0.301205	0.257276	0.0439289
26	11781.8	1.343	0.313253	0.261062	0.0521906
27	11227.8	1.27985	0.325301	0.27808	0.0472214
28	11099.7	1.26524	0.337349	0.282172	0.0551769
29	11093	1.26448	0.349398	0.282387	0.0670103
30	10964.8	1.24987	0.361446	0.286543	0.0749024
31	10808.6	1.23206	0.373494	0.291691	0.0818034
32	10660.3	1.21515	0.385542	0.296665	0.0888768
33	10532.1	1.20054	0.39759	0.301032	0.0965588
34	10403.9	1.18593	0.409639	0.305462	0.104177
35	10085.7	1.14966	0.421687	0.316746	0.104941
36	9567.14	1.09055	0.433735	0.336033	0.097702
37	9351.88	1.06601	0.445783	0.34438	0.101403
38	9279.76	1.05779	0.457831	0.347223	0.110608
39	9064.5	1.03325	0.46988	0.355848	0.114032
40	8689.14	0.990465	0.481928	0.371404	0.110524
41	8560.97	0.975854	0.493976	0.37687	0.117106
42	8556.28	0.97532	0.506024	0.377072	0.128952
43	8432.79	0.961244	0.518072	0.382417	0.135655
44	7649.81	0.871993	0.53012	0.418118	0.112003
45	7521.64	0.857382	0.542169	0.424271	0.117897
46	7393.46	0.842772	0.554217	0.430515	0.123701
47	7292.39	0.83125	0.566265	0.435504	0.130761
48	7136.2	0.813447	0.578313	0.443327	0.134986
49	7008.02	0.798836	0.590361	0.449852	0.140509
50	6768.03	0.77148	0.60241	0.462328	0.140081
51	6639.86	0.75687	0.614458	0.469133	0.145325
52	6483.67	0.739066	0.626506	0.47756	0.148946
53	6480.65	0.738722	0.638554	0.477724	0.16083
54	6352.48	0.724111	0.650602	0.484755	0.165847
55	6196.29	0.706308	0.662651	0.493463	0.169188
56	6062.13	0.691015	0.674699	0.501067	0.173631
57	5366.38	0.611708	0.686747	0.542424	0.144323
58	5311.9	0.605496	0.698795	0.545803	0.152992
59	5183.72	0.590886	0.710843	0.553836	0.157007
60	5055.55	0.576276	0.722892	0.561988	0.160904
61	5048.17	0.575434	0.73494	0.562461	0.172479
62	4954.8	0.564792	0.746988	0.568478	0.17851
63	4919.99	0.560824	0.759036	0.570739	0.188297
64	4791.82	0.546213	0.771084	0.579139	0.191946
65	4739.55	0.540256	0.783133	0.582599	0.200533
66	4630.35	0.527807	0.795181	0.589897	0.205284
67	4342.97	0.495049	0.807229	0.609541	0.197688
68	3834.75	0.437118	0.819277	0.645895	0.173382
69	3724.21	0.424518	0.831325	0.654085	0.177241
70	3619.49	0.412582	0.843373	0.661939	0.181434
71	3395.26	0.387022	0.855422	0.679076	0.176345
72	3028.47	0.345211	0.86747	0.708071	0.159399
73	2684.88	0.306047	0.879518	0.736352	0.143166
74	2355.93	0.26855	0.891566	0.764487	0.127079
75	1989.14	0.226739	0.903614	0.797128	0.106486
76	1057.34	0.120525	0.915663	0.886455	0.0292081
77	713.76	0.0813607	0.927711	0.921861	0.00584968
78	305.395	0.0348116	0.939759	0.965787	-0.0260283
79	302.377	0.0344676	0.951807	0.96612	-0.0143124
80	274.363	0.0312744	0.963855	0.96921	-0.0053542
81	233.268	0.0265899	0.975904	0.973761	0.0021431
82	174.203	0.0198572	0.987952	0.980339	0.00761312
83	146.189	0.016664	1	0.983474	0.0165259
84
85
86
87
88
89
90
91
92
93
94
95
96
97
98
99
100
101
102
103
104
105
106
107
108
109
110
111
112
113
114
115
116
117
118
119
120
121
122
123
124
125
126
127
128
129
130
131
132
133
134
135
136
137
138
139
140
141
142
143
144
145
146
147
148
149
150
151
152
153
154
155
156
157
158
159
160
161
162
163
164
165
166
167
168
169
170
171
172
173
174
175
176
177
178
179
180
181
182
183
184
185
186
187
188
189
190
191
192
193
194
195
196
197
198
199
200
201
202
203
204
205
206
207
208
209
210
211
212
213
214
215
216
217
218
219
220
221
222
223
224
225
226
227
228
229
230
231
232
233
234
235
236
237
238
239
240
241
242
243
244
245
246
247
248
249
250
251
252
253
254
255
256
257
258
259
260
261
262
263
264
265
266
267
268
269
270
271
272
273
274
275
276
277
278
279
280
281
282
283
284
285
286
287
288
289
290
291
292
293
294
295
296
297
298
299
300
301
302
303
304
305
306
307
308
309
310
311
312
313
314
315
316
317
318
319
320
321
322
323
324
325
326
327
328
329
330
331
332
333
334
335
336
337
338
339
340
341
342
343
344
345
346
347
348
349
350
351
352
353
354
355
356
357
358
359
360
361
362
363
364
365
366
367
368
369
370
371
372
373
374
375
376
377
378
379
380
381
382
383
384
385
386
387
388
389
390
391
392
393
394
395
396
397
398
399
400
401
402
403
404
405
406
407
408
409
410
411
412
413
414
415
416
417
418
419
420
421
422
423
424
425
426
427
428
429
430
431
432
433
434
435
436
437
438
439
440
441
442
443
444
445
446
447
448
449
450
451
452
453
454
455
456
457
458
459
460
461
462
463
464
465
466
467
468
469
470
471
472
473
474
475
476
477
478
479
480
481
482
483
484
485
486
487
488
489
490
491
492
493
494
495
496
497
498
499
500
501
502
503
504
505
506
507
508
509
510
511
512
513
514
515
516
517
518
519
520
521
522
523
524
525
526
527
528
529
530
531
532
533
534
535
536
537
538
539
540
541
542
543
544
545
546
547
548
549
550
551
552
553
554
555
556
557
558
559
560
561
562
563
564
565
566
567
568
569
570
571
572
573
574
575
576
577
578
579
580
581
582
583
584
585
586
587
588
589
590
591
592
593
594
595
596
597
598
599
600
601
602
603
604
605
606
607
608
609
610
611
612
613
614
615
616
617
618
619
620
621
622
623
624
625
626
627
628
629
630
631
632
633
634
635
636
637
638
639
640
641
642
643
644
645
646
647
648
649
650
651
652
653
654
655
656
657
658
659
660
661
662
663
664
665
666
667
668
669
670
671
672
673
674
675
676
677
678
679
680
681
682
683
684
685
686
687
688
689
690
691
692
693
694
695
696
697
698
699
700
701
702
703
704
705
706
707
708
709
710
711
712
713
714
715
716
717
718
719
720
721
722
723
724
725
726
727
728
729
730
731
732
733
734
735
736
737
738
739
740
741
742
743
744
745
746
747
748
749
750
751
752
753
754
755
756
757
758
759
760
761
762
763
764
765
766
767
768
769
770
771
772
773
774
775
776
777
778
779
780
781
782
783
784
785
786
787
788
789
790
791
792
793
794
795
796
797
798
799
800
801
802
803
804
805
806
807
808
809
810
811
812
813
814
815
816
817
818
819
820
821
822
823
824
825
826
827
828
829
830
831
832
833
834
835
836
837
838
839
840
841
842
843
844
845
846
847
848
849
850
851
852
853
854
855
856
857
858
859
860
861
862
863
864
865
866
867
868
869
870
871
872
873
874
875
876
877
878
879
880
881
882
883
884
885
886
887
888
889
890
891
892
893
894
895
896
897
898
899
900
901
902
903
904
905
906
907
908
909
910
911
912
913
914
915
916
917
918
919
920
921
922
923
924
925
926
927
928
929
930
931
932
933
934
935
936
937
938
939
940
941
942
943
944
945
946
947
948
949
950
951
952
953
954
955
956
957
958
959
960
961
962
963
964
965
966
967
968
969
970
971
972
973
974
975
976
977
978
979
980
981
982
983
984
985
986
987
988
989
990
991
992
993
994
995
996
997
998
999
1000

## Sheet: KRFYW
	Protein sequence	>gi|723800217|emb|CEI59458.1| ammonium transporter NrgA [Bacillus subtilis]
		MQMGDTVFMFFCALLVWLMTPGLALFYGGMVKSKNVLSTAMHSFSSIAIVSIVWVLFGYTLAFAPGNSIIGGLEWAGLKGVGFDPGDYSDTIPHSLFMMFQMTFAVLTTAIISGAFAERMRFGAFLLFSVLWASLVYTPVAHWVWGGGWIGQLGALDFAGGNVVHISSGVAGLVLAIVLGKRKDGTASSPHNLIYTFLGGALIWFGWFGFNVGSALTLDGVAMYAFINTNTAAAAGIAGWILVEWIINKKPTMLGAVSGAIAGLVAITPAAGFVTPFASIIIGIIGGAVCFWGVFSLKKKFGYDDALDAFGLHGIGGTWGGIATGLFATTSVNSAGADGLFYGDASLIWKQIVAIAATYVFVFIVTFVIIKIVSLFLPLRATEEEESLGLDLTMHGEKA…
	Number of cleavage fragments	418
	Average fragment mass M	2055.37
	Max exceedance probability Kstat	0.149176
Index	Sorted list of post-cleavage massesm	m / M	R_obs	R_nul	R_obs - R_nul
	http://web.expasy.org/peptide_mass/	normalized	R (m / M)	exp(-m / M)
1	6395.66	3.11169	0.00239234	0.0445258	-0.0421334
2	6246.33	3.03904	0.00478469	0.047881	-0.0430963
3	5298.27	2.57778	0.00717703	0.0759427	-0.0687656
4	5269.42	2.56374	0.00956938	0.0770163	-0.0674469
5	5083.21	2.47314	0.0119617	0.0843197	-0.072358
6	5080.02	2.47159	0.0143541	0.0844506	-0.0700965
7	4944.67	2.40574	0.0167464	0.090199	-0.0734526
8	4932	2.39957	0.0191388	0.0907567	-0.0716179
9	4914.73	2.39117	0.0215311	0.0915225	-0.0699914
10	4853.74	2.3615	0.0239234	0.0942789	-0.0703554
11	4835.58	2.35266	0.0263158	0.0951155	-0.0687997
12	4791.82	2.33137	0.0287081	0.0971626	-0.0684545
13	4635.49	2.25531	0.0311005	0.104841	-0.0737405
14	4631.4	2.25332	0.0334928	0.10505	-0.0715569
15	4628.64	2.25198	0.0358852	0.105191	-0.0693057
16	4587.3	2.23187	0.0382775	0.107328	-0.0690504
17	4559.97	2.21857	0.0406699	0.108765	-0.0680949
18	4537.29	2.20754	0.0430622	0.109971	-0.0669092
19	4463.41	2.17159	0.0454545	0.113997	-0.0685421
20	4442.43	2.16138	0.0478469	0.115166	-0.0673192
21	4381.11	2.13155	0.0502392	0.118654	-0.0684146
22	4370.09	2.12618	0.0526316	0.119292	-0.06666
23	4254.91	2.07015	0.0550239	0.126167	-0.0711431
24	4188.98	2.03807	0.0574163	0.13028	-0.0728639
25	4177.84	2.03265	0.0598086	0.130988	-0.0711795
26	4176.92	2.0322	0.062201	0.131046	-0.0688455
27	4160.04	2.02399	0.0645933	0.132127	-0.0675337
28	4050.68	1.97079	0.0669856	0.139347	-0.0723618
29	4037.37	1.96431	0.069378	0.140253	-0.0708753
30	4021.37	1.95652	0.0717703	0.141349	-0.0695789
31	3992.5	1.94247	0.0741627	0.143349	-0.069186
32	3986.58	1.9396	0.076555	0.143762	-0.0672067
33	3982.55	1.93764	0.0789474	0.144044	-0.0650966
34	3973.83	1.93339	0.0813397	0.144657	-0.0633168
35	3973.68	1.93332	0.0837321	0.144667	-0.0609351
36	3957.76	1.92558	0.0861244	0.145792	-0.0596674
37	3942.67	1.91823	0.0885167	0.146867	-0.0583498
38	3940.38	1.91712	0.0909091	0.14703	-0.0561207
39	3933.49	1.91377	0.0933014	0.147524	-0.0542221
40	3921.38	1.90787	0.0956938	0.148396	-0.0527019
41	3920.53	1.90746	0.0980861	0.148457	-0.050371
42	3898.42	1.8967	0.100478	0.150063	-0.0495841
43	3874.19	1.88492	0.102871	0.151842	-0.0489711
44	3845.51	1.87096	0.105263	0.153976	-0.0487128
45	3817.14	1.85716	0.107656	0.156116	-0.0484602
46	3812.21	1.85476	0.110048	0.156491	-0.0464428
47	3786.32	1.84216	0.11244	0.158474	-0.0460343
48	3767.57	1.83304	0.114833	0.159926	-0.0450939
49	3724.21	1.81195	0.117225	0.163336	-0.0461111
50	3722.41	1.81107	0.119617	0.163479	-0.0438619
51	3716.35	1.80812	0.12201	0.163962	-0.0419526
52	3689.32	1.79497	0.124402	0.166133	-0.0417307
53	3688.33	1.79449	0.126794	0.166212	-0.039418
54	3672.25	1.78666	0.129187	0.167518	-0.0383317
55	3653.96	1.77777	0.131579	0.169015	-0.0374361
56	3651.31	1.77647	0.133971	0.169234	-0.0352624
57	3626.17	1.76425	0.136364	0.171316	-0.0349523
58	3587.38	1.74537	0.138756	0.17458	-0.0358243
59	3582.09	1.7428	0.141148	0.17503	-0.0338816
60	3560.16	1.73213	0.143541	0.176907	-0.0333667
61	3535.98	1.72036	0.145933	0.179001	-0.0330679
62	3521.97	1.71355	0.148325	0.180225	-0.0318996
63	3488.86	1.69744	0.150718	0.183152	-0.0324344
64	3482.09	1.69415	0.15311	0.183756	-0.0306458
65	3435.03	1.67125	0.155502	0.188012	-0.0325095
66	3430.08	1.66884	0.157895	0.188465	-0.0305702
67	3403.97	1.65614	0.160287	0.190875	-0.0305874
68	3390	1.64934	0.162679	0.192176	-0.029497
69	3373.03	1.64109	0.165072	0.19377	-0.0286978
70	3330.96	1.62062	0.167464	0.197776	-0.0303122
71	3323.04	1.61676	0.169856	0.19854	-0.0286838
72	3292.71	1.60201	0.172249	0.201492	-0.0292427
73	3286.78	1.59912	0.174641	0.202074	-0.0274326
74	3281.84	1.59672	0.177033	0.20256	-0.0255266
75	3275.66	1.59371	0.179426	0.20317	-0.0237441
76	3262.72	1.58742	0.181818	0.204453	-0.0226349
77	3210.68	1.5621	0.184211	0.209696	-0.025485
78	3209.86	1.5617	0.186603	0.20978	-0.0231773
79	3202.79	1.55826	0.188995	0.210502	-0.0215072
80	3174.75	1.54461	0.191388	0.213394	-0.0220066
81	3164.51	1.53963	0.19378	0.21446	-0.0206802
82	3146.89	1.53106	0.196172	0.216306	-0.0201339
83	3145.54	1.5304	0.198565	0.216449	-0.017884
84	3143.5	1.52941	0.200957	0.216663	-0.015706
85	3126.79	1.52128	0.203349	0.218432	-0.0150824
86	3078.65	1.49786	0.205742	0.223608	-0.0178667
87	3069.38	1.49335	0.208134	0.224619	-0.0164851
88	3061.4	1.48947	0.210526	0.225493	-0.0149668
89	3046.6	1.48227	0.212919	0.227122	-0.0142033
90	3028.47	1.47344	0.215311	0.229135	-0.0138239
91	3013.56	1.46619	0.217703	0.230803	-0.0130992
92	2983.71	1.45167	0.220096	0.234179	-0.0140831
93	2957.48	1.43891	0.222488	0.237187	-0.0146989
94	2955.45	1.43792	0.22488	0.237421	-0.0125411
95	2941.31	1.43104	0.227273	0.239061	-0.0117878
96	2933.22	1.42711	0.229665	0.240003	-0.0103376
97	2923.27	1.42226	0.232057	0.241167	-0.00910986
98	2915.64	1.41855	0.23445	0.242065	-0.00761511
99	2906.2	1.41396	0.236842	0.243179	-0.00633647
100	2901.49	1.41167	0.239234	0.243737	-0.00450213
101	2871.48	1.39707	0.241627	0.247321	-0.00569444
102	2863.33	1.3931	0.244019	0.248305	-0.0042858
103	2857.17	1.3901	0.246411	0.249049	-0.00263775
104	2850.39	1.3868	0.248804	0.249873	-0.00106915
105	2841.22	1.38234	0.251196	0.25099	0.00020628
106	2801.2	1.36287	0.253589	0.255925	-0.00233641
107	2773.31	1.3493	0.255981	0.259421	-0.00344029
108	2771.13	1.34824	0.258373	0.259697	-0.00132376
109	2752.12	1.33899	0.260766	0.262109	-0.00134353
110	2745.22	1.33564	0.263158	0.262991	0.000167072
111	2742.23	1.33418	0.26555	0.263374	0.00217616
112	2737.25	1.33176	0.267943	0.264012	0.00393016
113	2737.23	1.33175	0.270335	0.264015	0.00631963
114	2729	1.32774	0.272727	0.265075	0.00765267
115	2724.34	1.32548	0.27512	0.265676	0.00944372
116	2724.31	1.32546	0.277512	0.26568	0.0118316
117	2709.42	1.31822	0.279904	0.267612	0.0122928
118	2703.08	1.31513	0.282297	0.268439	0.013858
119	2703.02	1.3151	0.284689	0.268447	0.0162421
120	2684.88	1.30628	0.287081	0.270826	0.0162556
121	2682.26	1.305	0.289474	0.271172	0.0183021
122	2665.05	1.29663	0.291866	0.273452	0.0184139
123	2663.16	1.29571	0.294258	0.273703	0.0205551
124	2658.19	1.29329	0.296651	0.274365	0.0222854
125	2658.1	1.29325	0.299043	0.274379	0.0246645
126	2646.31	1.28751	0.301435	0.275957	0.0254785
127	2623.95	1.27663	0.303828	0.278975	0.0248529
128	2603.12	1.2665	0.30622	0.281816	0.0244038
129	2596.17	1.26312	0.308612	0.282771	0.0258413
130	2595.98	1.26303	0.311005	0.282797	0.0282077
131	2595.04	1.26257	0.313397	0.282927	0.0304701
132	2581.82	1.25614	0.315789	0.284752	0.0310378
133	2524.99	1.22849	0.318182	0.292735	0.0254467
134	2522	1.22703	0.320574	0.293161	0.0274128
135	2517.87	1.22502	0.322967	0.293751	0.0292154
136	2508.86	1.22064	0.325359	0.295042	0.0303171
137	2499.13	1.2159	0.327751	0.296442	0.0313094
138	2490.75	1.21183	0.330144	0.297652	0.0324915
139	2484.11	1.2086	0.332536	0.298616	0.0339195
140	2480.81	1.20699	0.334928	0.299096	0.0358321
141	2475.91	1.20461	0.337321	0.299809	0.0375114
142	2468.76	1.20113	0.339713	0.300854	0.0388588
143	2464.16	1.19889	0.342105	0.301528	0.0405772
144	2461.92	1.1978	0.344498	0.301857	0.0426408
145	2439.84	1.18706	0.34689	0.305117	0.0417725
146	2436.93	1.18564	0.349282	0.30555	0.0437323
147	2431.05	1.18278	0.351675	0.306425	0.04525
148	2415.91	1.17542	0.354067	0.308691	0.0453761
149	2407.99	1.17156	0.356459	0.309883	0.0465764
150	2387.85	1.16176	0.358852	0.312933	0.0459183
151	2380.68	1.15828	0.361244	0.314027	0.0472175
152	2377.81	1.15688	0.363636	0.314465	0.0491709
153	2377.78	1.15687	0.366029	0.31447	0.0515586
154	2375.75	1.15588	0.368421	0.314781	0.05364
155	2371.73	1.15392	0.370813	0.315398	0.0554151
156	2370.71	1.15342	0.373206	0.315555	0.0576511
157	2361.68	1.14903	0.375598	0.316943	0.0586548
158	2361.6	1.14899	0.37799	0.316957	0.0610338
159	2355.93	1.14623	0.380383	0.317831	0.0625516
160	2344.56	1.1407	0.382775	0.319594	0.0631809
161	2333.62	1.13538	0.385167	0.321301	0.0638665
162	2314.75	1.1262	0.38756	0.324264	0.0632956
163	2312.74	1.12522	0.389952	0.324581	0.0653708
164	2293.52	1.11587	0.392344	0.327631	0.0647138
165	2287.73	1.11305	0.394737	0.328554	0.0661829
166	2283.88	1.11118	0.397129	0.329171	0.067958
167	2279.81	1.1092	0.399522	0.329823	0.0696988
168	2268.51	1.1037	0.401914	0.331641	0.070273
169	2267.76	1.10333	0.404306	0.331763	0.0725434
170	2267.57	1.10325	0.406699	0.331792	0.0749062
171	2236.82	1.08828	0.409091	0.336794	0.0722965
172	2235.57	1.08767	0.411483	0.337	0.0744837
173	2233.51	1.08667	0.413876	0.337337	0.0765382
174	2229.63	1.08478	0.416268	0.337975	0.0782927
175	2229.6	1.08477	0.41866	0.337979	0.0806815
176	2225.57	1.08281	0.421053	0.338642	0.0824102
177	2223.53	1.08182	0.423445	0.338979	0.084466
178	2223.39	1.08175	0.425837	0.339002	0.0868357
179	2217.85	1.07905	0.42823	0.339917	0.088313
180	2216.39	1.07834	0.430622	0.340159	0.0904631
181	2213.66	1.07702	0.433014	0.34061	0.0924042
182	2190.39	1.0657	0.435407	0.344488	0.0909185
183	2189.5	1.06526	0.437799	0.344638	0.0931606
184	2162.53	1.05214	0.440191	0.34919	0.0910015
185	2152.45	1.04724	0.442584	0.350907	0.0916771
186	2151.64	1.04684	0.444976	0.351046	0.0939305
187	2140.34	1.04134	0.447368	0.352981	0.0943878
188	2131.55	1.03706	0.449761	0.354494	0.0952669
189	2120.58	1.03173	0.452153	0.35639	0.0957633
190	2102.51	1.02294	0.454545	0.359538	0.0950074
191	2086.5	1.01515	0.456938	0.362349	0.0945892
192	2080.55	1.01225	0.45933	0.3634	0.0959301
193	2073.64	1.00889	0.461722	0.364623	0.0970999
194	2066.43	1.00538	0.464115	0.365905	0.0982099
195	2039.51	0.992287	0.466507	0.370728	0.0957795
196	2030.48	0.987893	0.4689	0.372361	0.096539
197	2027.37	0.986377	0.471292	0.372925	0.0983666
198	2027.22	0.986305	0.473684	0.372952	0.100732
199	2015.34	0.980526	0.476077	0.375114	0.100963
200	2014.36	0.980048	0.478469	0.375293	0.103176
201	2012.16	0.978981	0.480861	0.375694	0.105168
202	2005.28	0.975629	0.483254	0.376955	0.106298
203	1989.14	0.967778	0.485646	0.379926	0.10572
204	1984.54	0.96554	0.488038	0.380777	0.107261
205	1983.29	0.964935	0.490431	0.381008	0.109423
206	1980.27	0.963461	0.492823	0.38157	0.111253
207	1973.2	0.960025	0.495215	0.382883	0.112332
208	1971.54	0.959218	0.497608	0.383193	0.114415
209	1971.24	0.959071	0.5	0.383249	0.116751
210	1964.4	0.95574	0.502392	0.384527	0.117865
211	1958.45	0.952847	0.504785	0.385641	0.119143
212	1957.29	0.952284	0.507177	0.385859	0.121318
213	1954.32	0.950837	0.509569	0.386418	0.123152
214	1943.34	0.945496	0.511962	0.388487	0.123475
215	1943.23	0.945444	0.514354	0.388507	0.125847
216	1933.29	0.940604	0.516746	0.390392	0.126354
217	1924.05	0.936112	0.519139	0.392149	0.126989
218	1902.31	0.925532	0.521531	0.396321	0.125211
219	1886.14	0.917667	0.523923	0.39945	0.124474
220	1866.1	0.907918	0.526316	0.403363	0.122952
221	1864.99	0.907375	0.528708	0.403582	0.125126
222	1833.2	0.891911	0.5311	0.409872	0.121229
223	1833.09	0.891855	0.533493	0.409895	0.123598
224	1823.23	0.887057	0.535885	0.411866	0.124019
225	1820.12	0.885545	0.538278	0.412489	0.125788
226	1813.25	0.882201	0.54067	0.413871	0.126799
227	1811.27	0.881241	0.543062	0.414268	0.128794
228	1807.14	0.879231	0.545455	0.415102	0.130352
229	1807	0.87916	0.547847	0.415131	0.132715
230	1795.27	0.873457	0.550239	0.417506	0.132734
231	1794.12	0.872894	0.552632	0.417741	0.134891
232	1778.18	0.865142	0.555024	0.420992	0.134032
233	1762.01	0.857273	0.557416	0.424318	0.133099
234	1738.23	0.845703	0.559809	0.429255	0.130553
235	1729.01	0.841218	0.562201	0.431185	0.131016
236	1719.02	0.836356	0.564593	0.433287	0.131307
237	1717.94	0.835831	0.566986	0.433514	0.133472
238	1686.03	0.820305	0.569378	0.440297	0.12908
239	1670.98	0.812986	0.57177	0.443532	0.128239
240	1653.98	0.804714	0.574163	0.447216	0.126947
241	1650.81	0.80317	0.576555	0.447907	0.128648
242	1648.1	0.801851	0.578947	0.448498	0.130449
243	1645.88	0.80077	0.58134	0.448983	0.132357
244	1644.76	0.800227	0.583732	0.449227	0.134505
245	1628.86	0.792492	0.586124	0.452715	0.133409
246	1614.83	0.785667	0.588517	0.455816	0.132701
247	1613.84	0.785182	0.590909	0.456037	0.134872
248	1597.99	0.777474	0.593301	0.459565	0.133736
249	1586.96	0.772105	0.595694	0.46204	0.133654
250	1582.82	0.770091	0.598086	0.462971	0.135115
251	1575.79	0.76667	0.600478	0.464558	0.135921
252	1569.91	0.763809	0.602871	0.465888	0.136982
253	1563.64	0.76076	0.605263	0.467311	0.137952
254	1558.71	0.758363	0.607656	0.468433	0.139223
255	1548.72	0.7535	0.610048	0.470716	0.139332
256	1528.77	0.743796	0.61244	0.475306	0.137134
257	1522.63	0.740809	0.614833	0.476728	0.138105
258	1519.87	0.739462	0.617225	0.477371	0.139854
259	1519.76	0.739411	0.619617	0.477395	0.142222
260	1514.79	0.736992	0.62201	0.478551	0.143459
261	1510.97	0.735134	0.624402	0.479441	0.144961
262	1491.92	0.725866	0.626794	0.483905	0.142889
263	1473.56	0.716933	0.629187	0.488248	0.140939
264	1470.74	0.715559	0.631579	0.488919	0.14266
265	1457.76	0.709244	0.633971	0.492016	0.141955
266	1441.73	0.701448	0.636364	0.495867	0.140497
267	1433.75	0.697566	0.638756	0.497795	0.140961
268	1425.68	0.693638	0.641148	0.499755	0.141394
269	1424.83	0.693226	0.643541	0.499961	0.14358
270	1410.72	0.686359	0.645933	0.503406	0.142527
271	1410.61	0.686304	0.648325	0.503434	0.144892
272	1402.53	0.682373	0.650718	0.505416	0.145302
273	1389.53	0.676049	0.65311	0.508623	0.144487
274	1367.61	0.665386	0.655502	0.514075	0.141428
275	1353.63	0.658584	0.657895	0.517584	0.140311
276	1352.52	0.658042	0.660287	0.517864	0.142423
277	1333.65	0.648863	0.662679	0.522639	0.14004
278	1330.46	0.647312	0.665072	0.523451	0.141621
279	1323.6	0.643972	0.667464	0.525202	0.142262
280	1321.51	0.642958	0.669856	0.525735	0.144121
281	1310.38	0.637542	0.672249	0.52859	0.143659
282	1299.58	0.632285	0.674641	0.531376	0.143265
283	1295.41	0.63026	0.677033	0.532454	0.14458
284	1290.44	0.62784	0.679426	0.533743	0.145682
285	1274.35	0.620012	0.681818	0.537938	0.14388
286	1273.54	0.619617	0.684211	0.53815	0.14606
287	1266.51	0.616196	0.686603	0.539995	0.146608
288	1261.35	0.613688	0.688995	0.541351	0.147644
289	1243.43	0.604967	0.691388	0.546093	0.145295
290	1239.53	0.603068	0.69378	0.54713	0.14665
291	1213.36	0.590335	0.696172	0.554141	0.142031
292	1206.46	0.586978	0.698565	0.556005	0.14256
293	1195.42	0.581611	0.700957	0.558997	0.14196
294	1178.52	0.573389	0.703349	0.563612	0.139737
295	1163.38	0.566021	0.705742	0.56778	0.137961
296	1152.4	0.560679	0.708134	0.570821	0.137313
297	1133.18	0.551327	0.710526	0.576185	0.134342
298	1129.44	0.54951	0.712919	0.577233	0.135686
299	1127.39	0.548512	0.715311	0.577809	0.137502
300	1125.39	0.547538	0.717703	0.578372	0.139331
301	1124.35	0.54703	0.720096	0.578666	0.14143
302	1119.33	0.54459	0.722488	0.58008	0.142408
303	1106.26	0.538231	0.72488	0.58378	0.1411
304	1101.37	0.535853	0.727273	0.58517	0.142103
305	1092.35	0.531462	0.729665	0.587745	0.14192
306	1084.26	0.527527	0.732057	0.590062	0.141995
307	1077.29	0.524135	0.73445	0.592067	0.142382
308	1074.29	0.522673	0.736842	0.592933	0.143909
309	1057.34	0.514431	0.739234	0.597841	0.141394
310	1053.31	0.51247	0.741627	0.599014	0.142612
311	1052.19	0.511926	0.744019	0.59934	0.144679
312	1037.22	0.504642	0.746411	0.603722	0.14269
313	1031.35	0.501783	0.748804	0.60545	0.143353
314	1030.23	0.50124	0.751196	0.605779	0.145417
315	1016.12	0.494374	0.753589	0.609953	0.143636
316	995.149	0.484171	0.755981	0.616208	0.139773
317	986.003	0.479721	0.758373	0.618956	0.139417
318	977.171	0.475424	0.760766	0.621621	0.139144
319	971.207	0.472523	0.763158	0.623427	0.13973
320	970.18	0.472023	0.76555	0.623739	0.141811
321	964.175	0.469102	0.767943	0.625564	0.142379
322	962.215	0.468148	0.770335	0.626161	0.144174
323	949.115	0.461774	0.772727	0.630165	0.142563
324	935.182	0.454995	0.77512	0.634451	0.140669
325	933.072	0.453969	0.777512	0.635103	0.142409
326	932.215	0.453552	0.779904	0.635368	0.144537
327	928.086	0.451543	0.782297	0.636645	0.145652
328	925.95	0.450504	0.784689	0.637307	0.147382
329	924.021	0.449565	0.787081	0.637906	0.149176
330	906.136	0.440864	0.789474	0.64348	0.145993
331	897.001	0.436419	0.791866	0.646347	0.145519
332	889.019	0.432536	0.794258	0.648862	0.145397
333	877.094	0.426734	0.796651	0.652637	0.144013
334	876.066	0.426233	0.799043	0.652964	0.146079
335	869.047	0.422818	0.801435	0.655198	0.146238
336	851.074	0.414074	0.803828	0.660952	0.142876
337	836.001	0.406741	0.80622	0.665817	0.140403
338	813.995	0.396034	0.808612	0.672984	0.135629
339	808.954	0.393581	0.811005	0.674636	0.136368
340	777.962	0.378503	0.813397	0.684886	0.128511
341	765.775	0.372573	0.815789	0.688959	0.12683
342	760.845	0.370175	0.818182	0.690614	0.127568
343	759.862	0.369697	0.820574	0.690944	0.12963
344	749.952	0.364875	0.822967	0.694283	0.128683
345	747.893	0.363873	0.825359	0.694979	0.130379
346	734.85	0.357528	0.827751	0.699403	0.128348
347	728.889	0.354627	0.830144	0.701435	0.128709
348	727.879	0.354136	0.832536	0.701779	0.130756
349	724.898	0.352686	0.834928	0.702798	0.13213
350	713.76	0.347267	0.837321	0.706617	0.130704
351	709.803	0.345341	0.839713	0.707979	0.131734
352	705.871	0.343428	0.842105	0.709334	0.132771
353	703.898	0.342468	0.844498	0.710016	0.134482
354	670.763	0.326347	0.84689	0.721555	0.125335
355	666.818	0.324428	0.849282	0.722941	0.126341
356	661.777	0.321975	0.851675	0.724716	0.126959
357	660.73	0.321466	0.854067	0.725085	0.128982
358	658.795	0.320525	0.856459	0.725768	0.130691
359	653.794	0.318091	0.858852	0.727536	0.131315
360	649.788	0.316142	0.861244	0.728956	0.132288
361	641.768	0.31224	0.863636	0.731806	0.131831
362	612.686	0.298091	0.866029	0.742234	0.123795
363	602.775	0.293269	0.868421	0.745821	0.1226
364	597.712	0.290806	0.870813	0.747661	0.123152
365	577.721	0.28108	0.873206	0.754968	0.118238
366	565.537	0.275152	0.875598	0.759457	0.116141
367	555.634	0.270333	0.87799	0.763125	0.114865
368	551.64	0.26839	0.880383	0.764609	0.115773
369	525.62	0.255731	0.882775	0.77435	0.108425
370	513.594	0.24988	0.885167	0.778895	0.106273
371	510.634	0.248439	0.88756	0.780017	0.107543
372	507.59	0.246958	0.889952	0.781173	0.108779
373	503.599	0.245017	0.892344	0.782692	0.109653
374	497.638	0.242117	0.894737	0.784965	0.109772
375	490.618	0.238701	0.897129	0.78765	0.109479
376	486.612	0.236752	0.899522	0.789187	0.110335
377	479.505	0.233294	0.901914	0.79192	0.109993
378	478.589	0.232849	0.904306	0.792274	0.112033
379	474.601	0.230908	0.906699	0.793812	0.112886
380	471.641	0.229468	0.909091	0.794956	0.114135
381	462.546	0.225043	0.911483	0.798482	0.113002
382	452.572	0.22019	0.913876	0.802366	0.11151
383	450.535	0.219199	0.916268	0.803161	0.113106
384	443.561	0.215806	0.91866	0.805891	0.112769
385	440.499	0.214317	0.921053	0.807093	0.11396
386	427.577	0.20803	0.923445	0.812183	0.111262
387	421.54	0.205092	0.925837	0.814572	0.111265
388	408.457	0.198727	0.92823	0.819774	0.108456
389	391.511	0.190482	0.930622	0.82656	0.104062
390	387.479	0.188521	0.933014	0.828183	0.104831
391	385.42	0.187519	0.935407	0.829014	0.106393
392	378.428	0.184117	0.937799	0.831838	0.105961
393	377.484	0.183658	0.940191	0.832221	0.107971
394	375.384	0.182636	0.942584	0.833071	0.109513
395	374.397	0.182156	0.944976	0.833471	0.111505
396	369.42	0.179735	0.947368	0.835492	0.111876
397	346.427	0.168548	0.949761	0.844891	0.10487
398	321.376	0.15636	0.952153	0.855252	0.0969016
399	305.395	0.148584	0.954545	0.861927	0.0926182
400	303.361	0.147595	0.956938	0.862781	0.094157
401	302.377	0.147116	0.95933	0.863194	0.0961362
402	296.385	0.1442	0.961722	0.865714	0.0960082
403	293.366	0.142732	0.964115	0.866987	0.0971282
404	293.323	0.142711	0.966507	0.867005	0.0995023
405	274.363	0.133486	0.9689	0.875039	0.0938602
406	266.297	0.129562	0.971292	0.87848	0.0928116
407	264.325	0.128602	0.973684	0.879324	0.0943605
408	261.28	0.127121	0.976077	0.880627	0.0954495
409	252.27	0.122737	0.978469	0.884496	0.0939729
410	238.243	0.115913	0.980861	0.890553	0.0903083
411	236.271	0.114953	0.983254	0.891408	0.0918456
412	233.268	0.113492	0.985646	0.892711	0.0929346
413	222.244	0.108129	0.988038	0.897512	0.0905261
414	204.228	0.0993636	0.990431	0.905413	0.0850171
415	181.191	0.0881552	0.992823	0.915619	0.0772042
416	174.203	0.0847551	0.995215	0.918737	0.0764781
417	165.192	0.080371	0.997608	0.922774	0.0748338
418	146.189	0.0711257	1	0.931345	0.0686552
419
420
421
422
423
424
425
426
427
428
429
430
431
432
433
434
435
436
437
438
439
440
441
442
443
444
445
446
447
448
449
450
451
452
453
454
455
456
457
458
459
460
461
462
463
464
465
466
467
468
469
470
471
472
473
474
475
476
477
478
479
480
481
482
483
484
485
486
487
488
489
490
491
492
493
494
495
496
497
498
499
500
501
502
503
504
505
506
507
508
509
510
511
512
513
514
515
516
517
518
519
520
521
522
523
524
525
526
527
528
529
530
531
532
533
534
535
536
537
538
539
540
541
542
543
544
545
546
547
548
549
550
551
552
553
554
555
556
557
558
559
560
561
562
563
564
565
566
567
568
569
570
571
572
573
574
575
576
577
578
579
580
581
582
583
584
585
586
587
588
589
590
591
592
593
594
595
596
597
598
599
600
601
602
603
604
605
606
607
608
609
610
611
612
613
614
615
616
617
618
619
620
621
622
623
624
625
626
627
628
629
630
631
632
633
634
635
636
637
638
639
640
641
642
643
644
645
646
647
648
649
650
651
652
653
654
655
656
657
658
659
660
661
662
663
664
665
666
667
668
669
670
671
672
673
674
675
676
677
678
679
680
681
682
683
684
685
686
687
688
689
690
691
692
693
694
695
696
697
698
699
700
701
702
703
704
705
706
707
708
709
710
711
712
713
714
715
716
717
718
719
720
721
722
723
724
725
726
727
728
729
730
731
732
733
734
735
736
737
738
739
740
741
742
743
744
745
746
747
748
749
750
751
752
753
754
755
756
757
758
759
760
761
762
763
764
765
766
767
768
769
770
771
772
773
774
775
776
777
778
779
780
781
782
783
784
785
786
787
788
789
790
791
792
793
794
795
796
797
798
799
800
801
802
803
804
805
806
807
808
809
810
811
812
813
814
815
816
817
818
819
820
821
822
823
824
825
826
827
828
829
830
831
832
833
834
835
836
837
838
839
840
841
842
843
844
845
846
847
848
849
850
851
852
853
854
855
856
857
858
859
860
861
862
863
864
865
866
867
868
869
870
871
872
873
874
875
876
877
878
879
880
881
882
883
884
885
886
887
888
889
890
891
892
893
894
895
896
897
898
899
900
901
902
903
904
905
906
907
908
909
910
911
912
913
914
915
916
917
918
919
920
921
922
923
924
925
926
927
928
929
930
931
932
933
934
935
936
937
938
939
940
941
942
943
944
945
946
947
948
949
950
951
952
953
954
955
956
957
958
959
960
961
962
963
964
965
966
967
968
969
970
971
972
973
974
975
976
977
978
979
980
981
982
983
984
985
986
987
988
989
990
991
992
993
994
995
996
997
998
999
1000
