# Supplementary material for: Statistical prediction of protein structural, localization and functional properties by the analysis of its fragment mass distributions after proteolytic cleavage
Source: Sci Rep. 2016 Feb 29;6:22286. doi: 10.1038/srep22286 (PMC4770285; doi:10.1038/srep22286)
Supplement: Supplementary Dataset 8 [file srep22286-s9.xls]

## Sheet: GS
Protein sequence		>gi|760456928|gb|KIX83003.1| Glutamine synthetase [Bacillus subtilis]
		MAKYTREDIEKLVKEENVKYIRLQFTDILGTIKNVEIPVSQLGKALDNKVMFDGSSIEGFVRIEESDMYLYPDLNTFVIFPWTAEKGKVARFICDIYNPDGTPFEGDPRNNLKRILKEMEDLGFSDFNLGPEPEFFLFKLDEKGEPTLELNDKGGYFDLAPTDLGENCRRDIVLELEEMGFEIEASHHEVAPGQHEIDFKYAGAVRSCDDIQTFKLVVKTIARKHGLHATFMPKPLFGVNGSGMHCNLSLFKNGVNAFFDENADLQLSETAKHFIAGIVKHATSFTAVTNPTVNSYKRLVPGYEAPCYVAWSAQNRSPLIRIPASRGISTRVEVRSVDPAANPYLALSVLLAAGLDGIKNKLEAPAPIDRNIYVMSKEERMENGIVDLPATLAEALEEF…
		AFYWLIV	DE	DEK	FLMWY	FYW	K	KR	KRFYW
Kstat		0.266337	0.163855	0.209233	0.209999	0.150406	0.131735	0.154092	0.225484
1. Localization: Cytosolic (<0.29) or Membrane (>0.29)?				Step 1 (initial)	Step 2 (confirmation)			Step 3 (confirmation)	Step 4 (confirmation)
(model coefficients in Suppl. 2, section 2.2.1.1)	z			-1.40119	-1.57214			-1.45656	-1.55463
	p			0.197628	0.171912			0.188994	0.174419
	Θ			<0.29 → Cytosolic	<0.29 → Cytosolic			<0.29 → Cytosolic	<0.29 → Cytosolic
2. Cytoskeletal protein (<0.5) or another function (>0.5)?		Step 2 (confirmation)		Step 4 (confirmation)	Step 5 (confirmation)	Step 3 (confirmation)		Step 1 (initial)
(model coefficients in Suppl. 2, section 2.3.1.2)	z	0.100254		-0.00624135	0.0200615	0.0336315		0.327179
	p	0.525042		0.49844	0.505015	0.508407		0.581073
	Θ	> 0.5 → another function		> 0.5 → another function	> 0.5 → another function	> 0.5 → another function		> 0.5 → another function
3. Function: enzyme (<0.29) or transcription factor (>0.29)?		Step 1 (initial)	Step 4 (confirmation)				Step 2 (confirmation)	Step 3 (confirmation)	Step 5 (confirmation)
	z	-0.447851	-0.499638				-0.356769	-0.42324	-0.411363
	p	0.389872	0.377626				0.411742	0.395742	0.398585
	Θ	<0.29 → Enzyme	<0.29 → Enzyme				<0.29 → Enzyme	<0.29 → Enzyme	<0.29 → Enzyme

## Sheet: AFYWLIV
	Protein sequence	>gi|760456928|gb|KIX83003.1| Glutamine synthetase [Bacillus subtilis]
		MAKYTREDIEKLVKEENVKYIRLQFTDILGTIKNVEIPVSQLGKALDNKVMFDGSSIEGFVRIEESDMYLYPDLNTFVIFPWTAEKGKVARFICDIYNPDGTPFEGDPRNNLKRILKEMEDLGFSDFNLGPEPEFFLFKLDEKGEPTLELNDKGGYFDLAPTDLGENCRRDIVLELEEMGFEIEASHHEVAPGQHEIDFKYAGAVRSCDDIQTFKLVVKTIARKHGLHATFMPKPLFGVNGSGMHCNLSLFKNGVNAFFDENADLQLSETAKHFIAGIVKHATSFTAVTNPTVNSYKRLVPGYEAPCYVAWSAQNRSPLIRIPASRGISTRVEVRSVDPAANPYLALSVLLAAGLDGIKNKLEAPAPIDRNIYVMSKEERMENGIVDLPATLAEALEEF…
	Number of cleavage fragments	261
	Average fragment mass M	532.232
	Max exceedance probability Kstat	0.266337
Index	List of massesm	m / M	R_obs	R_nul	R_obs - R_nul
	(in descending order)	normalized	R (m / M)	exp(-m / M)
1	1642.7	3.08644	0.00383142	0.0456643	-0.0418329
2	1422.63	2.67296	0.00766284	0.0690477	-0.0613849
3	1388.52	2.60886	0.0114943	0.0736186	-0.0621244
4	1323.5	2.4867	0.0153257	0.083184	-0.0678584
5	1311.46	2.46408	0.0191571	0.085087	-0.0659299
6	1233.32	2.31726	0.0229885	0.0985437	-0.0755552
7	1144.21	2.14983	0.0268199	0.116503	-0.0896835
8	1132.27	2.12741	0.0306513	0.119146	-0.0884946
9	1130.22	2.12354	0.0344828	0.119607	-0.0851246
10	1129.28	2.12177	0.0383142	0.119819	-0.0815049
11	1088.22	2.04464	0.0421456	0.129427	-0.0872817
12	1084.17	2.03702	0.045977	0.130417	-0.0844395
13	1061.18	1.99383	0.0498084	0.136173	-0.0863644
14	1042.13	1.95803	0.0536398	0.141136	-0.0874959
15	1003.12	1.88474	0.0574713	0.151868	-0.094397
16	981.027	1.84323	0.0613027	0.158305	-0.0970024
17	968.09	1.81892	0.0651341	0.1622	-0.0970663
18	962.048	1.80757	0.0689655	0.164052	-0.0950864
19	941.996	1.7699	0.0727969	0.170351	-0.0975538
20	932.037	1.75118	0.0766284	0.173568	-0.0969399
21	924.021	1.73612	0.0804598	0.176202	-0.0957422
22	923.042	1.73428	0.0842912	0.176526	-0.0922353
23	913.942	1.71719	0.0881226	0.179571	-0.0914479
24	909.951	1.70969	0.091954	0.180922	-0.0889684
25	909.007	1.70791	0.0957854	0.181244	-0.0854581
26	901.971	1.69469	0.0996169	0.183655	-0.0840384
27	896.029	1.68353	0.103448	0.185717	-0.082269
28	894.937	1.68148	0.10728	0.186099	-0.0788191
29	894.937	1.68148	0.111111	0.186099	-0.0749877
30	887.942	1.66834	0.114943	0.188561	-0.0736181
31	885.941	1.66458	0.118774	0.189271	-0.0704969
32	877.02	1.64782	0.122605	0.19247	-0.0698646
33	874.996	1.64401	0.126437	0.193204	-0.0667668
34	871.949	1.63829	0.130268	0.194313	-0.0640447
35	853.942	1.60445	0.1341	0.200999	-0.0668996
36	833.057	1.56521	0.137931	0.209044	-0.0711126
37	826.951	1.55374	0.141762	0.211455	-0.069693
38	821.885	1.54422	0.145594	0.213478	-0.067884
39	818.885	1.53859	0.149425	0.214685	-0.0652593
40	817.949	1.53683	0.153257	0.215062	-0.0618056
41	810.816	1.52342	0.157088	0.217964	-0.0608761
42	807.818	1.51779	0.16092	0.219195	-0.0582757
43	806.889	1.51605	0.164751	0.219578	-0.0548273
44	805.945	1.51427	0.168582	0.219968	-0.0513858
45	799.838	1.5028	0.172414	0.222506	-0.0500927
46	786.927	1.47854	0.176245	0.22797	-0.0517251
47	779.894	1.46533	0.180077	0.231002	-0.0509258
48	772.782	1.45196	0.183908	0.23411	-0.0502022
49	763.861	1.4352	0.187739	0.238067	-0.0503277
50	755.841	1.42013	0.191571	0.241682	-0.0501109
51	752.884	1.41458	0.195402	0.243028	-0.0476261
52	750.809	1.41068	0.199234	0.243977	-0.0447436
53	746.775	1.4031	0.203065	0.245834	-0.0427688
54	731.951	1.37525	0.206897	0.252777	-0.0458803
55	731.847	1.37505	0.210728	0.252826	-0.0420983
56	726.831	1.36563	0.214559	0.255221	-0.0406613
57	726.802	1.36557	0.218391	0.255235	-0.0368437
58	723.74	1.35982	0.222222	0.256707	-0.0344846
59	716.789	1.34676	0.226054	0.260081	-0.0340278
60	713.792	1.34113	0.229885	0.26155	-0.0316654
61	707.756	1.32979	0.233716	0.264533	-0.0308167
62	705.765	1.32605	0.237548	0.265525	-0.0279767
63	703.793	1.32234	0.241379	0.26651	-0.0251312
64	701.821	1.31864	0.245211	0.2675	-0.022289
65	689.769	1.29599	0.249042	0.273626	-0.0245839
66	689.767	1.29599	0.252874	0.273627	-0.0207538
67	680.808	1.27916	0.256705	0.278272	-0.0215671
68	679.731	1.27713	0.260536	0.278836	-0.0182996
69	678.703	1.2752	0.264368	0.279375	-0.0150073
70	675.65	1.26946	0.268199	0.280982	-0.0127828
71	674.708	1.26769	0.272031	0.28148	-0.00944904
72	652.662	1.22627	0.275862	0.293384	-0.0175222
73	647.683	1.21692	0.279693	0.296142	-0.016448
74	643.698	1.20943	0.283525	0.298367	-0.0148424
75	635.761	1.19452	0.287356	0.30285	-0.0154935
76	632.671	1.18871	0.291188	0.304613	-0.0134253
77	630.742	1.18509	0.295019	0.305719	-0.0107
78	630.742	1.18509	0.298851	0.305719	-0.00686865
79	629.711	1.18315	0.302682	0.306312	-0.00363002
80	622.676	1.16993	0.306513	0.310388	-0.00387458
81	617.657	1.1605	0.310345	0.313329	-0.00298393
82	611.667	1.14925	0.314176	0.316875	-0.00269843
83	609.729	1.14561	0.318008	0.318031	-2.29982e-05
84	607.624	1.14165	0.321839	0.319291	0.0025478
85	602.688	1.13238	0.32567	0.322266	0.00340466
86	601.701	1.13052	0.329502	0.322864	0.00663747
87	601.66	1.13045	0.333333	0.322889	0.0104444
88	601.66	1.13045	0.337165	0.322889	0.0142755
89	599.688	1.12674	0.340996	0.324088	0.0169083
90	594.622	1.11722	0.344828	0.327187	0.0176403
91	594.579	1.11714	0.348659	0.327214	0.0214451
92	588.662	1.10602	0.35249	0.330872	0.0216185
93	588.659	1.10602	0.356322	0.330874	0.025448
94	587.674	1.10417	0.360153	0.331487	0.0286666
95	584.775	1.09872	0.363985	0.333297	0.0306876
96	581.641	1.09283	0.367816	0.335265	0.0325508
97	578.625	1.08717	0.371648	0.337171	0.034477
98	575.62	1.08152	0.375479	0.33908	0.036399
99	571.631	1.07402	0.37931	0.341631	0.0376795
100	571.587	1.07394	0.383142	0.341659	0.0414831
101	567.643	1.06653	0.386973	0.3442	0.0427729
102	563.654	1.05904	0.390805	0.346789	0.0440154
103	562.669	1.05719	0.394636	0.347431	0.0472045
104	559.663	1.05154	0.398467	0.349399	0.0490681
105	544.608	1.02325	0.402299	0.359424	0.0428748
106	543.667	1.02148	0.40613	0.36006	0.0460699
107	542.633	1.01954	0.409962	0.36076	0.0492014
108	536.582	1.00817	0.413793	0.364885	0.0489081
109	535.554	1.00624	0.417625	0.36559	0.052034
110	530.579	0.996893	0.421456	0.369024	0.0524317
111	528.696	0.993355	0.425287	0.370332	0.0549553
112	527.593	0.991283	0.429119	0.3711	0.0580185
113	525.559	0.987462	0.43295	0.372521	0.0604292
114	516.555	0.970544	0.436782	0.378877	0.0579046
115	515.564	0.968682	0.440613	0.379583	0.0610301
116	514.669	0.967001	0.444444	0.380222	0.0642226
117	512.578	0.963072	0.448276	0.381718	0.0665575
118	511.637	0.961304	0.452107	0.382394	0.0697132
119	506.556	0.951757	0.455939	0.386062	0.0698767
120	505.571	0.949907	0.45977	0.386777	0.0729931
121	502.571	0.94427	0.463602	0.388963	0.0746383
122	501.627	0.942496	0.467433	0.389654	0.0777788
123	487.597	0.916135	0.471264	0.400062	0.0712023
124	487.553	0.916054	0.475096	0.400095	0.075001
125	480.579	0.90295	0.478927	0.405372	0.0735553
126	479.533	0.900985	0.482759	0.406169	0.0765893
127	477.472	0.897111	0.48659	0.407746	0.0788442
128	474.517	0.89156	0.490421	0.410016	0.0804057
129	474.514	0.891555	0.494253	0.410018	0.0842352
130	473.529	0.889704	0.498084	0.410777	0.0873069
131	473.526	0.889699	0.501916	0.410779	0.0911363
132	463.491	0.870843	0.505747	0.418599	0.0871485
133	462.562	0.869097	0.509579	0.41933	0.0902485
134	461.519	0.867138	0.51341	0.420152	0.0932575
135	460.528	0.865276	0.517241	0.420935	0.096306
136	460.485	0.865195	0.521073	0.42097	0.100103
137	459.587	0.863507	0.524904	0.421681	0.103224
138	456.539	0.857782	0.528736	0.424102	0.104634
139	455.558	0.855938	0.532567	0.424885	0.107682
140	454.483	0.853919	0.536398	0.425743	0.110655
141	453.542	0.85215	0.54023	0.426497	0.113733
142	450.492	0.84642	0.544061	0.428948	0.115113
143	448.522	0.842718	0.547893	0.430539	0.117354
144	447.593	0.840974	0.551724	0.43129	0.120434
145	447.402	0.840614	0.555556	0.431445	0.12411
146	444.485	0.835134	0.559387	0.433816	0.12557
147	438.486	0.823863	0.563218	0.438734	0.124485
148	434.539	0.816446	0.56705	0.442	0.12505
149	434.493	0.816359	0.570881	0.442038	0.128843
150	431.533	0.810798	0.574713	0.444503	0.130209
151	431.492	0.810722	0.578544	0.444537	0.134007
152	431.449	0.810639	0.582375	0.444574	0.137802
153	430.507	0.808871	0.586207	0.445361	0.140846
154	423.423	0.79556	0.590038	0.451328	0.13871
155	422.525	0.793873	0.59387	0.45209	0.141779
156	416.478	0.782511	0.597701	0.457256	0.140445
157	415.536	0.780742	0.601533	0.458066	0.143467
158	414.459	0.778718	0.605364	0.458994	0.14637
159	411.473	0.773108	0.609195	0.461576	0.147619
160	406.525	0.763812	0.613027	0.465887	0.14714
161	406.393	0.763563	0.616858	0.466003	0.150855
162	402.491	0.756232	0.62069	0.469432	0.151258
163	400.522	0.752532	0.624521	0.471172	0.153349
164	400.475	0.752445	0.628352	0.471213	0.157139
165	396.487	0.744951	0.632184	0.474758	0.157426
166	394.428	0.741082	0.636015	0.476598	0.159417
167	393.44	0.739226	0.639847	0.477483	0.162363
168	392.458	0.737381	0.643678	0.478365	0.165313
169	392.412	0.737294	0.64751	0.478407	0.169103
170	388.464	0.729877	0.651341	0.481968	0.169373
171	387.479	0.728027	0.655172	0.482861	0.172312
172	386.495	0.726177	0.659004	0.483755	0.175249
173	386.405	0.726008	0.662835	0.483836	0.178999
174	382.373	0.718433	0.666667	0.487516	0.179151
175	381.447	0.716692	0.670498	0.488365	0.182133
176	380.444	0.714809	0.67433	0.489286	0.185044
177	380.401	0.714727	0.678161	0.489326	0.188835
178	373.45	0.701667	0.681992	0.495758	0.186234
179	372.378	0.699654	0.685824	0.496757	0.189066
180	367.359	0.690222	0.689655	0.501464	0.188191
181	365.43	0.686598	0.693487	0.503285	0.190201
182	362.385	0.680878	0.697318	0.506172	0.191146
183	360.454	0.677249	0.701149	0.508013	0.193137
184	360.414	0.677173	0.704981	0.508051	0.19693
185	359.426	0.675318	0.708812	0.508995	0.199817
186	358.481	0.673543	0.712644	0.509899	0.202745
187	354.409	0.665892	0.716475	0.513815	0.20266
188	353.375	0.663949	0.720307	0.514814	0.205492
189	351.359	0.660162	0.724138	0.516768	0.20737
190	350.375	0.658311	0.727969	0.517725	0.210244
191	349.402	0.656484	0.731801	0.518672	0.213129
192	347.368	0.652663	0.735632	0.520657	0.214975
193	346.384	0.650813	0.739464	0.521622	0.217842
194	345.396	0.648957	0.743295	0.522591	0.220704
195	343.38	0.645169	0.747126	0.524574	0.222553
196	335.36	0.630101	0.750958	0.532538	0.21842
197	333.344	0.626313	0.754789	0.534559	0.22023
198	331.369	0.622602	0.758621	0.536546	0.222074
199	330.428	0.620833	0.762452	0.537496	0.224956
200	321.379	0.603833	0.766284	0.546712	0.219571
201	321.376	0.603827	0.770115	0.546715	0.2234
202	317.385	0.596329	0.773946	0.55083	0.223116
203	317.342	0.596247	0.777778	0.550875	0.226903
204	312.368	0.586903	0.781609	0.556047	0.225562
205	309.365	0.58126	0.785441	0.559193	0.226247
206	303.359	0.569974	0.789272	0.56554	0.223732
207	303.315	0.569893	0.793103	0.565586	0.227517
208	301.345	0.566191	0.796935	0.567684	0.229251
209	301.299	0.566105	0.800766	0.567732	0.233034
210	296.385	0.556871	0.804598	0.572999	0.231598
211	294.351	0.553049	0.808429	0.575193	0.233236
212	293.323	0.551118	0.812261	0.576305	0.235955
213	289.332	0.543619	0.816092	0.580643	0.235449
214	289.332	0.543619	0.819923	0.580643	0.23928
215	289.288	0.543538	0.823755	0.58069	0.243065
216	287.362	0.539919	0.827586	0.582796	0.244791
217	287.359	0.539913	0.831418	0.582799	0.248619
218	280.324	0.526695	0.835249	0.590554	0.244695
219	280.281	0.526613	0.83908	0.590602	0.248479
220	278.351	0.522988	0.842912	0.592747	0.250165
221	275.307	0.517269	0.846743	0.596146	0.250597
222	274.32	0.515414	0.850575	0.597253	0.253322
223	266.297	0.50034	0.854406	0.606325	0.248082
224	260.29	0.489054	0.858238	0.613206	0.245031
225	259.349	0.487285	0.862069	0.614292	0.247777
226	259.305	0.487203	0.8659	0.614342	0.251558
227	248.34	0.466602	0.869732	0.62713	0.242602
228	246.263	0.462699	0.873563	0.629582	0.243981
229	246.263	0.462699	0.877395	0.629582	0.247812
230	245.279	0.460849	0.881226	0.630748	0.250478
231	245.279	0.460849	0.885057	0.630748	0.254309
232	244.334	0.459074	0.888889	0.631868	0.257021
233	232.28	0.436426	0.89272	0.646343	0.246378
234	230.307	0.43272	0.896552	0.648742	0.247809
235	228.291	0.428932	0.900383	0.651204	0.249179
236	226.235	0.425069	0.904215	0.653725	0.25049
237	222.244	0.417569	0.908046	0.658646	0.2494
238	220.287	0.413892	0.911877	0.661072	0.250805
239	218.253	0.410071	0.915709	0.663603	0.252106
240	218.21	0.409989	0.91954	0.663657	0.255883
241	217.268	0.408221	0.923372	0.664832	0.258539
242	217.225	0.408139	0.927203	0.664886	0.262317
243	216.28	0.406365	0.931034	0.666067	0.264967
244	214.265	0.402577	0.934866	0.668595	0.266271
245	204.228	0.383721	0.938697	0.681322	0.257376
246	204.226	0.383716	0.942529	0.681325	0.261204
247	203.198	0.381784	0.94636	0.682642	0.263718
248	202.254	0.38001	0.950192	0.683855	0.266337
249	190.199	0.357361	0.954023	0.69952	0.254503
250	188.227	0.353655	0.957854	0.702117	0.255737
251	188.227	0.353655	0.961686	0.702117	0.259569
252	186.211	0.349868	0.965517	0.704781	0.260736
253	181.191	0.340437	0.969349	0.71146	0.257889
254	176.172	0.331006	0.97318	0.718201	0.25498
255	174.2	0.3273	0.977011	0.720867	0.256144
256	165.192	0.310376	0.980843	0.733172	0.247671
257	160.173	0.300945	0.984674	0.740118	0.244556
258	146.146	0.274591	0.988506	0.759883	0.228623
259	131.175	0.246461	0.992337	0.781562	0.210776
260	117.148	0.220107	0.996169	0.802433	0.193735
261	89.0941	0.167397	1	0.845864	0.154136
262
263
264
265
266
267
268
269
270
271
272
273
274
275
276
277
278
279
280
281
282
283
284
285
286
287
288
289
290
291
292
293
294
295
296
297
298
299
300
301
302
303
304
305
306
307
308
309
310
311
312
313
314
315
316
317
318
319
320
321
322
323
324
325
326
327
328
329
330
331
332
333
334
335
336
337
338
339
340
341
342
343
344
345
346
347
348
349
350
351
352
353
354
355
356
357
358
359
360
361
362
363
364
365
366
367
368
369
370
371
372
373
374
375
376
377
378
379
380
381
382
383
384
385
386
387
388
389
390
391
392
393
394
395
396
397
398
399
400
401
402
403
404
405
406
407
408
409
410
411
412
413
414
415
416
417
418
419
420
421
422
423
424
425
426
427
428
429
430
431
432
433
434
435
436
437
438
439
440
441
442
443
444
445
446
447
448
449
450
451
452
453
454
455
456
457
458
459
460
461
462
463
464
465
466
467
468
469
470
471
472
473
474
475
476
477
478
479
480
481
482
483
484
485
486
487
488
489
490
491
492
493
494
495
496
497
498
499
500
501
502
503
504
505
506
507
508
509
510
511
512
513
514
515
516
517
518
519
520
521
522
523
524
525
526
527
528
529
530
531
532
533
534
535
536
537
538
539
540
541
542
543
544
545
546
547
548
549
550
551
552
553
554
555
556
557
558
559
560
561
562
563
564
565
566
567
568
569
570
571
572
573
574
575
576
577
578
579
580
581
582
583
584
585
586
587
588
589
590
591
592
593
594
595
596
597
598
599
600
601
602
603
604
605
606
607
608
609
610
611
612
613
614
615
616
617
618
619
620
621
622
623
624
625
626
627
628
629
630
631
632
633
634
635
636
637
638
639
640
641
642
643
644
645
646
647
648
649
650
651
652
653
654
655
656
657
658
659
660
661
662
663
664
665
666
667
668
669
670
671
672
673
674
675
676
677
678
679
680
681
682
683
684
685
686
687
688
689
690
691
692
693
694
695
696
697
698
699
700
701
702
703
704
705
706
707
708
709
710
711
712
713
714
715
716
717
718
719
720
721
722
723
724
725
726
727
728
729
730
731
732
733
734
735
736
737
738
739
740
741
742
743
744
745
746
747
748
749
750
751
752
753
754
755
756
757
758
759
760
761
762
763
764
765
766
767
768
769
770
771
772
773
774
775
776
777
778
779
780
781
782
783
784
785
786
787
788
789
790
791
792
793
794
795
796
797
798
799
800
801
802
803
804
805
806
807
808
809
810
811
812
813
814
815
816
817
818
819
820
821
822
823
824
825
826
827
828
829
830
831
832
833
834
835
836
837
838
839
840
841
842
843
844
845
846
847
848
849
850
851
852
853
854
855
856
857
858
859
860
861
862
863
864
865
866
867
868
869
870
871
872
873
874
875
876
877
878
879
880
881
882
883
884
885
886
887
888
889
890
891
892
893
894
895
896
897
898
899
900
901
902
903
904
905
906
907
908
909
910
911
912
913
914
915
916
917
918
919
920
921
922
923
924
925
926
927
928
929
930
931
932
933
934
935
936
937
938
939
940
941
942
943
944
945
946
947
948
949
950
951
952
953
954
955
956
957
958
959
960
961
962
963
964
965
966
967
968
969
970
971
972
973
974
975
976
977
978
979
980
981
982
983
984
985
986
987
988
989
990
991
992
993
994
995
996
997
998
999
1000

## Sheet: DE
	Protein sequence	>gi|760456928|gb|KIX83003.1| Glutamine synthetase [Bacillus subtilis]
		MAKYTREDIEKLVKEENVKYIRLQFTDILGTIKNVEIPVSQLGKALDNKVMFDGSSIEGFVRIEESDMYLYPDLNTFVIFPWTAEKGKVARFICDIYNPDGTPFEGDPRNNLKRILKEMEDLGFSDFNLGPEPEFFLFKLDEKGEPTLELNDKGGYFDLAPTDLGENCRRDIVLELEEMGFEIEASHHEVAPGQHEIDFKYAGAVRSCDDIQTFKLVVKTIARKHGLHATFMPKPLFGVNGSGMHCNLSLFKNGVNAFFDENADLQLSETAKHFIAGIVKHATSFTAVTNPTVNSYKRLVPGYEAPCYVAWSAQNRSPLIRIPASRGISTRVEVRSVDPAANPYLALSVLLAAGLDGIKNKLEAPAPIDRNIYVMSKEERMENGIVDLPATLAEALEEF…
	Number of cleavage fragments	114
	Average fragment mass M	1315.02
	Max exceedance probability Kstat	0.163855
Index	List of massesm	m / M	R_obs	R_nul	R_obs - R_nul
	(in descending order)	normalized	R (m / M)	exp(-m / M)
1	7001.04	5.32391	0.00877193	0.00487367	0.00389826
2	5962.95	4.53449	0.0175439	0.0107323	0.00681152
3	5777.77	4.39367	0.0263158	0.0123553	0.0139605
4	5662.68	4.30615	0.0350877	0.0134853	0.0216024
5	5507.36	4.18804	0.0438596	0.015176	0.0286837
6	4390.02	3.33837	0.0526316	0.0354948	0.0171368
7	3819.38	2.90443	0.0614035	0.0547802	0.00662331
8	3199.68	2.43318	0.0701754	0.0877572	-0.0175818
9	3108.63	2.36394	0.0789474	0.0940489	-0.0151015
10	2556.02	1.94371	0.0877193	0.143171	-0.0554521
11	2364.77	1.79828	0.0964912	0.165584	-0.0690927
12	2325.69	1.76856	0.105263	0.170579	-0.0653154
13	2220.57	1.68862	0.114035	0.184775	-0.0707394
14	2123.48	1.61479	0.122807	0.198933	-0.0761255
15	2108.51	1.6034	0.131579	0.201211	-0.0696318
16	2084.36	1.58504	0.140351	0.204939	-0.0645881
17	1942.2	1.47693	0.149123	0.228337	-0.0792138
18	1875.21	1.426	0.157895	0.240269	-0.0823742
19	1833.09	1.39396	0.166667	0.24809	-0.0814234
20	1813.11	1.37877	0.175439	0.251889	-0.0764505
21	1813.08	1.37875	0.184211	0.251894	-0.0676833
22	1739.02	1.32243	0.192982	0.266487	-0.0735044
23	1684.95	1.28131	0.201754	0.277674	-0.0759193
24	1631.83	1.24092	0.210526	0.289119	-0.078593
25	1615.83	1.22875	0.219298	0.292658	-0.0733601
26	1552.8	1.18082	0.22807	0.307028	-0.0789578
27	1451.7	1.10394	0.236842	0.331563	-0.0947205
28	1444.63	1.09856	0.245614	0.333352	-0.0877375
29	1437.66	1.09326	0.254386	0.335122	-0.0807364
30	1421.53	1.08099	0.263158	0.339259	-0.0761009
31	1396.61	1.06204	0.27193	0.345748	-0.0738185
32	1372.65	1.04382	0.280702	0.352107	-0.0714049
33	1365.59	1.03846	0.289474	0.354	-0.0645265
34	1331.47	1.01251	0.298246	0.363307	-0.0650617
35	1330.53	1.01179	0.307018	0.363567	-0.0565492
36	1322.44	1.00564	0.315789	0.36581	-0.0500207
37	1298.34	0.987314	0.324561	0.372576	-0.0480147
38	1268.45	0.964587	0.333333	0.381141	-0.0478074
39	1226.37	0.932584	0.342105	0.393535	-0.0514301
40	1216.38	0.924988	0.350877	0.396536	-0.0456591
41	1212.37	0.921937	0.359649	0.397748	-0.0380988
42	1183.28	0.899821	0.368421	0.406642	-0.0382212
43	1156.3	0.879301	0.377193	0.415073	-0.03788
44	1152.23	0.876204	0.385965	0.41636	-0.0303955
45	1140.35	0.86717	0.394737	0.420139	-0.0254022
46	1136.38	0.864153	0.403509	0.421409	-0.0178998
47	1117.29	0.849636	0.412281	0.42757	-0.0152898
48	1115.21	0.848052	0.421053	0.428248	-0.00719568
49	1104.2	0.839685	0.429825	0.431847	-0.00202195
50	1071.2	0.814589	0.438596	0.442821	-0.00422486
51	1066.13	0.810735	0.447368	0.444531	0.00283724
52	1058.24	0.804735	0.45614	0.447207	0.0089338
53	1051.12	0.79932	0.464912	0.449635	0.0152775
54	1028.09	0.781803	0.473684	0.45758	0.0161039
55	1013.13	0.770432	0.482456	0.462813	0.0196431
56	1003.09	0.762796	0.491228	0.466361	0.0248672
57	987.161	0.750682	0.5	0.472045	0.0279554
58	986.177	0.749933	0.508772	0.472398	0.0363736
59	965.031	0.733853	0.517544	0.480056	0.0374879
60	962.048	0.731585	0.526316	0.481146	0.0451698
61	933.047	0.709531	0.535088	0.491875	0.0432128
62	901.971	0.685899	0.54386	0.503637	0.0402226
63	898.045	0.682914	0.552632	0.505143	0.0474885
64	888.93	0.675982	0.561404	0.508657	0.0527468
65	872.976	0.66385	0.570175	0.514865	0.0553103
66	853.942	0.649376	0.578947	0.522372	0.0565757
67	848.954	0.645583	0.587719	0.524357	0.0633625
68	846.053	0.643376	0.596491	0.525515	0.0709762
69	843.973	0.641795	0.605263	0.526347	0.0789162
70	821.845	0.624968	0.614035	0.535279	0.0787564
71	818.899	0.622728	0.622807	0.536479	0.086328
72	814.891	0.619679	0.631579	0.538117	0.093462
73	800.953	0.609081	0.640351	0.54385	0.0965004
74	800.925	0.609059	0.649123	0.543862	0.10526
75	772.854	0.587712	0.657895	0.555597	0.102298
76	752.884	0.572526	0.666667	0.564098	0.102568
77	744.886	0.566445	0.675439	0.567539	0.107899
78	736.783	0.560283	0.684211	0.571048	0.113163
79	724.827	0.551191	0.692982	0.576263	0.116719
80	713.829	0.542828	0.701754	0.581103	0.120652
81	685.734	0.521463	0.710526	0.593651	0.116875
82	662.721	0.503963	0.719298	0.604132	0.115167
83	652.659	0.496311	0.72807	0.608772	0.119298
84	623.663	0.474262	0.736842	0.622344	0.114498
85	620.66	0.471978	0.745614	0.623768	0.121847
86	588.659	0.447642	0.754386	0.639133	0.115253
87	588.659	0.447642	0.763158	0.639133	0.124025
88	582.654	0.443076	0.77193	0.642058	0.129872
89	579.57	0.440731	0.780702	0.643566	0.137136
90	561.592	0.42706	0.789474	0.652425	0.137049
91	549.581	0.417926	0.798246	0.658411	0.139835
92	544.608	0.414144	0.807018	0.660906	0.146112
93	537.57	0.408792	0.815789	0.664452	0.151337
94	516.552	0.392809	0.824561	0.675158	0.149404
95	515.564	0.392058	0.833333	0.675665	0.157668
96	491.498	0.373757	0.842105	0.688144	0.153961
97	482.552	0.366954	0.850877	0.692841	0.158036
98	472.582	0.359373	0.859649	0.698114	0.161535
99	460.485	0.350173	0.868421	0.704566	0.163855
100	434.511	0.330422	0.877193	0.718621	0.158572
101	393.412	0.299168	0.885965	0.741435	0.14453
102	389.406	0.296122	0.894737	0.743697	0.15104
103	375.379	0.285455	0.903509	0.751672	0.151837
104	360.367	0.274039	0.912281	0.760302	0.151978
105	346.384	0.263406	0.921053	0.76843	0.152623
106	319.317	0.242823	0.929825	0.78441	0.145414
107	318.286	0.242039	0.938596	0.785025	0.153571
108	317.342	0.241321	0.947368	0.785589	0.161779
109	303.318	0.230657	0.95614	0.794012	0.162128
110	278.323	0.21165	0.964912	0.809248	0.155664
111	260.29	0.197936	0.973684	0.820422	0.153262
112	246.263	0.18727	0.982456	0.82922	0.153236
113	220.182	0.167436	0.991228	0.84583	0.145398
114	133.104	0.101218	1	0.903736	0.0962642
115
116
117
118
119
120
121
122
123
124
125
126
127
128
129
130
131
132
133
134
135
136
137
138
139
140
141
142
143
144
145
146
147
148
149
150
151
152
153
154
155
156
157
158
159
160
161
162
163
164
165
166
167
168
169
170
171
172
173
174
175
176
177
178
179
180
181
182
183
184
185
186
187
188
189
190
191
192
193
194
195
196
197
198
199
200
201
202
203
204
205
206
207
208
209
210
211
212
213
214
215
216
217
218
219
220
221
222
223
224
225
226
227
228
229
230
231
232
233
234
235
236
237
238
239
240
241
242
243
244
245
246
247
248
249
250
251
252
253
254
255
256
257
258
259
260
261
262
263
264
265
266
267
268
269
270
271
272
273
274
275
276
277
278
279
280
281
282
283
284
285
286
287
288
289
290
291
292
293
294
295
296
297
298
299
300
301
302
303
304
305
306
307
308
309
310
311
312
313
314
315
316
317
318
319
320
321
322
323
324
325
326
327
328
329
330
331
332
333
334
335
336
337
338
339
340
341
342
343
344
345
346
347
348
349
350
351
352
353
354
355
356
357
358
359
360
361
362
363
364
365
366
367
368
369
370
371
372
373
374
375
376
377
378
379
380
381
382
383
384
385
386
387
388
389
390
391
392
393
394
395
396
397
398
399
400
401
402
403
404
405
406
407
408
409
410
411
412
413
414
415
416
417
418
419
420
421
422
423
424
425
426
427
428
429
430
431
432
433
434
435
436
437
438
439
440
441
442
443
444
445
446
447
448
449
450
451
452
453
454
455
456
457
458
459
460
461
462
463
464
465
466
467
468
469
470
471
472
473
474
475
476
477
478
479
480
481
482
483
484
485
486
487
488
489
490
491
492
493
494
495
496
497
498
499
500
501
502
503
504
505
506
507
508
509
510
511
512
513
514
515
516
517
518
519
520
521
522
523
524
525
526
527
528
529
530
531
532
533
534
535
536
537
538
539
540
541
542
543
544
545
546
547
548
549
550
551
552
553
554
555
556
557
558
559
560
561
562
563
564
565
566
567
568
569
570
571
572
573
574
575
576
577
578
579
580
581
582
583
584
585
586
587
588
589
590
591
592
593
594
595
596
597
598
599
600
601
602
603
604
605
606
607
608
609
610
611
612
613
614
615
616
617
618
619
620
621
622
623
624
625
626
627
628
629
630
631
632
633
634
635
636
637
638
639
640
641
642
643
644
645
646
647
648
649
650
651
652
653
654
655
656
657
658
659
660
661
662
663
664
665
666
667
668
669
670
671
672
673
674
675
676
677
678
679
680
681
682
683
684
685
686
687
688
689
690
691
692
693
694
695
696
697
698
699
700
701
702
703
704
705
706
707
708
709
710
711
712
713
714
715
716
717
718
719
720
721
722
723
724
725
726
727
728
729
730
731
732
733
734
735
736
737
738
739
740
741
742
743
744
745
746
747
748
749
750
751
752
753
754
755
756
757
758
759
760
761
762
763
764
765
766
767
768
769
770
771
772
773
774
775
776
777
778
779
780
781
782
783
784
785
786
787
788
789
790
791
792
793
794
795
796
797
798
799
800
801
802
803
804
805
806
807
808
809
810
811
812
813
814
815
816
817
818
819
820
821
822
823
824
825
826
827
828
829
830
831
832
833
834
835
836
837
838
839
840
841
842
843
844
845
846
847
848
849
850
851
852
853
854
855
856
857
858
859
860
861
862
863
864
865
866
867
868
869
870
871
872
873
874
875
876
877
878
879
880
881
882
883
884
885
886
887
888
889
890
891
892
893
894
895
896
897
898
899
900
901
902
903
904
905
906
907
908
909
910
911
912
913
914
915
916
917
918
919
920
921
922
923
924
925
926
927
928
929
930
931
932
933
934
935
936
937
938
939
940
941
942
943
944
945
946
947
948
949
950
951
952
953
954
955
956
957
958
959
960
961
962
963
964
965
966
967
968
969
970
971
972
973
974
975
976
977
978
979
980
981
982
983
984
985
986
987
988
989
990
991
992
993
994
995
996
997
998
999
1000

## Sheet: DEK
	Protein sequence	>gi|760456928|gb|KIX83003.1| Glutamine synthetase [Bacillus subtilis]
		MAKYTREDIEKLVKEENVKYIRLQFTDILGTIKNVEIPVSQLGKALDNKVMFDGSSIEGFVRIEESDMYLYPDLNTFVIFPWTAEKGKVARFICDIYNPDGTPFEGDPRNNLKRILKEMEDLGFSDFNLGPEPEFFLFKLDEKGEPTLELNDKGGYFDLAPTDLGENCRRDIVLELEEMGFEIEASHHEVAPGQHEIDFKYAGAVRSCDDIQTFKLVVKTIARKHGLHATFMPKPLFGVNGSGMHCNLSLFKNGVNAFFDENADLQLSETAKHFIAGIVKHATSFTAVTNPTVNSYKRLVPGYEAPCYVAWSAQNRSPLIRIPASRGISTRVEVRSVDPAANPYLALSVLLAAGLDGIKNKLEAPAPIDRNIYVMSKEERMENGIVDLPATLAEALEEF…
	Number of cleavage fragments	161
	Average fragment mass M	923.905
	Max exceedance probability Kstat	0.209233
Index	List of massesm	m / M	R_obs	R_nul	R_obs - R_nul
	(in descending order)	normalized	R (m / M)	exp(-m / M)
1	5507.36	5.96095	0.00621118	0.00257745	0.00363373
2	4014.62	4.34527	0.0124224	0.012968	-0.00054559
3	3199.68	3.46321	0.0186335	0.0313289	-0.0126954
4	3041.6	3.29211	0.0248447	0.0371752	-0.0123305
5	2915.29	3.1554	0.0310559	0.0426213	-0.0115654
6	2704.08	2.9268	0.0372671	0.0535684	-0.0163014
7	2652.95	2.87145	0.0434783	0.0566168	-0.0131385
8	2624.08	2.8402	0.0496894	0.0584139	-0.0087245
9	2325.69	2.51724	0.0559006	0.080682	-0.0247814
10	2220.57	2.40346	0.0621118	0.0904047	-0.0282929
11	1921.26	2.0795	0.068323	0.124992	-0.0566695
12	1838.01	1.98939	0.0745342	0.136779	-0.0622447
13	1708.06	1.84874	0.0807453	0.157436	-0.0766905
14	1681.01	1.81946	0.0869565	0.162113	-0.0751568
15	1631.83	1.76623	0.0931677	0.170976	-0.0778087
16	1615.83	1.74891	0.0993789	0.173963	-0.074584
17	1584.83	1.71537	0.10559	0.179898	-0.0743079
18	1574.86	1.70457	0.111801	0.181851	-0.0700498
19	1565.83	1.6948	0.118012	0.183636	-0.0656239
20	1444.57	1.56354	0.124224	0.209393	-0.0851689
21	1437.66	1.55607	0.130435	0.210964	-0.0805294
22	1425.62	1.54304	0.136646	0.21373	-0.0770845
23	1423.68	1.54094	0.142857	0.21418	-0.0713227
24	1421.53	1.53861	0.149068	0.21468	-0.0656118
25	1396.61	1.51164	0.15528	0.220549	-0.0652691
26	1330.53	1.44011	0.161491	0.236901	-0.0754105
27	1322.44	1.43136	0.167702	0.238985	-0.0712826
28	1312.31	1.4204	0.173913	0.241617	-0.0677043
29	1298.34	1.40527	0.180124	0.2453	-0.0651763
30	1268.45	1.37292	0.186335	0.253365	-0.0670299
31	1216.38	1.31656	0.192547	0.268056	-0.075509
32	1212.37	1.31222	0.198758	0.269222	-0.0704644
33	1184.45	1.282	0.204969	0.277481	-0.0725126
34	1183.37	1.28084	0.21118	0.277805	-0.066625
35	1156.3	1.25153	0.217391	0.286066	-0.0686744
36	1152.23	1.24713	0.223602	0.28733	-0.063727
37	1140.35	1.23427	0.229814	0.291048	-0.0612345
38	1138.35	1.23211	0.236025	0.291676	-0.0556516
39	1117.29	1.20931	0.242236	0.298403	-0.0561668
40	1104.2	1.19515	0.248447	0.302659	-0.0542122
41	1075.36	1.16393	0.254658	0.312257	-0.0575985
42	1071.2	1.15943	0.26087	0.313666	-0.0527963
43	1058.24	1.1454	0.267081	0.318096	-0.0510155
44	1056.12	1.1431	0.273292	0.318829	-0.0455374
45	1055.2	1.14211	0.279503	0.319146	-0.0396427
46	1055.11	1.14201	0.285714	0.319177	-0.0334625
47	1051.12	1.13769	0.291925	0.320557	-0.0286319
48	1027.32	1.11193	0.298137	0.328923	-0.0307865
49	1012.04	1.0954	0.304348	0.334407	-0.0300587
50	1010.22	1.09342	0.310559	0.335067	-0.0245084
51	1008.2	1.09124	0.31677	0.335799	-0.0190291
52	1003.09	1.08571	0.322981	0.337663	-0.0146812
53	987.031	1.06833	0.329193	0.343583	-0.0143909
54	986.177	1.0674	0.335404	0.343901	-0.00849767
55	984.089	1.06514	0.341615	0.344679	-0.00306443
56	965.031	1.04451	0.347826	0.351863	-0.00403713
57	962.048	1.04128	0.354037	0.353001	0.00103642
58	941.027	1.01853	0.360248	0.361125	-0.000876369
59	933.047	1.0099	0.36646	0.364257	0.00220245
60	915.014	0.990376	0.372671	0.371437	0.00123385
61	913.001	0.988198	0.378882	0.372247	0.00663511
62	901.971	0.97626	0.385093	0.376717	0.00837573
63	898.045	0.97201	0.391304	0.378322	0.0129825
64	889.016	0.962238	0.397516	0.382037	0.0154786
65	888.93	0.962144	0.403727	0.382073	0.0216539
66	884.089	0.956905	0.409938	0.38408	0.0258581
67	853.942	0.924275	0.416149	0.396819	0.01933
68	848.954	0.918876	0.42236	0.398967	0.0233931
69	846.053	0.915736	0.428571	0.400222	0.0283493
70	843.973	0.913484	0.434783	0.401124	0.0336584
71	841.018	0.910287	0.440994	0.402409	0.0385849
72	832.955	0.901559	0.447205	0.405936	0.0412687
73	824.929	0.892872	0.453416	0.409478	0.0439382
74	822.978	0.89076	0.459627	0.410344	0.0492835
75	821.845	0.889534	0.465839	0.410847	0.0549913
76	818.899	0.886346	0.47205	0.412159	0.0598906
77	814.891	0.882007	0.478261	0.413951	0.0643096
78	805.945	0.872324	0.484472	0.417979	0.0664931
79	800.925	0.866891	0.490683	0.420256	0.070427
80	772.854	0.836508	0.496894	0.433221	0.0636735
81	752.884	0.814893	0.503106	0.442687	0.0604188
82	750.85	0.812692	0.509317	0.443662	0.0656544
83	743.861	0.805127	0.515528	0.447031	0.0684968
84	736.783	0.797466	0.521739	0.450469	0.07127
85	735.835	0.79644	0.52795	0.450931	0.077019
86	724.827	0.784525	0.534161	0.456336	0.0778252
87	713.829	0.772622	0.540373	0.461801	0.0785719
88	700.879	0.758605	0.546584	0.468319	0.0782644
89	692.742	0.749798	0.552795	0.472462	0.0803329
90	685.734	0.742213	0.559006	0.476059	0.082947
91	682.688	0.738916	0.565217	0.477631	0.0875859
92	662.721	0.717305	0.571429	0.488066	0.0833626
93	657.811	0.71199	0.57764	0.490667	0.086973
94	652.659	0.706413	0.583851	0.493411	0.0904401
95	644.679	0.697777	0.590062	0.497691	0.0923715
96	643.825	0.696851	0.596273	0.498151	0.098122
97	635.761	0.688124	0.602484	0.502518	0.0999665
98	623.663	0.67503	0.608696	0.509141	0.0995544
99	620.66	0.671779	0.614907	0.510799	0.104108
100	617.657	0.668528	0.621118	0.512462	0.108656
101	616.712	0.667506	0.627329	0.512986	0.114343
102	588.659	0.637142	0.63354	0.528802	0.104739
103	587.72	0.636126	0.639752	0.529339	0.110413
104	582.654	0.630643	0.645963	0.532249	0.113713
105	579.57	0.627305	0.652174	0.534029	0.118145
106	567.599	0.614348	0.658385	0.540993	0.117392
107	561.592	0.607846	0.664596	0.544522	0.120074
108	559.62	0.605712	0.670807	0.545686	0.125121
109	558.679	0.604693	0.677019	0.546242	0.130776
110	557.56	0.603482	0.68323	0.546904	0.136326
111	549.581	0.594846	0.689441	0.551648	0.137793
112	544.608	0.589463	0.695652	0.554625	0.141027
113	537.57	0.581846	0.701863	0.558866	0.142997
114	528.696	0.57224	0.708075	0.56426	0.143815
115	521.614	0.564575	0.714286	0.568602	0.145684
116	516.552	0.559096	0.720497	0.571726	0.148771
117	515.564	0.558027	0.726708	0.572337	0.154371
118	510.606	0.55266	0.732919	0.575417	0.157502
119	503.553	0.545027	0.73913	0.579826	0.159304
120	502.568	0.543961	0.745342	0.580445	0.164897
121	491.498	0.531979	0.751553	0.587441	0.164112
122	488.541	0.528779	0.757764	0.589324	0.16844
123	486.656	0.526738	0.763975	0.590528	0.173447
124	482.552	0.522296	0.770186	0.593157	0.177029
125	475.647	0.514823	0.776398	0.597607	0.178791
126	472.582	0.511505	0.782609	0.599592	0.183016
127	460.485	0.498411	0.78882	0.607495	0.181325
128	457.614	0.495304	0.795031	0.609386	0.185646
129	434.511	0.470298	0.801242	0.624816	0.176426
130	407.439	0.440997	0.807453	0.643395	0.164058
131	393.412	0.425814	0.813665	0.653238	0.160427
132	389.406	0.421478	0.819876	0.656076	0.163799
133	388.464	0.420459	0.826087	0.656745	0.169342
134	388.421	0.420412	0.832298	0.656776	0.175522
135	375.379	0.406296	0.838509	0.666113	0.172396
136	360.367	0.390048	0.84472	0.677024	0.167696
137	360.367	0.390048	0.850932	0.677025	0.173907
138	359.426	0.389029	0.857143	0.677715	0.179428
139	358.481	0.388007	0.863354	0.678408	0.184946
140	348.461	0.377161	0.869565	0.685806	0.183759
141	348.313	0.377001	0.875776	0.685916	0.189861
142	346.384	0.374913	0.881988	0.687349	0.194638
143	331.415	0.358712	0.888199	0.698576	0.189623
144	319.317	0.345617	0.89441	0.707784	0.186626
145	318.373	0.344595	0.900621	0.708507	0.192114
146	318.286	0.344501	0.906832	0.708574	0.198259
147	317.342	0.343479	0.913043	0.709298	0.203745
148	316.401	0.34246	0.919255	0.710021	0.209233
149	303.318	0.3283	0.925466	0.720147	0.205319
150	293.366	0.317528	0.931677	0.727946	0.203731
151	278.323	0.301247	0.937888	0.739895	0.197993
152	276.246	0.298999	0.944099	0.74156	0.202539
153	260.293	0.281732	0.950311	0.754476	0.195834
154	260.29	0.281728	0.956522	0.754479	0.202043
155	246.263	0.266546	0.962733	0.766021	0.196712
156	220.182	0.238317	0.968944	0.787953	0.180991
157	217.268	0.235163	0.975155	0.790442	0.184713
158	203.241	0.219981	0.981366	0.802534	0.178832
159	147.131	0.159249	0.987578	0.852784	0.134794
160	146.189	0.15823	0.993789	0.853654	0.140135
161	133.104	0.144067	1	0.86583	0.13417
162
163
164
165
166
167
168
169
170
171
172
173
174
175
176
177
178
179
180
181
182
183
184
185
186
187
188
189
190
191
192
193
194
195
196
197
198
199
200
201
202
203
204
205
206
207
208
209
210
211
212
213
214
215
216
217
218
219
220
221
222
223
224
225
226
227
228
229
230
231
232
233
234
235
236
237
238
239
240
241
242
243
244
245
246
247
248
249
250
251
252
253
254
255
256
257
258
259
260
261
262
263
264
265
266
267
268
269
270
271
272
273
274
275
276
277
278
279
280
281
282
283
284
285
286
287
288
289
290
291
292
293
294
295
296
297
298
299
300
301
302
303
304
305
306
307
308
309
310
311
312
313
314
315
316
317
318
319
320
321
322
323
324
325
326
327
328
329
330
331
332
333
334
335
336
337
338
339
340
341
342
343
344
345
346
347
348
349
350
351
352
353
354
355
356
357
358
359
360
361
362
363
364
365
366
367
368
369
370
371
372
373
374
375
376
377
378
379
380
381
382
383
384
385
386
387
388
389
390
391
392
393
394
395
396
397
398
399
400
401
402
403
404
405
406
407
408
409
410
411
412
413
414
415
416
417
418
419
420
421
422
423
424
425
426
427
428
429
430
431
432
433
434
435
436
437
438
439
440
441
442
443
444
445
446
447
448
449
450
451
452
453
454
455
456
457
458
459
460
461
462
463
464
465
466
467
468
469
470
471
472
473
474
475
476
477
478
479
480
481
482
483
484
485
486
487
488
489
490
491
492
493
494
495
496
497
498
499
500
501
502
503
504
505
506
507
508
509
510
511
512
513
514
515
516
517
518
519
520
521
522
523
524
525
526
527
528
529
530
531
532
533
534
535
536
537
538
539
540
541
542
543
544
545
546
547
548
549
550
551
552
553
554
555
556
557
558
559
560
561
562
563
564
565
566
567
568
569
570
571
572
573
574
575
576
577
578
579
580
581
582
583
584
585
586
587
588
589
590
591
592
593
594
595
596
597
598
599
600
601
602
603
604
605
606
607
608
609
610
611
612
613
614
615
616
617
618
619
620
621
622
623
624
625
626
627
628
629
630
631
632
633
634
635
636
637
638
639
640
641
642
643
644
645
646
647
648
649
650
651
652
653
654
655
656
657
658
659
660
661
662
663
664
665
666
667
668
669
670
671
672
673
674
675
676
677
678
679
680
681
682
683
684
685
686
687
688
689
690
691
692
693
694
695
696
697
698
699
700
701
702
703
704
705
706
707
708
709
710
711
712
713
714
715
716
717
718
719
720
721
722
723
724
725
726
727
728
729
730
731
732
733
734
735
736
737
738
739
740
741
742
743
744
745
746
747
748
749
750
751
752
753
754
755
756
757
758
759
760
761
762
763
764
765
766
767
768
769
770
771
772
773
774
775
776
777
778
779
780
781
782
783
784
785
786
787
788
789
790
791
792
793
794
795
796
797
798
799
800
801
802
803
804
805
806
807
808
809
810
811
812
813
814
815
816
817
818
819
820
821
822
823
824
825
826
827
828
829
830
831
832
833
834
835
836
837
838
839
840
841
842
843
844
845
846
847
848
849
850
851
852
853
854
855
856
857
858
859
860
861
862
863
864
865
866
867
868
869
870
871
872
873
874
875
876
877
878
879
880
881
882
883
884
885
886
887
888
889
890
891
892
893
894
895
896
897
898
899
900
901
902
903
904
905
906
907
908
909
910
911
912
913
914
915
916
917
918
919
920
921
922
923
924
925
926
927
928
929
930
931
932
933
934
935
936
937
938
939
940
941
942
943
944
945
946
947
948
949
950
951
952
953
954
955
956
957
958
959
960
961
962
963
964
965
966
967
968
969
970
971
972
973
974
975
976
977
978
979
980
981
982
983
984
985
986
987
988
989
990
991
992
993
994
995
996
997
998
999
1000

## Sheet: FLMWY
	Protein sequence	>gi|760456928|gb|KIX83003.1| Glutamine synthetase [Bacillus subtilis]
		MAKYTREDIEKLVKEENVKYIRLQFTDILGTIKNVEIPVSQLGKALDNKVMFDGSSIEGFVRIEESDMYLYPDLNTFVIFPWTAEKGKVARFICDIYNPDGTPFEGDPRNNLKRILKEMEDLGFSDFNLGPEPEFFLFKLDEKGEPTLELNDKGGYFDLAPTDLGENCRRDIVLELEEMGFEIEASHHEVAPGQHEIDFKYAGAVRSCDDIQTFKLVVKTIARKHGLHATFMPKPLFGVNGSGMHCNLSLFKNGVNAFFDENADLQLSETAKHFIAGIVKHATSFTAVTNPTVNSYKRLVPGYEAPCYVAWSAQNRSPLIRIPASRGISTRVEVRSVDPAANPYLALSVLLAAGLDGIKNKLEAPAPIDRNIYVMSKEERMENGIVDLPATLAEALEEF…
	Number of cleavage fragments	165
	Average fragment mass M	908.379
	Max exceedance probability Kstat	0.209999
Index	List of massesm	m / M	R_obs	R_nul	R_obs - R_nul
	(in descending order)	normalized	R (m / M)	exp(-m / M)
1	3692.2	4.0646	0.00606061	0.0171699	-0.0111093
2	3022.5	3.32736	0.0121212	0.0358879	-0.0237667
3	2838.26	3.12453	0.0181818	0.0439574	-0.0257756
4	2336.5	2.57217	0.0242424	0.07637	-0.0521275
5	2291.59	2.52272	0.030303	0.0802409	-0.0499378
6	2249.38	2.47626	0.0363636	0.0840573	-0.0476936
7	2045.15	2.25143	0.0424242	0.105249	-0.0628244
8	2027.31	2.23179	0.0484848	0.107337	-0.0588518
9	1993.24	2.19429	0.0545455	0.111438	-0.0568926
10	1944.22	2.14032	0.0606061	0.117617	-0.0570114
11	1902.15	2.094	0.0666667	0.123193	-0.0565262
12	1840.15	2.02575	0.0727273	0.131895	-0.059168
13	1770.89	1.9495	0.0787879	0.142345	-0.0635574
14	1767.1	1.94533	0.0848485	0.14294	-0.0580914
15	1749.09	1.9255	0.0909091	0.145802	-0.0548931
16	1714.01	1.88689	0.0969697	0.151542	-0.0545726
17	1678.01	1.84726	0.10303	0.157668	-0.0546382
18	1673.86	1.84269	0.109091	0.158391	-0.0493
19	1671.89	1.84052	0.115152	0.158735	-0.0435836
20	1642.7	1.80839	0.121212	0.163918	-0.0427061
21	1628.77	1.79305	0.127273	0.166452	-0.0391794
22	1623.84	1.78763	0.133333	0.167357	-0.0340233
23	1563.77	1.7215	0.139394	0.178798	-0.039404
24	1525.72	1.67961	0.145455	0.186448	-0.040993
25	1488.72	1.63888	0.151515	0.194198	-0.0426829
26	1462.85	1.61039	0.157576	0.19981	-0.0422339
27	1430.58	1.57487	0.163636	0.207034	-0.043398
28	1424.62	1.56831	0.169697	0.208397	-0.0386996
29	1416.62	1.5595	0.175758	0.210242	-0.0344842
30	1397.63	1.5386	0.181818	0.214681	-0.0328628
31	1390.65	1.53091	0.187879	0.216339	-0.0284602
32	1382.51	1.52195	0.193939	0.218285	-0.0243457
33	1365.55	1.50328	0.2	0.222399	-0.0223993
34	1354.5	1.49111	0.206061	0.225122	-0.0190612
35	1263.43	1.39086	0.212121	0.248861	-0.0367402
36	1258.4	1.38532	0.218182	0.250244	-0.0320618
37	1228.37	1.35227	0.224242	0.258653	-0.0344103
38	1221.51	1.34472	0.230303	0.260614	-0.0303108
39	1174.34	1.29279	0.236364	0.274505	-0.0381413
40	1166.25	1.28388	0.242424	0.27696	-0.0345355
41	1143.35	1.25867	0.248485	0.284031	-0.0355463
42	1141.29	1.2564	0.254545	0.284677	-0.030132
43	1141.26	1.25637	0.260606	0.284685	-0.0240793
44	1130.22	1.24421	0.266667	0.288168	-0.0215011
45	1129.28	1.24318	0.272727	0.288467	-0.0157393
46	1118.36	1.23116	0.278788	0.291955	-0.0131669
47	1112.22	1.2244	0.284848	0.293934	-0.00908554
48	1106.29	1.21787	0.290909	0.295859	-0.00494984
49	1099.3	1.21017	0.29697	0.298146	-0.00117624
50	1088.22	1.19798	0.30303	0.301803	0.00122738
51	1070.22	1.17816	0.309091	0.307844	0.00124711
52	1060.17	1.16711	0.315152	0.311267	0.00388499
53	1041.28	1.1463	0.321212	0.31781	0.00340201
54	1023.2	1.1264	0.327273	0.324198	0.00307472
55	1017.15	1.11974	0.333333	0.326365	0.00696796
56	1009.2	1.11099	0.339394	0.329232	0.0101623
57	1008.14	1.10982	0.345455	0.329618	0.0158369
58	1003.12	1.1043	0.351515	0.331444	0.0200713
59	998.118	1.09879	0.357576	0.333274	0.0243017
60	978.085	1.07674	0.363636	0.340706	0.0229307
61	975.171	1.07353	0.369697	0.3418	0.0278966
62	957.992	1.05462	0.375758	0.348326	0.0274317
63	938.066	1.03268	0.381818	0.356051	0.0257669
64	923.042	1.01614	0.387879	0.361989	0.0258899
65	917.178	1.00969	0.393939	0.364333	0.029606
66	916.94	1.00942	0.4	0.364429	0.0355712
67	913.942	1.00612	0.406061	0.365633	0.0404272
68	901.971	0.992946	0.412121	0.370484	0.0416375
69	896.014	0.986387	0.418182	0.372922	0.0452601
70	894.937	0.985201	0.424242	0.373364	0.0508783
71	887.942	0.977501	0.430303	0.37625	0.054053
72	871.949	0.959895	0.436364	0.382933	0.0534304
73	868.942	0.956584	0.442424	0.384203	0.0582213
74	866.028	0.953377	0.448485	0.385437	0.0630477
75	854.933	0.941163	0.454545	0.390174	0.0643717
76	832.014	0.915932	0.460606	0.400144	0.0604624
77	822.827	0.905818	0.466667	0.404211	0.0624556
78	821.885	0.904781	0.472727	0.40463	0.068097
79	818.885	0.901479	0.478788	0.405969	0.072819
80	810.816	0.892596	0.484848	0.409591	0.0752573
81	807.855	0.889337	0.490909	0.410928	0.079981
82	799.838	0.880511	0.49697	0.414571	0.0823988
83	786.927	0.866297	0.50303	0.420506	0.0825246
84	778.879	0.857438	0.509091	0.424248	0.0848431
85	767.855	0.845302	0.515152	0.429428	0.0857238
86	763.861	0.840905	0.521212	0.43132	0.0898922
87	752.884	0.828821	0.527273	0.436564	0.0907089
88	748.837	0.824366	0.533333	0.438513	0.0948203
89	746.775	0.822096	0.539394	0.43951	0.0998843
90	743.812	0.818834	0.545455	0.440946	0.104509
91	735.835	0.810053	0.551515	0.444835	0.10668
92	731.951	0.805777	0.557576	0.446741	0.110835
93	723.74	0.796738	0.563636	0.450797	0.112839
94	706.812	0.778102	0.569697	0.459277	0.11042
95	685.796	0.754966	0.575758	0.470026	0.105731
96	675.829	0.743994	0.581818	0.475212	0.106606
97	675.65	0.743797	0.587879	0.475306	0.112573
98	674.708	0.74276	0.593939	0.475799	0.118141
99	660.814	0.727465	0.6	0.483132	0.116868
100	652.662	0.71849	0.606061	0.487488	0.118573
101	649.714	0.715245	0.612121	0.489072	0.123049
102	625.737	0.68885	0.618182	0.502153	0.116029
103	620.678	0.683281	0.624242	0.504958	0.119285
104	619.715	0.682221	0.630303	0.505493	0.12481
105	611.667	0.673361	0.636364	0.509992	0.126372
106	605.707	0.6668	0.642424	0.513349	0.129075
107	601.66	0.662344	0.648485	0.515641	0.132844
108	594.622	0.654596	0.654545	0.519652	0.134894
109	584.775	0.643756	0.660606	0.525316	0.13529
110	581.641	0.640306	0.666667	0.527131	0.139536
111	579.607	0.638067	0.672727	0.528312	0.144415
112	578.625	0.636986	0.678788	0.528884	0.149904
113	571.587	0.629238	0.684848	0.532998	0.151851
114	528.696	0.582021	0.690909	0.558768	0.132141
115	527.593	0.580807	0.69697	0.559447	0.137523
116	515.564	0.567564	0.70303	0.566904	0.136126
117	511.637	0.563241	0.709091	0.569361	0.13973
118	506.556	0.557648	0.715152	0.572554	0.142597
119	501.624	0.552218	0.721212	0.575671	0.145541
120	485.558	0.534533	0.727273	0.585943	0.14133
121	474.517	0.522377	0.733333	0.593109	0.140225
122	460.528	0.506977	0.739394	0.602313	0.137081
123	454.483	0.500323	0.745455	0.606335	0.13912
124	443.544	0.48828	0.751515	0.613681	0.137834
125	434.493	0.478316	0.757576	0.619826	0.13775
126	431.449	0.474965	0.763636	0.621907	0.14173
127	430.545	0.47397	0.769697	0.622526	0.147171
128	429.56	0.472886	0.775758	0.623201	0.152557
129	423.423	0.46613	0.781818	0.627426	0.154392
130	415.536	0.457448	0.787879	0.632897	0.154982
131	411.473	0.452975	0.793939	0.635734	0.158205
132	407.439	0.448534	0.8	0.638564	0.161436
133	406.525	0.447528	0.806061	0.639206	0.166854
134	406.498	0.447497	0.812121	0.639226	0.172895
135	402.448	0.443039	0.818182	0.642082	0.1761
136	400.522	0.440919	0.824242	0.643445	0.180798
137	396.4	0.436382	0.830303	0.646371	0.183932
138	393.44	0.433123	0.836364	0.648481	0.187883
139	387.479	0.426561	0.842424	0.65275	0.189674
140	380.444	0.418816	0.848485	0.657825	0.19066
141	380.401	0.418769	0.854545	0.657856	0.196689
142	375.379	0.41324	0.860606	0.661503	0.199103
143	374.44	0.412207	0.866667	0.662188	0.204479
144	367.359	0.404411	0.872727	0.66737	0.205358
145	365.43	0.402287	0.878788	0.668789	0.209999
146	330.384	0.363707	0.884848	0.695095	0.189754
147	317.385	0.349398	0.890909	0.705113	0.185796
148	309.365	0.340568	0.89697	0.711366	0.185604
149	294.351	0.324039	0.90303	0.723222	0.179809
150	293.323	0.322908	0.909091	0.724041	0.18505
151	278.351	0.306426	0.915152	0.736073	0.179079
152	264.296	0.290954	0.921212	0.74755	0.173662
153	260.29	0.286543	0.927273	0.750854	0.176418
154	259.349	0.285507	0.933333	0.751633	0.1817
155	259.305	0.285459	0.939394	0.751669	0.187725
156	248.34	0.273389	0.945455	0.760797	0.184657
157	246.263	0.271102	0.951515	0.762539	0.188976
158	245.279	0.270018	0.957576	0.763366	0.19421
159	222.244	0.24466	0.963636	0.782971	0.180665
160	218.253	0.240266	0.969697	0.786418	0.183279
161	202.254	0.222653	0.975758	0.800392	0.175365
162	181.191	0.199467	0.981818	0.819168	0.162651
163	165.192	0.181853	0.987879	0.833724	0.154155
164	149.208	0.164257	0.993939	0.848524	0.145416
165	131.175	0.144405	1	0.865537	0.134463
166
167
168
169
170
171
172
173
174
175
176
177
178
179
180
181
182
183
184
185
186
187
188
189
190
191
192
193
194
195
196
197
198
199
200
201
202
203
204
205
206
207
208
209
210
211
212
213
214
215
216
217
218
219
220
221
222
223
224
225
226
227
228
229
230
231
232
233
234
235
236
237
238
239
240
241
242
243
244
245
246
247
248
249
250
251
252
253
254
255
256
257
258
259
260
261
262
263
264
265
266
267
268
269
270
271
272
273
274
275
276
277
278
279
280
281
282
283
284
285
286
287
288
289
290
291
292
293
294
295
296
297
298
299
300
301
302
303
304
305
306
307
308
309
310
311
312
313
314
315
316
317
318
319
320
321
322
323
324
325
326
327
328
329
330
331
332
333
334
335
336
337
338
339
340
341
342
343
344
345
346
347
348
349
350
351
352
353
354
355
356
357
358
359
360
361
362
363
364
365
366
367
368
369
370
371
372
373
374
375
376
377
378
379
380
381
382
383
384
385
386
387
388
389
390
391
392
393
394
395
396
397
398
399
400
401
402
403
404
405
406
407
408
409
410
411
412
413
414
415
416
417
418
419
420
421
422
423
424
425
426
427
428
429
430
431
432
433
434
435
436
437
438
439
440
441
442
443
444
445
446
447
448
449
450
451
452
453
454
455
456
457
458
459
460
461
462
463
464
465
466
467
468
469
470
471
472
473
474
475
476
477
478
479
480
481
482
483
484
485
486
487
488
489
490
491
492
493
494
495
496
497
498
499
500
501
502
503
504
505
506
507
508
509
510
511
512
513
514
515
516
517
518
519
520
521
522
523
524
525
526
527
528
529
530
531
532
533
534
535
536
537
538
539
540
541
542
543
544
545
546
547
548
549
550
551
552
553
554
555
556
557
558
559
560
561
562
563
564
565
566
567
568
569
570
571
572
573
574
575
576
577
578
579
580
581
582
583
584
585
586
587
588
589
590
591
592
593
594
595
596
597
598
599
600
601
602
603
604
605
606
607
608
609
610
611
612
613
614
615
616
617
618
619
620
621
622
623
624
625
626
627
628
629
630
631
632
633
634
635
636
637
638
639
640
641
642
643
644
645
646
647
648
649
650
651
652
653
654
655
656
657
658
659
660
661
662
663
664
665
666
667
668
669
670
671
672
673
674
675
676
677
678
679
680
681
682
683
684
685
686
687
688
689
690
691
692
693
694
695
696
697
698
699
700
701
702
703
704
705
706
707
708
709
710
711
712
713
714
715
716
717
718
719
720
721
722
723
724
725
726
727
728
729
730
731
732
733
734
735
736
737
738
739
740
741
742
743
744
745
746
747
748
749
750
751
752
753
754
755
756
757
758
759
760
761
762
763
764
765
766
767
768
769
770
771
772
773
774
775
776
777
778
779
780
781
782
783
784
785
786
787
788
789
790
791
792
793
794
795
796
797
798
799
800
801
802
803
804
805
806
807
808
809
810
811
812
813
814
815
816
817
818
819
820
821
822
823
824
825
826
827
828
829
830
831
832
833
834
835
836
837
838
839
840
841
842
843
844
845
846
847
848
849
850
851
852
853
854
855
856
857
858
859
860
861
862
863
864
865
866
867
868
869
870
871
872
873
874
875
876
877
878
879
880
881
882
883
884
885
886
887
888
889
890
891
892
893
894
895
896
897
898
899
900
901
902
903
904
905
906
907
908
909
910
911
912
913
914
915
916
917
918
919
920
921
922
923
924
925
926
927
928
929
930
931
932
933
934
935
936
937
938
939
940
941
942
943
944
945
946
947
948
949
950
951
952
953
954
955
956
957
958
959
960
961
962
963
964
965
966
967
968
969
970
971
972
973
974
975
976
977
978
979
980
981
982
983
984
985
986
987
988
989
990
991
992
993
994
995
996
997
998
999
1000

## Sheet: FYW
	Protein sequence	>gi|760456928|gb|KIX83003.1| Glutamine synthetase [Bacillus subtilis]
		MAKYTREDIEKLVKEENVKYIRLQFTDILGTIKNVEIPVSQLGKALDNKVMFDGSSIEGFVRIEESDMYLYPDLNTFVIFPWTAEKGKVARFICDIYNPDGTPFEGDPRNNLKRILKEMEDLGFSDFNLGPEPEFFLFKLDEKGEPTLELNDKGGYFDLAPTDLGENCRRDIVLELEEMGFEIEASHHEVAPGQHEIDFKYAGAVRSCDDIQTFKLVVKTIARKHGLHATFMPKPLFGVNGSGMHCNLSLFKNGVNAFFDENADLQLSETAKHFIAGIVKHATSFTAVTNPTVNSYKRLVPGYEAPCYVAWSAQNRSPLIRIPASRGISTRVEVRSVDPAANPYLALSVLLAAGLDGIKNKLEAPAPIDRNIYVMSKEERMENGIVDLPATLAEALEEF…
	Number of cleavage fragments	81
	Average fragment mass M	1863.49
	Max exceedance probability Kstat	0.150406
Index	List of massesm	m / M	R_obs	R_nul	R_obs - R_nul
	(in descending order)	normalized	R (m / M)	exp(-m / M)
1	9514.93	5.10598	0.0123457	0.0060604	0.00628528
2	6967.05	3.73872	0.0246914	0.0237846	0.000906756
3	6610.63	3.54745	0.037037	0.028798	0.00823904
4	4763.2	2.55607	0.0493827	0.0776092	-0.0282265
5	4606.3	2.47187	0.0617284	0.0844266	-0.0226983
6	3737.28	2.00553	0.0740741	0.134589	-0.0605148
7	3602.29	1.93309	0.0864198	0.1447	-0.0582802
8	3283.84	1.7622	0.0987654	0.171666	-0.0729008
9	3103.46	1.6654	0.111111	0.189114	-0.0780033
10	2944.48	1.58009	0.123457	0.205956	-0.0824995
11	2922.32	1.5682	0.135802	0.208421	-0.0726181
12	2883.24	1.54723	0.148148	0.212837	-0.0646888
13	2843.15	1.52571	0.160494	0.217466	-0.0569722
14	2736.06	1.46825	0.17284	0.230328	-0.0574888
15	2724.04	1.4618	0.185185	0.231819	-0.046634
16	2651.06	1.42263	0.197531	0.241078	-0.0435475
17	2633.28	1.41309	0.209877	0.243389	-0.0335124
18	2486.87	1.33452	0.222222	0.263284	-0.0410615
19	2374.7	1.27433	0.234568	0.279618	-0.0450504
20	2336.5	1.25383	0.246914	0.285409	-0.038495
21	2291.59	1.22973	0.259259	0.292371	-0.0331117
22	2266.53	1.21629	0.271605	0.296329	-0.0247238
23	2166.46	1.16258	0.283951	0.312678	-0.0287271
24	2153.37	1.15556	0.296296	0.314881	-0.0185844
25	2149.57	1.15352	0.308642	0.315524	-0.00688182
26	2115.43	1.1352	0.320988	0.321357	-0.000369429
27	2105.35	1.12979	0.333333	0.323101	0.0102319
28	2045.15	1.09749	0.345679	0.333709	0.0119703
29	2006.2	1.07658	0.358025	0.340758	0.0172665
30	1993.24	1.06963	0.37037	0.343135	0.0272355
31	1980.25	1.06266	0.382716	0.345536	0.0371803
32	1934.06	1.03787	0.395062	0.354208	0.0408542
33	1919.35	1.02998	0.407407	0.357015	0.0503919
34	1864.99	1.0008	0.419753	0.367584	0.0521695
35	1749.09	0.938611	0.432099	0.391171	0.0409279
36	1717.81	0.921825	0.444444	0.397792	0.0466522
37	1714.01	0.919788	0.45679	0.398604	0.0581865
38	1702	0.913342	0.469136	0.401181	0.0679547
39	1673.86	0.898241	0.481481	0.407285	0.0741962
40	1628.77	0.874043	0.493827	0.417261	0.076566
41	1624.9	0.871967	0.506173	0.418128	0.0880446
42	1435.64	0.770403	0.518519	0.462827	0.0556919
43	1430.58	0.76769	0.530864	0.464084	0.0667802
44	1410.6	0.75697	0.54321	0.469085	0.0741245
45	1395.64	0.74894	0.555556	0.472868	0.0826879
46	1382.51	0.741895	0.567901	0.476211	0.0916904
47	1354.5	0.726862	0.580247	0.483424	0.0968231
48	1316.5	0.706471	0.592593	0.493382	0.0992105
49	1251.31	0.671491	0.604938	0.510946	0.0939921
50	1233.32	0.661833	0.617284	0.515905	0.101379
51	1166.25	0.625845	0.62963	0.53481	0.0948201
52	1143.35	0.613555	0.641975	0.541423	0.100553
53	1141.26	0.612433	0.654321	0.54203	0.112291
54	1106.29	0.593667	0.666667	0.552298	0.114368
55	1049.15	0.563003	0.679012	0.569497	0.109516
56	1017.15	0.54583	0.691358	0.579361	0.111997
57	982.101	0.527023	0.703704	0.59036	0.113344
58	938.066	0.503393	0.716049	0.604476	0.111573
59	923.042	0.495331	0.728395	0.609369	0.119026
60	901.971	0.484023	0.740741	0.616299	0.124442
61	896.014	0.480826	0.753086	0.618272	0.134814
62	832.014	0.446482	0.765432	0.639875	0.125557
63	810.816	0.435107	0.777778	0.647196	0.130582
64	748.837	0.401847	0.790123	0.669083	0.12104
65	746.775	0.400741	0.802469	0.669824	0.132645
66	731.951	0.392786	0.814815	0.675173	0.139642
67	723.74	0.38838	0.82716	0.678155	0.149006
68	675.829	0.362669	0.839506	0.695817	0.143689
69	660.814	0.354611	0.851852	0.701446	0.150406
70	625.737	0.335789	0.864198	0.714774	0.149423
71	581.641	0.312125	0.876543	0.73189	0.144653
72	527.593	0.283121	0.888889	0.753428	0.13546
73	511.637	0.274559	0.901235	0.759907	0.141327
74	431.449	0.231528	0.91358	0.793321	0.120259
75	425.528	0.22835	0.925926	0.795845	0.130081
76	411.473	0.220808	0.938272	0.80187	0.136401
77	374.44	0.200935	0.950617	0.817966	0.132652
78	367.359	0.197135	0.962963	0.82108	0.141883
79	309.365	0.166014	0.975309	0.847034	0.128274
80	278.351	0.149371	0.987654	0.861249	0.126405
81	165.192	0.0886467	1	0.915169	0.0848311
82
83
84
85
86
87
88
89
90
91
92
93
94
95
96
97
98
99
100
101
102
103
104
105
106
107
108
109
110
111
112
113
114
115
116
117
118
119
120
121
122
123
124
125
126
127
128
129
130
131
132
133
134
135
136
137
138
139
140
141
142
143
144
145
146
147
148
149
150
151
152
153
154
155
156
157
158
159
160
161
162
163
164
165
166
167
168
169
170
171
172
173
174
175
176
177
178
179
180
181
182
183
184
185
186
187
188
189
190
191
192
193
194
195
196
197
198
199
200
201
202
203
204
205
206
207
208
209
210
211
212
213
214
215
216
217
218
219
220
221
222
223
224
225
226
227
228
229
230
231
232
233
234
235
236
237
238
239
240
241
242
243
244
245
246
247
248
249
250
251
252
253
254
255
256
257
258
259
260
261
262
263
264
265
266
267
268
269
270
271
272
273
274
275
276
277
278
279
280
281
282
283
284
285
286
287
288
289
290
291
292
293
294
295
296
297
298
299
300
301
302
303
304
305
306
307
308
309
310
311
312
313
314
315
316
317
318
319
320
321
322
323
324
325
326
327
328
329
330
331
332
333
334
335
336
337
338
339
340
341
342
343
344
345
346
347
348
349
350
351
352
353
354
355
356
357
358
359
360
361
362
363
364
365
366
367
368
369
370
371
372
373
374
375
376
377
378
379
380
381
382
383
384
385
386
387
388
389
390
391
392
393
394
395
396
397
398
399
400
401
402
403
404
405
406
407
408
409
410
411
412
413
414
415
416
417
418
419
420
421
422
423
424
425
426
427
428
429
430
431
432
433
434
435
436
437
438
439
440
441
442
443
444
445
446
447
448
449
450
451
452
453
454
455
456
457
458
459
460
461
462
463
464
465
466
467
468
469
470
471
472
473
474
475
476
477
478
479
480
481
482
483
484
485
486
487
488
489
490
491
492
493
494
495
496
497
498
499
500
501
502
503
504
505
506
507
508
509
510
511
512
513
514
515
516
517
518
519
520
521
522
523
524
525
526
527
528
529
530
531
532
533
534
535
536
537
538
539
540
541
542
543
544
545
546
547
548
549
550
551
552
553
554
555
556
557
558
559
560
561
562
563
564
565
566
567
568
569
570
571
572
573
574
575
576
577
578
579
580
581
582
583
584
585
586
587
588
589
590
591
592
593
594
595
596
597
598
599
600
601
602
603
604
605
606
607
608
609
610
611
612
613
614
615
616
617
618
619
620
621
622
623
624
625
626
627
628
629
630
631
632
633
634
635
636
637
638
639
640
641
642
643
644
645
646
647
648
649
650
651
652
653
654
655
656
657
658
659
660
661
662
663
664
665
666
667
668
669
670
671
672
673
674
675
676
677
678
679
680
681
682
683
684
685
686
687
688
689
690
691
692
693
694
695
696
697
698
699
700
701
702
703
704
705
706
707
708
709
710
711
712
713
714
715
716
717
718
719
720
721
722
723
724
725
726
727
728
729
730
731
732
733
734
735
736
737
738
739
740
741
742
743
744
745
746
747
748
749
750
751
752
753
754
755
756
757
758
759
760
761
762
763
764
765
766
767
768
769
770
771
772
773
774
775
776
777
778
779
780
781
782
783
784
785
786
787
788
789
790
791
792
793
794
795
796
797
798
799
800
801
802
803
804
805
806
807
808
809
810
811
812
813
814
815
816
817
818
819
820
821
822
823
824
825
826
827
828
829
830
831
832
833
834
835
836
837
838
839
840
841
842
843
844
845
846
847
848
849
850
851
852
853
854
855
856
857
858
859
860
861
862
863
864
865
866
867
868
869
870
871
872
873
874
875
876
877
878
879
880
881
882
883
884
885
886
887
888
889
890
891
892
893
894
895
896
897
898
899
900
901
902
903
904
905
906
907
908
909
910
911
912
913
914
915
916
917
918
919
920
921
922
923
924
925
926
927
928
929
930
931
932
933
934
935
936
937
938
939
940
941
942
943
944
945
946
947
948
949
950
951
952
953
954
955
956
957
958
959
960
961
962
963
964
965
966
967
968
969
970
971
972
973
974
975
976
977
978
979
980
981
982
983
984
985
986
987
988
989
990
991
992
993
994
995
996
997
998
999
1000

## Sheet: K
	Protein sequence	>gi|760456928|gb|KIX83003.1| Glutamine synthetase [Bacillus subtilis]
		MAKYTREDIEKLVKEENVKYIRLQFTDILGTIKNVEIPVSQLGKALDNKVMFDGSSIEGFVRIEESDMYLYPDLNTFVIFPWTAEKGKVARFICDIYNPDGTPFEGDPRNNLKRILKEMEDLGFSDFNLGPEPEFFLFKLDEKGEPTLELNDKGGYFDLAPTDLGENCRRDIVLELEEMGFEIEASHHEVAPGQHEIDFKYAGAVRSCDDIQTFKLVVKTIARKHGLHATFMPKPLFGVNGSGMHCNLSLFKNGVNAFFDENADLQLSETAKHFIAGIVKHATSFTAVTNPTVNSYKRLVPGYEAPCYVAWSAQNRSPLIRIPASRGISTRVEVRSVDPAANPYLALSVLLAAGLDGIKNKLEAPAPIDRNIYVMSKEERMENGIVDLPATLAEALEEF…
	Number of cleavage fragments	59
	Average fragment mass M	2515.96
	Max exceedance probability Kstat	0.131735
Index	List of massesm	m / M	R_obs	R_nul	R_obs - R_nul
	(in descending order)	normalized	R (m / M)	exp(-m / M)
1	8440.67	3.35485	0.0169492	0.0349147	-0.0179655
2	6971.68	2.77098	0.0338983	0.0626008	-0.0287025
3	6862.96	2.72777	0.0508475	0.0653651	-0.0145177
4	6620.68	2.63147	0.0677966	0.0719726	-0.00417597
5	6413.02	2.54893	0.0847458	0.078165	0.00658075
6	5315.83	2.11284	0.101695	0.120894	-0.019199
7	4889.53	1.9434	0.118644	0.143216	-0.0245719
8	4712.25	1.87294	0.135593	0.153671	-0.0180778
9	4533.15	1.80175	0.152542	0.165009	-0.0124668
10	4404.03	1.75044	0.169492	0.173698	-0.00420683
11	4347.92	1.72813	0.186441	0.177616	0.00882513
12	4086.56	1.62425	0.20339	0.197059	0.0063312
13	3392.84	1.34853	0.220339	0.259623	-0.0392837
14	3362.85	1.33661	0.237288	0.262736	-0.0254474
15	3119.58	1.23992	0.254237	0.289409	-0.0351713
16	3094.44	1.22992	0.271186	0.292315	-0.0211288
17	3089.41	1.22792	0.288136	0.292901	-0.004765
18	3049.39	1.21202	0.305085	0.297596	0.00748831
19	3041.6	1.20892	0.322034	0.298519	0.0235146
20	3037.4	1.20725	0.338983	0.299018	0.039965
21	2852.17	1.13363	0.355932	0.321862	0.0340698
22	2846.36	1.13132	0.372881	0.322607	0.0502747
23	2704.08	1.07477	0.389831	0.341376	0.0484542
24	2608.9	1.03694	0.40678	0.354538	0.0522416
25	2604.91	1.03535	0.423729	0.355101	0.0686281
26	2428.79	0.965351	0.440678	0.380849	0.0598286
27	2280.65	0.906472	0.457627	0.403947	0.0536802
28	2183.32	0.867785	0.474576	0.41988	0.0546959
29	2113.46	0.84002	0.491525	0.431702	0.0598236
30	2059.41	0.818538	0.508475	0.441076	0.0673985
31	1921.26	0.763629	0.525424	0.465972	0.0594514
32	1838.01	0.730538	0.542373	0.48165	0.0607232
33	1817.13	0.722242	0.559322	0.485662	0.0736597
34	1724.97	0.685612	0.576271	0.503782	0.0724895
35	1708.06	0.678888	0.59322	0.507181	0.0860398
36	1681.01	0.668137	0.610169	0.512663	0.0975067
37	1673.86	0.665296	0.627119	0.514121	0.112998
38	1640.86	0.652179	0.644068	0.520909	0.123158
39	1600.74	0.636235	0.661017	0.529282	0.131735
40	1393.6	0.553904	0.677966	0.574702	0.103265
41	1383.58	0.549922	0.694915	0.576995	0.11792
42	1183.37	0.470345	0.711864	0.624787	0.0870776
43	1138.35	0.452452	0.728814	0.636067	0.092747
44	1115.21	0.443252	0.745763	0.641945	0.103817
45	1053.14	0.418582	0.762712	0.657979	0.104733
46	1027.32	0.40832	0.779661	0.664766	0.114895
47	958.123	0.380818	0.79661	0.683303	0.113308
48	884.089	0.351392	0.813559	0.703708	0.109851
49	805.945	0.320332	0.830508	0.725908	0.104601
50	617.657	0.245495	0.847458	0.782317	0.0651406
51	587.72	0.233597	0.864407	0.791681	0.0727256
52	559.62	0.222428	0.881356	0.800573	0.0807831
53	528.696	0.210137	0.898305	0.810474	0.0878315
54	503.553	0.200143	0.915254	0.818614	0.0966407
55	457.614	0.181884	0.932203	0.833698	0.0985055
56	358.481	0.142483	0.949153	0.867202	0.0819501
57	348.461	0.1385	0.966102	0.870663	0.0954384
58	260.293	0.103457	0.983051	0.901715	0.0813358
59	203.241	0.0807807	1	0.922396	0.0776041
60
61
62
63
64
65
66
67
68
69
70
71
72
73
74
75
76
77
78
79
80
81
82
83
84
85
86
87
88
89
90
91
92
93
94
95
96
97
98
99
100
101
102
103
104
105
106
107
108
109
110
111
112
113
114
115
116
117
118
119
120
121
122
123
124
125
126
127
128
129
130
131
132
133
134
135
136
137
138
139
140
141
142
143
144
145
146
147
148
149
150
151
152
153
154
155
156
157
158
159
160
161
162
163
164
165
166
167
168
169
170
171
172
173
174
175
176
177
178
179
180
181
182
183
184
185
186
187
188
189
190
191
192
193
194
195
196
197
198
199
200
201
202
203
204
205
206
207
208
209
210
211
212
213
214
215
216
217
218
219
220
221
222
223
224
225
226
227
228
229
230
231
232
233
234
235
236
237
238
239
240
241
242
243
244
245
246
247
248
249
250
251
252
253
254
255
256
257
258
259
260
261
262
263
264
265
266
267
268
269
270
271
272
273
274
275
276
277
278
279
280
281
282
283
284
285
286
287
288
289
290
291
292
293
294
295
296
297
298
299
300
301
302
303
304
305
306
307
308
309
310
311
312
313
314
315
316
317
318
319
320
321
322
323
324
325
326
327
328
329
330
331
332
333
334
335
336
337
338
339
340
341
342
343
344
345
346
347
348
349
350
351
352
353
354
355
356
357
358
359
360
361
362
363
364
365
366
367
368
369
370
371
372
373
374
375
376
377
378
379
380
381
382
383
384
385
386
387
388
389
390
391
392
393
394
395
396
397
398
399
400
401
402
403
404
405
406
407
408
409
410
411
412
413
414
415
416
417
418
419
420
421
422
423
424
425
426
427
428
429
430
431
432
433
434
435
436
437
438
439
440
441
442
443
444
445
446
447
448
449
450
451
452
453
454
455
456
457
458
459
460
461
462
463
464
465
466
467
468
469
470
471
472
473
474
475
476
477
478
479
480
481
482
483
484
485
486
487
488
489
490
491
492
493
494
495
496
497
498
499
500
501
502
503
504
505
506
507
508
509
510
511
512
513
514
515
516
517
518
519
520
521
522
523
524
525
526
527
528
529
530
531
532
533
534
535
536
537
538
539
540
541
542
543
544
545
546
547
548
549
550
551
552
553
554
555
556
557
558
559
560
561
562
563
564
565
566
567
568
569
570
571
572
573
574
575
576
577
578
579
580
581
582
583
584
585
586
587
588
589
590
591
592
593
594
595
596
597
598
599
600
601
602
603
604
605
606
607
608
609
610
611
612
613
614
615
616
617
618
619
620
621
622
623
624
625
626
627
628
629
630
631
632
633
634
635
636
637
638
639
640
641
642
643
644
645
646
647
648
649
650
651
652
653
654
655
656
657
658
659
660
661
662
663
664
665
666
667
668
669
670
671
672
673
674
675
676
677
678
679
680
681
682
683
684
685
686
687
688
689
690
691
692
693
694
695
696
697
698
699
700
701
702
703
704
705
706
707
708
709
710
711
712
713
714
715
716
717
718
719
720
721
722
723
724
725
726
727
728
729
730
731
732
733
734
735
736
737
738
739
740
741
742
743
744
745
746
747
748
749
750
751
752
753
754
755
756
757
758
759
760
761
762
763
764
765
766
767
768
769
770
771
772
773
774
775
776
777
778
779
780
781
782
783
784
785
786
787
788
789
790
791
792
793
794
795
796
797
798
799
800
801
802
803
804
805
806
807
808
809
810
811
812
813
814
815
816
817
818
819
820
821
822
823
824
825
826
827
828
829
830
831
832
833
834
835
836
837
838
839
840
841
842
843
844
845
846
847
848
849
850
851
852
853
854
855
856
857
858
859
860
861
862
863
864
865
866
867
868
869
870
871
872
873
874
875
876
877
878
879
880
881
882
883
884
885
886
887
888
889
890
891
892
893
894
895
896
897
898
899
900
901
902
903
904
905
906
907
908
909
910
911
912
913
914
915
916
917
918
919
920
921
922
923
924
925
926
927
928
929
930
931
932
933
934
935
936
937
938
939
940
941
942
943
944
945
946
947
948
949
950
951
952
953
954
955
956
957
958
959
960
961
962
963
964
965
966
967
968
969
970
971
972
973
974
975
976
977
978
979
980
981
982
983
984
985
986
987
988
989
990
991
992
993
994
995
996
997
998
999
1000

## Sheet: KR
	Protein sequence	>gi|760456928|gb|KIX83003.1| Glutamine synthetase [Bacillus subtilis]
		MAKYTREDIEKLVKEENVKYIRLQFTDILGTIKNVEIPVSQLGKALDNKVMFDGSSIEGFVRIEESDMYLYPDLNTFVIFPWTAEKGKVARFICDIYNPDGTPFEGDPRNNLKRILKEMEDLGFSDFNLGPEPEFFLFKLDEKGEPTLELNDKGGYFDLAPTDLGENCRRDIVLELEEMGFEIEASHHEVAPGQHEIDFKYAGAVRSCDDIQTFKLVVKTIARKHGLHATFMPKPLFGVNGSGMHCNLSLFKNGVNAFFDENADLQLSETAKHFIAGIVKHATSFTAVTNPTVNSYKRLVPGYEAPCYVAWSAQNRSPLIRIPASRGISTRVEVRSVDPAANPYLALSVLLAAGLDGIKNKLEAPAPIDRNIYVMSKEERMENGIVDLPATLAEALEEF…
	Number of cleavage fragments	95
	Average fragment mass M	1588.63
	Max exceedance probability Kstat	0.154092
Index	List of massesm	m / M	R_obs	R_nul	R_obs - R_nul
	(in descending order)	normalized	R (m / M)	exp(-m / M)
1	5206.9	3.27761	0.0105263	0.0377181	-0.0271918
2	4347.92	2.73691	0.0210526	0.0647703	-0.0437177
3	4067.5	2.56039	0.0315789	0.0772746	-0.0456957
4	3605.98	2.26988	0.0421053	0.103325	-0.0612198
5	3449.79	2.17156	0.0526316	0.114	-0.0613682
6	3169.77	1.99529	0.0631579	0.135974	-0.0728158
7	3107.52	1.95611	0.0736842	0.141407	-0.0677233
8	3094.44	1.94787	0.0842105	0.142577	-0.0583665
9	3049.39	1.91952	0.0947368	0.146678	-0.0519412
10	3041.6	1.91461	0.105263	0.147399	-0.0421359
11	2978.42	1.87484	0.115789	0.153379	-0.0375896
12	2963.39	1.86538	0.126316	0.154837	-0.0285211
13	2922.3	1.83951	0.136842	0.158895	-0.0220525
14	2852.32	1.79547	0.147368	0.16605	-0.0186815
15	2825.06	1.7783	0.157895	0.168925	-0.0110299
16	2748.11	1.72987	0.168421	0.177308	-0.00888718
17	2704.08	1.70215	0.178947	0.182291	-0.0033435
18	2611.03	1.64358	0.189474	0.193287	-0.00381302
19	2608.9	1.64224	0.2	0.193546	0.00645374
20	2604.91	1.63973	0.210526	0.194033	0.0164934
21	2590.98	1.63096	0.221053	0.195742	0.0253109
22	2525.77	1.58991	0.231579	0.203943	0.0276355
23	2428.79	1.52886	0.242105	0.216782	0.025323
24	2413.84	1.51945	0.252632	0.218832	0.0337999
25	2382.63	1.49981	0.263158	0.223173	0.0399849
26	2368.76	1.49107	0.273684	0.225131	0.0485532
27	2190.49	1.37886	0.284211	0.251865	0.0323453
28	2183.32	1.37434	0.294737	0.253006	0.0417311
29	2180.47	1.37255	0.305263	0.25346	0.0518036
30	2159.41	1.35929	0.315789	0.256842	0.0589471
31	2056.23	1.29435	0.326316	0.274077	0.0522393
32	2024.28	1.27423	0.336842	0.279645	0.0571972
33	1994.19	1.2553	0.347368	0.284992	0.0623769
34	1985.24	1.24966	0.357895	0.286602	0.0712927
35	1982.16	1.24772	0.368421	0.287159	0.0812619
36	1884.05	1.18596	0.378947	0.305451	0.073496
37	1838.01	1.15698	0.389474	0.314434	0.0750393
38	1817.13	1.14384	0.4	0.318593	0.0814068
39	1727.87	1.08765	0.410526	0.337008	0.0735183
40	1724.97	1.08583	0.421053	0.337622	0.0834308
41	1681.01	1.05815	0.431579	0.347096	0.0844825
42	1673.86	1.05365	0.442105	0.348661	0.0934438
43	1640.86	1.03288	0.452632	0.35598	0.0966513
44	1600.74	1.00763	0.463158	0.365084	0.0980739
45	1495.75	0.94154	0.473684	0.390027	0.0836575
46	1443.64	0.908734	0.484211	0.403034	0.0811764
47	1268.45	0.798458	0.494737	0.450022	0.0447145
48	1248.48	0.78589	0.505263	0.455714	0.0495493
49	1223.39	0.770096	0.515789	0.462968	0.0528211
50	1183.37	0.744902	0.526316	0.474781	0.051535
51	1125.26	0.708326	0.536842	0.492468	0.0443741
52	1115.21	0.701994	0.547368	0.495596	0.0517723
53	1109.34	0.6983	0.557895	0.49743	0.0604646
54	1057.22	0.665492	0.568421	0.51402	0.0544007
55	1056.16	0.664824	0.578947	0.514364	0.0645831
56	1053.14	0.662924	0.589474	0.515342	0.0741312
57	1052.16	0.662307	0.6	0.51566	0.0843397
58	1050.18	0.661062	0.610526	0.516303	0.0942236
59	1016.17	0.639651	0.621053	0.527476	0.0935761
60	981.117	0.617589	0.631579	0.539243	0.0923357
61	973.135	0.612564	0.642105	0.54196	0.100146
62	958.123	0.603115	0.652632	0.547105	0.105527
63	948.015	0.596752	0.663158	0.550597	0.112561
64	899.145	0.565989	0.673684	0.567798	0.105886
65	884.089	0.556512	0.684211	0.573205	0.111006
66	854.032	0.537592	0.694737	0.584153	0.110584
67	805.945	0.507322	0.705263	0.602106	0.103157
68	768.929	0.484022	0.715789	0.6163	0.0994898
69	643.744	0.405221	0.726316	0.66683	0.0594862
70	635.721	0.400171	0.736842	0.670206	0.0666363
71	632.668	0.398249	0.747368	0.671495	0.0758736
72	617.657	0.3888	0.757895	0.67787	0.0800246
73	587.72	0.369955	0.768421	0.690765	0.0776558
74	584.716	0.368065	0.778947	0.692073	0.0868748
75	559.62	0.352267	0.789474	0.703092	0.0863812
76	542.636	0.341576	0.8	0.71065	0.0893504
77	532.597	0.335257	0.810526	0.715154	0.0953719
78	529.64	0.333395	0.821053	0.716487	0.104566
79	528.696	0.332801	0.831579	0.716913	0.114666
80	503.553	0.316974	0.842105	0.72835	0.113756
81	501.584	0.315734	0.852632	0.729253	0.123378
82	487.556	0.306905	0.863158	0.735721	0.127437
83	459.546	0.289273	0.873684	0.748808	0.124876
84	457.614	0.288057	0.884211	0.749719	0.134491
85	450.538	0.283603	0.894737	0.753066	0.141671
86	438.484	0.276015	0.905263	0.758802	0.146461
87	432.434	0.272206	0.915789	0.761697	0.154092
88	372.508	0.234485	0.926316	0.790978	0.135337
89	358.481	0.225655	0.936842	0.797993	0.138849
90	348.461	0.219347	0.947368	0.803043	0.144326
91	344.414	0.2168	0.957895	0.805091	0.152804
92	260.293	0.163848	0.968421	0.848871	0.11955
93	203.241	0.127935	0.978947	0.87991	0.0990371
94	174.203	0.109656	0.989474	0.896142	0.0933316
95	146.189	0.0920226	1	0.912085	0.0879155
96
97
98
99
100
101
102
103
104
105
106
107
108
109
110
111
112
113
114
115
116
117
118
119
120
121
122
123
124
125
126
127
128
129
130
131
132
133
134
135
136
137
138
139
140
141
142
143
144
145
146
147
148
149
150
151
152
153
154
155
156
157
158
159
160
161
162
163
164
165
166
167
168
169
170
171
172
173
174
175
176
177
178
179
180
181
182
183
184
185
186
187
188
189
190
191
192
193
194
195
196
197
198
199
200
201
202
203
204
205
206
207
208
209
210
211
212
213
214
215
216
217
218
219
220
221
222
223
224
225
226
227
228
229
230
231
232
233
234
235
236
237
238
239
240
241
242
243
244
245
246
247
248
249
250
251
252
253
254
255
256
257
258
259
260
261
262
263
264
265
266
267
268
269
270
271
272
273
274
275
276
277
278
279
280
281
282
283
284
285
286
287
288
289
290
291
292
293
294
295
296
297
298
299
300
301
302
303
304
305
306
307
308
309
310
311
312
313
314
315
316
317
318
319
320
321
322
323
324
325
326
327
328
329
330
331
332
333
334
335
336
337
338
339
340
341
342
343
344
345
346
347
348
349
350
351
352
353
354
355
356
357
358
359
360
361
362
363
364
365
366
367
368
369
370
371
372
373
374
375
376
377
378
379
380
381
382
383
384
385
386
387
388
389
390
391
392
393
394
395
396
397
398
399
400
401
402
403
404
405
406
407
408
409
410
411
412
413
414
415
416
417
418
419
420
421
422
423
424
425
426
427
428
429
430
431
432
433
434
435
436
437
438
439
440
441
442
443
444
445
446
447
448
449
450
451
452
453
454
455
456
457
458
459
460
461
462
463
464
465
466
467
468
469
470
471
472
473
474
475
476
477
478
479
480
481
482
483
484
485
486
487
488
489
490
491
492
493
494
495
496
497
498
499
500
501
502
503
504
505
506
507
508
509
510
511
512
513
514
515
516
517
518
519
520
521
522
523
524
525
526
527
528
529
530
531
532
533
534
535
536
537
538
539
540
541
542
543
544
545
546
547
548
549
550
551
552
553
554
555
556
557
558
559
560
561
562
563
564
565
566
567
568
569
570
571
572
573
574
575
576
577
578
579
580
581
582
583
584
585
586
587
588
589
590
591
592
593
594
595
596
597
598
599
600
601
602
603
604
605
606
607
608
609
610
611
612
613
614
615
616
617
618
619
620
621
622
623
624
625
626
627
628
629
630
631
632
633
634
635
636
637
638
639
640
641
642
643
644
645
646
647
648
649
650
651
652
653
654
655
656
657
658
659
660
661
662
663
664
665
666
667
668
669
670
671
672
673
674
675
676
677
678
679
680
681
682
683
684
685
686
687
688
689
690
691
692
693
694
695
696
697
698
699
700
701
702
703
704
705
706
707
708
709
710
711
712
713
714
715
716
717
718
719
720
721
722
723
724
725
726
727
728
729
730
731
732
733
734
735
736
737
738
739
740
741
742
743
744
745
746
747
748
749
750
751
752
753
754
755
756
757
758
759
760
761
762
763
764
765
766
767
768
769
770
771
772
773
774
775
776
777
778
779
780
781
782
783
784
785
786
787
788
789
790
791
792
793
794
795
796
797
798
799
800
801
802
803
804
805
806
807
808
809
810
811
812
813
814
815
816
817
818
819
820
821
822
823
824
825
826
827
828
829
830
831
832
833
834
835
836
837
838
839
840
841
842
843
844
845
846
847
848
849
850
851
852
853
854
855
856
857
858
859
860
861
862
863
864
865
866
867
868
869
870
871
872
873
874
875
876
877
878
879
880
881
882
883
884
885
886
887
888
889
890
891
892
893
894
895
896
897
898
899
900
901
902
903
904
905
906
907
908
909
910
911
912
913
914
915
916
917
918
919
920
921
922
923
924
925
926
927
928
929
930
931
932
933
934
935
936
937
938
939
940
941
942
943
944
945
946
947
948
949
950
951
952
953
954
955
956
957
958
959
960
961
962
963
964
965
966
967
968
969
970
971
972
973
974
975
976
977
978
979
980
981
982
983
984
985
986
987
988
989
990
991
992
993
994
995
996
997
998
999
1000

## Sheet: KRFYW
	Protein sequence	>gi|760456928|gb|KIX83003.1| Glutamine synthetase [Bacillus subtilis]
		MAKYTREDIEKLVKEENVKYIRLQFTDILGTIKNVEIPVSQLGKALDNKVMFDGSSIEGFVRIEESDMYLYPDLNTFVIFPWTAEKGKVARFICDIYNPDGTPFEGDPRNNLKRILKEMEDLGFSDFNLGPEPEFFLFKLDEKGEPTLELNDKGGYFDLAPTDLGENCRRDIVLELEEMGFEIEASHHEVAPGQHEIDFKYAGAVRSCDDIQTFKLVVKTIARKHGLHATFMPKPLFGVNGSGMHCNLSLFKNGVNAFFDENADLQLSETAKHFIAGIVKHATSFTAVTNPTVNSYKRLVPGYEAPCYVAWSAQNRSPLIRIPASRGISTRVEVRSVDPAANPYLALSVLLAAGLDGIKNKLEAPAPIDRNIYVMSKEERMENGIVDLPATLAEALEEF…
	Number of cleavage fragments	165
	Average fragment mass M	914.592
	Max exceedance probability Kstat	0.225484
Index	List of massesm	m / M	R_obs	R_nul	R_obs - R_nul
	(in descending order)	normalized	R (m / M)	exp(-m / M)
1	3321.62	3.6318	0.00606061	0.0264684	-0.0204078
2	2852.32	3.11868	0.0121212	0.0442154	-0.0320942
3	2611.03	2.85486	0.0181818	0.0575639	-0.0393821
4	2476.74	2.70802	0.0242424	0.0666685	-0.042426
5	2368.76	2.58996	0.030303	0.0750232	-0.0447202
6	2190.49	2.39505	0.0363636	0.0911683	-0.0548046
7	2173.33	2.37628	0.0424242	0.0928957	-0.0504714
8	2149.57	2.35031	0.0484848	0.09534	-0.0468552
9	2062.32	2.25491	0.0545455	0.104884	-0.0503381
10	2045.15	2.23614	0.0606061	0.106871	-0.0462647
11	2025.37	2.21451	0.0666667	0.109207	-0.0425405
12	1850.03	2.02279	0.0727273	0.132286	-0.0595589
13	1724.97	1.88606	0.0787879	0.151668	-0.0728806
14	1717.81	1.87822	0.0848485	0.152861	-0.0680129
15	1709.83	1.8695	0.0909091	0.1542	-0.0632913
16	1624.9	1.77664	0.0969697	0.169206	-0.0722364
17	1600.74	1.75023	0.10303	0.173735	-0.0707045
18	1580.67	1.72828	0.109091	0.17759	-0.0684994
19	1573.83	1.7208	0.115152	0.178924	-0.0637721
20	1563.81	1.70984	0.121212	0.180894	-0.0596821
21	1495.81	1.63549	0.127273	0.194857	-0.0675845
22	1459.6	1.5959	0.133333	0.202726	-0.0693929
23	1450.67	1.58614	0.139394	0.204715	-0.0653208
24	1450.59	1.58605	0.145455	0.204733	-0.0592789
25	1435.64	1.5697	0.151515	0.208108	-0.0565925
26	1433.49	1.56736	0.157576	0.208596	-0.0510203
27	1392.49	1.52252	0.163636	0.218161	-0.0545251
28	1382.51	1.51161	0.169697	0.220554	-0.0508567
29	1371.56	1.49964	0.175758	0.223211	-0.0474538
30	1354.5	1.48098	0.181818	0.227414	-0.0455956
31	1303.41	1.42513	0.187879	0.240478	-0.0525994
32	1301.33	1.42286	0.193939	0.241024	-0.0470849
33	1294.48	1.41537	0.2	0.242837	-0.0428369
34	1294.43	1.4153	0.206061	0.242852	-0.036791
35	1251.31	1.36817	0.212121	0.254573	-0.0424521
36	1248.48	1.36507	0.218182	0.255362	-0.0371804
37	1223.39	1.33764	0.224242	0.262465	-0.0382222
38	1199.33	1.31133	0.230303	0.269462	-0.0391588
39	1194.41	1.30595	0.236364	0.270916	-0.0345525
40	1189.26	1.30032	0.242424	0.272446	-0.0300216
41	1188.32	1.29929	0.248485	0.272726	-0.0242416
42	1183.37	1.29388	0.254545	0.274206	-0.0196602
43	1166.25	1.27516	0.260606	0.279386	-0.0187798
44	1143.35	1.25012	0.266667	0.28647	-0.0198035
45	1141.3	1.24787	0.272727	0.287115	-0.0143875
46	1141.26	1.24784	0.278788	0.287126	-0.00833766
47	1115.21	1.21935	0.284848	0.295423	-0.0105746
48	1111.28	1.21505	0.290909	0.296695	-0.00578541
49	1109.34	1.21293	0.29697	0.297325	-0.000355006
50	1090.29	1.1921	0.30303	0.303583	-0.000552241
51	1066.14	1.16569	0.309091	0.311706	-0.00261511
52	1057.22	1.15594	0.315152	0.31476	0.000391352
53	1056.16	1.15478	0.321212	0.315126	0.00608605
54	1052.16	1.15041	0.327273	0.316507	0.0107662
55	1049.15	1.14712	0.333333	0.31755	0.0157836
56	1042.12	1.13943	0.339394	0.320001	0.0193934
57	1017.15	1.11213	0.345455	0.328857	0.0165971
58	1016.17	1.11106	0.351515	0.32921	0.0223048
59	982.101	1.07381	0.357576	0.341703	0.0158725
60	981.117	1.07274	0.363636	0.342071	0.0215652
61	973.135	1.06401	0.369697	0.34507	0.0246273
62	969.077	1.05957	0.375758	0.346604	0.0291535
63	958.123	1.0476	0.381818	0.35078	0.031038
64	948.015	1.03654	0.387879	0.354678	0.0332003
65	938.066	1.02567	0.393939	0.358558	0.0353815
66	937.122	1.02463	0.4	0.358928	0.0410719
67	934.119	1.02135	0.406061	0.360109	0.045952
68	931.019	1.01796	0.412121	0.361331	0.05079
69	927.981	1.01464	0.418182	0.362533	0.0556486
70	923.042	1.00924	0.424242	0.364496	0.0597461
71	910.043	0.995026	0.430303	0.369714	0.0605892
72	901.971	0.9862	0.436364	0.372991	0.0633724
73	899.145	0.98311	0.442424	0.374146	0.0682785
74	889.961	0.973068	0.448485	0.377922	0.0705632
75	885.941	0.968673	0.454545	0.379586	0.0749591
76	884.089	0.966648	0.460606	0.380356	0.0802503
77	878.011	0.960003	0.466667	0.382892	0.0837748
78	872.976	0.954498	0.472727	0.385006	0.0877217
79	860.018	0.940329	0.478788	0.390499	0.0882887
80	854.032	0.933784	0.484848	0.393063	0.091785
81	839.915	0.918349	0.490909	0.399177	0.0917317
82	810.816	0.886532	0.49697	0.412082	0.0848874
83	805.945	0.881206	0.50303	0.414283	0.0887475
84	785.898	0.859288	0.509091	0.423464	0.0856273
85	781.869	0.854883	0.515152	0.425333	0.0898184
86	780.833	0.853749	0.521212	0.425815	0.0953967
87	772.914	0.845091	0.527273	0.429518	0.0977546
88	767.839	0.839543	0.533333	0.431908	0.101425
89	766.855	0.838466	0.539394	0.432373	0.107021
90	748.837	0.818766	0.545455	0.440976	0.104479
91	746.775	0.816511	0.551515	0.441971	0.109544
92	731.951	0.800303	0.557576	0.449193	0.108383
93	723.74	0.791326	0.563636	0.453244	0.110393
94	703.839	0.769566	0.569697	0.463214	0.106483
95	675.829	0.73894	0.575758	0.47762	0.0981376
96	660.814	0.722523	0.581818	0.485526	0.0962923
97	643.744	0.703859	0.587879	0.494673	0.093206
98	635.721	0.695087	0.593939	0.499031	0.0949081
99	632.715	0.6918	0.6	0.500674	0.0993258
100	632.668	0.691749	0.606061	0.5007	0.105361
101	631.727	0.69072	0.612121	0.501215	0.110906
102	625.737	0.684171	0.618182	0.504508	0.113673
103	620.663	0.678622	0.624242	0.507315	0.116927
104	617.657	0.675336	0.630303	0.508986	0.121317
105	599.771	0.65578	0.636364	0.519037	0.117327
106	587.72	0.642603	0.642424	0.525921	0.116503
107	585.788	0.640491	0.648485	0.527034	0.121451
108	584.716	0.639319	0.654545	0.527652	0.126894
109	581.641	0.635957	0.660606	0.529429	0.131177
110	575.619	0.629372	0.666667	0.532926	0.13374
111	574.594	0.628252	0.672727	0.533524	0.139204
112	572.576	0.626044	0.678788	0.534703	0.144085
113	567.661	0.620671	0.684848	0.537584	0.147265
114	561.595	0.614039	0.690909	0.541161	0.149748
115	559.62	0.611879	0.69697	0.542331	0.154639
116	547.652	0.598793	0.70303	0.549474	0.153556
117	542.636	0.593309	0.709091	0.552496	0.156595
118	532.597	0.582333	0.715152	0.558594	0.156558
119	529.64	0.5791	0.721212	0.560403	0.160809
120	528.696	0.578067	0.727273	0.560982	0.166291
121	527.593	0.576861	0.733333	0.561659	0.171675
122	511.637	0.559415	0.739394	0.571543	0.167851
123	503.553	0.550576	0.745455	0.576617	0.168837
124	501.584	0.548423	0.751515	0.57786	0.173655
125	491.591	0.537497	0.757576	0.584209	0.173367
126	487.556	0.533086	0.763636	0.586791	0.176845
127	472.545	0.516673	0.769697	0.596502	0.173195
128	463.593	0.506885	0.775758	0.602369	0.173388
129	459.546	0.50246	0.781818	0.60504	0.176778
130	459.543	0.502457	0.787879	0.605042	0.182836
131	457.614	0.500347	0.793939	0.60632	0.187619
132	450.538	0.492611	0.8	0.611029	0.188971
133	447.489	0.489277	0.806061	0.61307	0.192991
134	442.472	0.483791	0.812121	0.616442	0.195679
135	438.484	0.479431	0.818182	0.619136	0.199046
136	438.438	0.47938	0.824242	0.619167	0.205075
137	432.434	0.472816	0.830303	0.623245	0.207058
138	431.449	0.471739	0.836364	0.623917	0.212447
139	425.528	0.465265	0.842424	0.627969	0.214456
140	411.473	0.449898	0.848485	0.637693	0.210791
141	408.454	0.446597	0.854545	0.639802	0.214744
142	406.525	0.444488	0.860606	0.641152	0.219454
143	406.482	0.444441	0.866667	0.641183	0.225484
144	395.517	0.432452	0.872727	0.648916	0.223811
145	374.44	0.409406	0.878788	0.664044	0.214743
146	372.508	0.407294	0.884848	0.665448	0.2194
147	367.359	0.401664	0.890909	0.669206	0.221703
148	358.481	0.391958	0.89697	0.675733	0.221237
149	348.461	0.381001	0.90303	0.683177	0.219853
150	344.414	0.376577	0.909091	0.686207	0.222884
151	309.365	0.338255	0.915152	0.713014	0.202138
152	303.318	0.331643	0.921212	0.717743	0.203469
153	302.377	0.330614	0.927273	0.718483	0.20879
154	302.333	0.330566	0.933333	0.718517	0.214816
155	295.295	0.322871	0.939394	0.724067	0.215326
156	287.362	0.314197	0.945455	0.730375	0.215079
157	278.351	0.304345	0.951515	0.737607	0.213909
158	275.308	0.301017	0.957576	0.740065	0.217511
159	273.335	0.29886	0.963636	0.741663	0.221973
160	260.293	0.2846	0.969697	0.752315	0.217382
161	203.241	0.222221	0.975758	0.800739	0.175019
162	181.191	0.198112	0.981818	0.820278	0.16154
163	174.203	0.19047	0.987879	0.82657	0.161309
164	165.192	0.180618	0.993939	0.834754	0.159185
165	146.189	0.159841	1	0.852279	0.147721
166
167
168
169
170
171
172
173
174
175
176
177
178
179
180
181
182
183
184
185
186
187
188
189
190
191
192
193
194
195
196
197
198
199
200
201
202
203
204
205
206
207
208
209
210
211
212
213
214
215
216
217
218
219
220
221
222
223
224
225
226
227
228
229
230
231
232
233
234
235
236
237
238
239
240
241
242
243
244
245
246
247
248
249
250
251
252
253
254
255
256
257
258
259
260
261
262
263
264
265
266
267
268
269
270
271
272
273
274
275
276
277
278
279
280
281
282
283
284
285
286
287
288
289
290
291
292
293
294
295
296
297
298
299
300
301
302
303
304
305
306
307
308
309
310
311
312
313
314
315
316
317
318
319
320
321
322
323
324
325
326
327
328
329
330
331
332
333
334
335
336
337
338
339
340
341
342
343
344
345
346
347
348
349
350
351
352
353
354
355
356
357
358
359
360
361
362
363
364
365
366
367
368
369
370
371
372
373
374
375
376
377
378
379
380
381
382
383
384
385
386
387
388
389
390
391
392
393
394
395
396
397
398
399
400
401
402
403
404
405
406
407
408
409
410
411
412
413
414
415
416
417
418
419
420
421
422
423
424
425
426
427
428
429
430
431
432
433
434
435
436
437
438
439
440
441
442
443
444
445
446
447
448
449
450
451
452
453
454
455
456
457
458
459
460
461
462
463
464
465
466
467
468
469
470
471
472
473
474
475
476
477
478
479
480
481
482
483
484
485
486
487
488
489
490
491
492
493
494
495
496
497
498
499
500
501
502
503
504
505
506
507
508
509
510
511
512
513
514
515
516
517
518
519
520
521
522
523
524
525
526
527
528
529
530
531
532
533
534
535
536
537
538
539
540
541
542
543
544
545
546
547
548
549
550
551
552
553
554
555
556
557
558
559
560
561
562
563
564
565
566
567
568
569
570
571
572
573
574
575
576
577
578
579
580
581
582
583
584
585
586
587
588
589
590
591
592
593
594
595
596
597
598
599
600
601
602
603
604
605
606
607
608
609
610
611
612
613
614
615
616
617
618
619
620
621
622
623
624
625
626
627
628
629
630
631
632
633
634
635
636
637
638
639
640
641
642
643
644
645
646
647
648
649
650
651
652
653
654
655
656
657
658
659
660
661
662
663
664
665
666
667
668
669
670
671
672
673
674
675
676
677
678
679
680
681
682
683
684
685
686
687
688
689
690
691
692
693
694
695
696
697
698
699
700
701
702
703
704
705
706
707
708
709
710
711
712
713
714
715
716
717
718
719
720
721
722
723
724
725
726
727
728
729
730
731
732
733
734
735
736
737
738
739
740
741
742
743
744
745
746
747
748
749
750
751
752
753
754
755
756
757
758
759
760
761
762
763
764
765
766
767
768
769
770
771
772
773
774
775
776
777
778
779
780
781
782
783
784
785
786
787
788
789
790
791
792
793
794
795
796
797
798
799
800
801
802
803
804
805
806
807
808
809
810
811
812
813
814
815
816
817
818
819
820
821
822
823
824
825
826
827
828
829
830
831
832
833
834
835
836
837
838
839
840
841
842
843
844
845
846
847
848
849
850
851
852
853
854
855
856
857
858
859
860
861
862
863
864
865
866
867
868
869
870
871
872
873
874
875
876
877
878
879
880
881
882
883
884
885
886
887
888
889
890
891
892
893
894
895
896
897
898
899
900
901
902
903
904
905
906
907
908
909
910
911
912
913
914
915
916
917
918
919
920
921
922
923
924
925
926
927
928
929
930
931
932
933
934
935
936
937
938
939
940
941
942
943
944
945
946
947
948
949
950
951
952
953
954
955
956
957
958
959
960
961
962
963
964
965
966
967
968
969
970
971
972
973
974
975
976
977
978
979
980
981
982
983
984
985
986
987
988
989
990
991
992
993
994
995
996
997
998
999
1000
