# Supplementary material for: Statistical prediction of protein structural, localization and functional properties by the analysis of its fragment mass distributions after proteolytic cleavage
Source: Sci Rep. 2016 Feb 29;6:22286. doi: 10.1038/srep22286 (PMC4770285; doi:10.1038/srep22286)
Supplement: Supplementary Dataset 9 [file srep22286-s10.xls]

## Sheet: GS
Protein sequence		>gi|760456928|gb|KIX83003.1| Glutamine synthetase [Bacillus subtilis]
		MAKYTREDIEKLVKEENVKYIRLQFTDILGTIKNVEIPVSQLGKALDNKVMFDGSSIEGFVRIEESDMYLYPDLNTFVIFPWTAEKGKVARFICDIYNPDGTPFEGDPRNNLKRILKEMEDLGFSDFNLGPEPEFFLFKLDEKGEPTLELNDKGGYFDLAPTDLGENCRRDIVLELEEMGFEIEASHHEVAPGQHEIDFKYAGAVRSCDDIQTFKLVVKTIARKHGLHATFMPKPLFGVNGSGMHCNLSLFKNGVNAFFDENADLQLSETAKHFIAGIVKHATSFTAVTNPTVNSYKRLVPGYEAPCYVAWSAQNRSPLIRIPASRGISTRVEVRSVDPAANPYLALSVLLAAGLDGIKNKLEAPAPIDRNIYVMSKEERMENGIVDLPATLAEALEEF…
		AFYWLIV	DE	DEK	FLMWY	FYW	K	KR	KRFYW
Kstat		0.241811	0.146935	0.182188	0.186801	0.138482	0.151198	0.137577	0.20197
1. Localization: Cytosolic (<0.29) or Membrane (>0.29)?				Step 1 (initial)	Step 2 (confirmation)			Step 3 (confirmation)	Step 4 (confirmation)
(model coefficients in Suppl. 2, section 2.2.1.1)	z			-0.591625	-1.17745			-1.00569	-1.16467
	p			0.356262	0.235512			0.267824	0.237819
	Θ			<0.29 → Cytosolic	<0.29 → Cytosolic			<0.29 → Cytosolic	<0.29 → Cytosolic
2. Cytoskeletal protein (<0.5) or another function (>0.5)?		Step 2 (confirmation)		Step 4 (confirmation)	Step 5 (confirmation)	Step 3 (confirmation)		Step 1 (initial)
(model coefficients in Suppl. 2, section 2.3.1.2)	z	-0.0350706		-0.113555	-0.0398401	-0.188755		0.485463
	p	0.491233		0.471642	0.490041	0.452951		0.619037
	Θ	> 0.5 → another function		> 0.5 → another function	> 0.5 → another function	> 0.5 → another function		> 0.5 → another function
3. Function: enzyme (<0.29) or transcription factor (>0.29)?		Step 1 (initial)	Step 4 (confirmation)				Step 2 (confirmation)	Step 3 (confirmation)	Step 5 (confirmation)
	z	0.128406	0.0282482				0.169211	0.0462473	0.142938
	p	0.532058	0.507062				0.542202	0.51156	0.535674
	Θ	<0.29 → Enzyme	<0.29 → Enzyme				<0.29 → Enzyme	<0.29 → Enzyme	<0.29 → Enzyme

## Sheet: AFYWLIV
	Protein sequence	>gi|760456928|gb|KIX83003.1| Glutamine synthetase [Bacillus subtilis]
		MAKYTREDIEKLVKEENVKYIRLQFTDILGTIKNVEIPVSQLGKALDNKVMFDGSSIEGFVRIEESDMYLYPDLNTFVIFPWTAEKGKVARFICDIYNPDGTPFEGDPRNNLKRILKEMEDLGFSDFNLGPEPEFFLFKLDEKGEPTLELNDKGGYFDLAPTDLGENCRRDIVLELEEMGFEIEASHHEVAPGQHEIDFKYAGAVRSCDDIQTFKLVVKTIARKHGLHATFMPKPLFGVNGSGMHCNLSLFKNGVNAFFDENADLQLSETAKHFIAGIVKHATSFTAVTNPTVNSYKRLVPGYEAPCYVAWSAQNRSPLIRIPASRGISTRVEVRSVDPAANPYLALSVLLAAGLDGIKNKLEAPAPIDRNIYVMSKEERMENGIVDLPATLAEALEEF…
	Number of cleavage fragments	426
	Average fragment mass M	674.053
	Max exceedance probability Kstat	0.241811
Index	List of massesm	m / M	R_obs	R_nul	R_obs - R_nul
	(in descending order)	normalized	R (m / M)	exp(-m / M)
1	2040.22	3.0268	0.00234742	0.0484705	-0.0461231
2	1805.88	2.67913	0.00469484	0.0686226	-0.0639277
3	1764.86	2.61829	0.00704225	0.0729278	-0.0658855
4	1653.79	2.4535	0.00938967	0.0859921	-0.0766024
5	1650.88	2.44919	0.0117371	0.0863637	-0.0746266
6	1642.7	2.43705	0.0140845	0.0874182	-0.0733337
7	1628.77	2.41638	0.0164319	0.0892442	-0.0728122
8	1585.81	2.35265	0.0187793	0.0951168	-0.0763374
9	1521.77	2.25764	0.0211268	0.104597	-0.0834705
10	1487.65	2.20702	0.0234742	0.110028	-0.0865535
11	1459.6	2.1654	0.0258216	0.114704	-0.088882
12	1424.62	2.11352	0.028169	0.120812	-0.0926432
13	1422.63	2.11057	0.0305164	0.121169	-0.0906527
14	1388.52	2.05995	0.0328638	0.12746	-0.094596
15	1371.55	2.03478	0.0352113	0.130709	-0.0954977
16	1340.42	1.98859	0.0375587	0.136888	-0.099329
17	1325.5	1.96647	0.0399061	0.139951	-0.100044
18	1323.5	1.9635	0.0422535	0.140366	-0.098113
19	1317.43	1.95449	0.0446009	0.141636	-0.0970351
20	1316.5	1.95311	0.0469484	0.141832	-0.0948838
21	1311.46	1.94564	0.0492958	0.142896	-0.0936001
22	1294.47	1.92043	0.0516432	0.146544	-0.0949009
23	1292.46	1.91744	0.0539906	0.146982	-0.0929918
24	1288.46	1.91151	0.056338	0.147857	-0.0915189
25	1279.45	1.89815	0.0586854	0.149846	-0.0911607
26	1276.45	1.8937	0.0610329	0.150514	-0.0894814
27	1274.54	1.89086	0.0633803	0.150942	-0.0875613
28	1251.31	1.8564	0.0657277	0.156233	-0.0905057
29	1241.34	1.8416	0.0680751	0.158563	-0.090488
30	1235.4	1.83279	0.0704225	0.159967	-0.089544
31	1233.35	1.82975	0.07277	0.160454	-0.0876843
32	1233.32	1.82971	0.0751174	0.160461	-0.0853435
33	1212.34	1.79858	0.0774648	0.165533	-0.0880685
34	1211.36	1.79713	0.0798122	0.165775	-0.0859625
35	1211.35	1.79712	0.0821596	0.165776	-0.0836164
36	1183.3	1.7555	0.084507	0.17282	-0.0883134
37	1174.34	1.74221	0.0868545	0.175133	-0.0882788
38	1155.29	1.71394	0.0892019	0.180154	-0.0909522
39	1144.21	1.69751	0.0915493	0.183139	-0.0915897
40	1141.26	1.69313	0.0938967	0.183942	-0.0900456
41	1132.27	1.6798	0.0962441	0.186411	-0.090167
42	1130.22	1.67675	0.0985915	0.186981	-0.0883895
43	1129.28	1.67535	0.100939	0.187242	-0.0863034
44	1126.29	1.67093	0.103286	0.188073	-0.0847863
45	1103.24	1.63673	0.105634	0.194615	-0.0889812
46	1102.25	1.63526	0.107981	0.194901	-0.0869201
47	1097.25	1.62784	0.110329	0.196353	-0.0860245
48	1096.3	1.62643	0.112676	0.196631	-0.0839548
49	1096.22	1.62631	0.115023	0.196654	-0.0816309
50	1094.19	1.62329	0.117371	0.197248	-0.0798769
51	1089.18	1.61587	0.119718	0.198717	-0.0789985
52	1088.22	1.61444	0.122066	0.199001	-0.0769354
53	1087.24	1.61299	0.124413	0.199291	-0.0748783
54	1084.17	1.60843	0.126761	0.200201	-0.0734406
55	1081.25	1.6041	0.129108	0.20107	-0.0719623
56	1066.23	1.58182	0.131455	0.2056	-0.074145
57	1061.18	1.57433	0.133803	0.207147	-0.0733437
58	1060.17	1.57284	0.13615	0.207456	-0.0713057
59	1058.16	1.56985	0.138498	0.208076	-0.0695788
60	1054.14	1.56388	0.140845	0.209323	-0.0684776
61	1050.09	1.55788	0.143192	0.210582	-0.0673897
62	1049.15	1.55648	0.14554	0.210878	-0.0653377
63	1049.12	1.55643	0.147887	0.210887	-0.063
64	1043.19	1.54764	0.150235	0.212749	-0.0625147
65	1042.13	1.54606	0.152582	0.213085	-0.060503
66	1042.11	1.54604	0.15493	0.21309	-0.0581605
67	1041.28	1.5448	0.157277	0.213355	-0.0560777
68	1032.17	1.53128	0.159624	0.216258	-0.0566338
69	1028.09	1.52523	0.161972	0.217571	-0.055599
70	1023.25	1.51805	0.164319	0.219139	-0.0548193
71	1022.17	1.51645	0.166667	0.21949	-0.0528234
72	1015.18	1.50608	0.169014	0.221778	-0.0527637
73	1015.09	1.50595	0.171362	0.221805	-0.050444
74	1013.07	1.50296	0.173709	0.222471	-0.0487617
75	1008.14	1.49564	0.176056	0.224105	-0.0480491
76	1005.2	1.49127	0.178404	0.225086	-0.0466819
77	1003.12	1.48819	0.180751	0.22578	-0.0450292
78	994.069	1.47476	0.183099	0.228833	-0.0457341
79	987.121	1.46446	0.185446	0.231204	-0.0457577
80	985.108	1.46147	0.187793	0.231895	-0.0441017
81	981.027	1.45542	0.190141	0.233303	-0.0431625
82	980.233	1.45424	0.192488	0.233578	-0.0410901
83	968.09	1.43622	0.194836	0.237825	-0.0429889
84	967.102	1.43476	0.197183	0.238173	-0.0409903
85	962.048	1.42726	0.199531	0.239966	-0.0404352
86	957.138	1.41997	0.201878	0.24172	-0.0398423
87	941.996	1.39751	0.204225	0.247212	-0.0429864
88	935.044	1.3872	0.206573	0.249774	-0.0432017
89	935.02	1.38716	0.20892	0.249784	-0.0408633
90	934.106	1.38581	0.211268	0.250122	-0.0388546
91	932.044	1.38275	0.213615	0.250889	-0.0372736
92	932.037	1.38274	0.215962	0.250891	-0.0349289
93	924.021	1.37084	0.21831	0.253893	-0.0355827
94	923.042	1.36939	0.220657	0.254262	-0.0336044
95	916.94	1.36034	0.223005	0.256574	-0.0335692
96	913.942	1.35589	0.225352	0.257717	-0.0323654
97	909.951	1.34997	0.2277	0.259248	-0.0315487
98	909.948	1.34997	0.230047	0.259249	-0.0292022
99	909.007	1.34857	0.232394	0.259611	-0.0272171
100	903.987	1.34112	0.234742	0.261552	-0.0268102
101	901.971	1.33813	0.237089	0.262335	-0.0252462
102	898.986	1.3337	0.239437	0.2635	-0.0240634
103	896.029	1.32932	0.241784	0.264658	-0.0228743
104	895.026	1.32783	0.244131	0.265052	-0.0209209
105	894.937	1.32769	0.246479	0.265088	-0.0186087
106	894.937	1.32769	0.248826	0.265088	-0.0162614
107	892.023	1.32337	0.251174	0.266236	-0.0150624
108	890.007	1.32038	0.253521	0.267034	-0.0135124
109	889.028	1.31893	0.255869	0.267422	-0.011553
110	888.136	1.31761	0.258216	0.267776	-0.00955973
111	887.942	1.31732	0.260563	0.267853	-0.00728931
112	885.941	1.31435	0.262911	0.268649	-0.00573822
113	879.027	1.30409	0.265258	0.271419	-0.0061607
114	878.897	1.3039	0.267606	0.271471	-0.00386563
115	877.02	1.30112	0.269953	0.272228	-0.00227502
116	875.931	1.2995	0.2723	0.272668	-0.000367928
117	874.996	1.29811	0.274648	0.273047	0.00160088
118	873.017	1.29518	0.276995	0.27385	0.00314562
119	871.949	1.29359	0.279343	0.274284	0.00505859
120	871.946	1.29359	0.28169	0.274285	0.00740487
121	870.016	1.29072	0.284038	0.275071	0.0089661
122	869.035	1.28927	0.286385	0.275472	0.0109126
123	868.942	1.28913	0.288732	0.275511	0.0132219
124	866.043	1.28483	0.29108	0.276698	0.014382
125	861.953	1.27876	0.293427	0.278382	0.0150454
126	853.942	1.26688	0.295775	0.28171	0.0140647
127	843.979	1.2521	0.298122	0.285905	0.012217
128	833.057	1.23589	0.300469	0.290575	0.00989399
129	832.014	1.23434	0.302817	0.291025	0.0117914
130	826.951	1.22683	0.305164	0.293219	0.0119449
131	822.827	1.22072	0.307512	0.295019	0.0124926
132	821.885	1.21932	0.309859	0.295432	0.0144276
133	818.885	1.21487	0.312207	0.296749	0.0154571
134	817.949	1.21348	0.314554	0.297162	0.0173924
135	810.816	1.2029	0.316901	0.300323	0.0165782
136	807.818	1.19845	0.319249	0.301662	0.0175871
137	806.889	1.19707	0.321596	0.302078	0.0195185
138	805.945	1.19567	0.323944	0.302501	0.0214424
139	804.898	1.19412	0.326291	0.302971	0.0233197
140	802.926	1.19119	0.328638	0.303859	0.0247795
141	801.895	1.18966	0.330986	0.304324	0.0266618
142	799.838	1.18661	0.333333	0.305254	0.0280791
143	798.938	1.18527	0.335681	0.305662	0.0300185
144	798.85	1.18514	0.338028	0.305702	0.0323263
145	797.95	1.18381	0.340376	0.30611	0.0342651
146	788.902	1.17039	0.342723	0.310247	0.0324757
147	786.927	1.16746	0.34507	0.311158	0.0339127
148	784.908	1.16446	0.347418	0.312091	0.0353268
149	779.894	1.15702	0.349765	0.314421	0.0353442
150	778.863	1.15549	0.352113	0.314902	0.0372103
151	772.782	1.14647	0.35446	0.317756	0.0367037
152	766.895	1.13774	0.356808	0.320543	0.0362642
153	765.926	1.1363	0.359155	0.321005	0.03815
154	763.892	1.13328	0.361502	0.321975	0.0395275
155	763.861	1.13324	0.36385	0.32199	0.0418601
156	755.841	1.12134	0.366197	0.325844	0.0403535
157	752.884	1.11695	0.368545	0.327276	0.0412682
158	750.809	1.11387	0.370892	0.328285	0.042607
159	748.837	1.11095	0.373239	0.329247	0.0439923
160	746.775	1.10789	0.375587	0.330256	0.0453309
161	744.802	1.10496	0.377934	0.331224	0.0467105
162	743.902	1.10362	0.380282	0.331667	0.0486151
163	743.812	1.10349	0.382629	0.331711	0.0509183
164	741.755	1.10044	0.384977	0.332724	0.0522521
165	736.777	1.09305	0.387324	0.335191	0.0521329
166	735.835	1.09166	0.389671	0.33566	0.0540118
167	734.894	1.09026	0.392019	0.336129	0.0558901
168	731.951	1.0859	0.394366	0.337599	0.0567671
169	731.847	1.08574	0.396714	0.337651	0.0590624
170	731.844	1.08574	0.399061	0.337653	0.0614082
171	726.831	1.0783	0.401408	0.340174	0.0612348
172	726.802	1.07826	0.403756	0.340188	0.0635677
173	723.74	1.07371	0.406103	0.341737	0.0643666
174	719.839	1.06793	0.408451	0.343721	0.0647301
175	716.789	1.0634	0.410798	0.345279	0.065519
176	715.848	1.06201	0.413146	0.345762	0.0673838
177	714.819	1.06048	0.415493	0.34629	0.0692032
178	714.777	1.06042	0.41784	0.346312	0.0715287
179	713.792	1.05895	0.420188	0.346818	0.0733697
180	707.756	1.05	0.422535	0.349937	0.0725979
181	705.765	1.04705	0.424883	0.350972	0.0739102
182	703.793	1.04412	0.42723	0.352001	0.0752291
183	701.821	1.0412	0.429577	0.353032	0.0765452
184	701.818	1.04119	0.431925	0.353034	0.078891
185	691.872	1.02644	0.434272	0.358282	0.0759904
186	691.784	1.02631	0.43662	0.358328	0.0782915
187	689.769	1.02332	0.438967	0.359401	0.079566
188	689.767	1.02331	0.441315	0.359402	0.0819121
189	680.808	1.01002	0.443662	0.364211	0.0794509
190	680.774	1.00997	0.446009	0.36423	0.0817797
191	679.731	1.00842	0.448357	0.364794	0.0835631
192	678.703	1.0069	0.450704	0.36535	0.0853537
193	675.829	1.00263	0.453052	0.366911	0.0861402
194	675.65	1.00237	0.455399	0.367009	0.0883902
195	674.708	1.00097	0.457746	0.367522	0.0902245
196	652.662	0.968265	0.460094	0.379741	0.0803524
197	647.683	0.960879	0.462441	0.382557	0.0798847
198	643.698	0.954966	0.464789	0.384825	0.0799636
199	642.709	0.9535	0.467136	0.38539	0.0817463
200	635.761	0.943192	0.469484	0.389383	0.0801006
201	634.687	0.941598	0.471831	0.390004	0.0818268
202	632.671	0.938608	0.474178	0.391172	0.0830064
203	630.742	0.935746	0.476526	0.392293	0.0842327
204	630.742	0.935746	0.478873	0.392293	0.0865801
205	629.711	0.934216	0.481221	0.392894	0.088327
206	628.723	0.932751	0.483568	0.39347	0.0900982
207	625.737	0.928321	0.485915	0.395217	0.0906988
208	624.692	0.92677	0.488263	0.39583	0.0924325
209	623.753	0.925377	0.49061	0.396382	0.0942285
210	622.676	0.923779	0.492958	0.397016	0.0959417
211	620.706	0.920856	0.495305	0.398178	0.0971271
212	619.715	0.919387	0.497653	0.398763	0.0988891
213	617.657	0.916333	0.5	0.399983	0.100017
214	614.745	0.912013	0.502347	0.401715	0.100633
215	611.667	0.907447	0.504695	0.403553	0.101142
216	609.729	0.904572	0.507042	0.404715	0.102327
217	607.624	0.901448	0.50939	0.405981	0.103408
218	602.688	0.894126	0.511737	0.408965	0.102772
219	601.701	0.892661	0.514085	0.409564	0.10452
220	601.66	0.892601	0.516432	0.409589	0.106843
221	601.66	0.8926	0.518779	0.409589	0.10919
222	599.688	0.889675	0.521127	0.410789	0.110337
223	596.681	0.885214	0.523474	0.412626	0.110848
224	594.622	0.882159	0.525822	0.413888	0.111933
225	594.579	0.882095	0.528169	0.413915	0.114254
226	592.693	0.879297	0.530516	0.415075	0.115442
227	588.662	0.873317	0.532864	0.417564	0.1153
228	588.659	0.873312	0.535211	0.417566	0.117645
229	587.674	0.871851	0.537559	0.418177	0.119382
230	584.775	0.86755	0.539906	0.419979	0.119927
231	581.641	0.862901	0.542254	0.421936	0.120317
232	578.625	0.858427	0.544601	0.423828	0.120773
233	576.65	0.855497	0.546948	0.425072	0.121876
234	575.62	0.853968	0.549296	0.425722	0.123573
235	571.631	0.84805	0.551643	0.428249	0.123394
236	571.587	0.847986	0.553991	0.428277	0.125714
237	568.717	0.843728	0.556338	0.430104	0.126234
238	567.643	0.842134	0.558685	0.43079	0.127895
239	563.654	0.836217	0.561033	0.433347	0.127686
240	562.669	0.834756	0.56338	0.43398	0.1294
241	561.681	0.833289	0.565728	0.434617	0.13111
242	560.753	0.831912	0.568075	0.435216	0.132859
243	559.663	0.830296	0.570423	0.43592	0.134502
244	558.719	0.828895	0.57277	0.436531	0.136239
245	551.658	0.81842	0.575117	0.441128	0.133989
246	544.608	0.80796	0.577465	0.445766	0.131698
247	544.605	0.807956	0.579812	0.445768	0.134044
248	543.667	0.806564	0.58216	0.446389	0.13577
249	542.633	0.80503	0.584507	0.447074	0.137433
250	536.582	0.796054	0.586854	0.451106	0.135749
251	535.554	0.794528	0.589202	0.451794	0.137408
252	530.665	0.787275	0.591549	0.455083	0.136466
253	530.579	0.787147	0.593897	0.455142	0.138755
254	528.696	0.784353	0.596244	0.456415	0.139829
255	527.593	0.782717	0.598592	0.457162	0.141429
256	525.559	0.7797	0.600939	0.458544	0.142395
257	519.685	0.770985	0.603286	0.462557	0.140729
258	516.555	0.766341	0.605634	0.46471	0.140924
259	515.564	0.764872	0.607981	0.465394	0.142588
260	514.669	0.763544	0.610329	0.466012	0.144317
261	513.591	0.761945	0.612676	0.466758	0.145918
262	512.578	0.760442	0.615023	0.46746	0.147564
263	511.637	0.759045	0.617371	0.468113	0.149258
264	508.575	0.754503	0.619718	0.470244	0.149474
265	506.556	0.751508	0.622066	0.471655	0.150411
266	505.618	0.750116	0.624413	0.472312	0.152101
267	505.571	0.750047	0.626761	0.472344	0.154416
268	503.553	0.747052	0.629108	0.473761	0.155347
269	502.571	0.745596	0.631455	0.474451	0.157004
270	501.627	0.744195	0.633803	0.475117	0.158686
271	497.551	0.738148	0.63615	0.477998	0.158152
272	487.597	0.723381	0.638498	0.485109	0.153388
273	487.553	0.723316	0.640845	0.485141	0.155704
274	480.579	0.71297	0.643192	0.490186	0.153006
275	479.533	0.711418	0.64554	0.490948	0.154592
276	477.472	0.708359	0.647887	0.492452	0.155436
277	474.517	0.703976	0.650235	0.494615	0.15562
278	474.514	0.703972	0.652582	0.494617	0.157965
279	473.529	0.70251	0.65493	0.49534	0.159589
280	473.526	0.702506	0.657277	0.495342	0.161935
281	472.582	0.701106	0.659624	0.496037	0.163588
282	471.554	0.69958	0.661972	0.496794	0.165178
283	464.519	0.689143	0.664319	0.502006	0.162313
284	463.491	0.687618	0.666667	0.502772	0.163894
285	462.562	0.686239	0.669014	0.503466	0.165548
286	461.519	0.684692	0.671362	0.504245	0.167116
287	460.528	0.683222	0.673709	0.504987	0.168722
288	460.485	0.683158	0.676056	0.50502	0.171037
289	459.587	0.681826	0.678404	0.505693	0.172711
290	457.614	0.678899	0.680751	0.507175	0.173576
291	456.539	0.677305	0.683099	0.507984	0.175114
292	455.558	0.675849	0.685446	0.508725	0.176721
293	454.483	0.674254	0.687793	0.509536	0.178257
294	453.542	0.672858	0.690141	0.510248	0.179893
295	450.492	0.668333	0.692488	0.512562	0.179926
296	448.522	0.66541	0.694836	0.514063	0.180773
297	447.593	0.664033	0.697183	0.514771	0.182412
298	447.402	0.663749	0.699531	0.514917	0.184613
299	444.485	0.659422	0.701878	0.51715	0.184728
300	438.486	0.650522	0.704225	0.521773	0.182452
301	434.539	0.644666	0.706573	0.524838	0.181735
302	434.493	0.644597	0.70892	0.524874	0.184046
303	433.464	0.643072	0.711268	0.525675	0.185592
304	431.533	0.640206	0.713615	0.527184	0.186431
305	431.492	0.640146	0.715962	0.527215	0.188747
306	431.449	0.640081	0.71831	0.52725	0.19106
307	430.545	0.638741	0.720657	0.527957	0.1927
308	430.507	0.638684	0.723005	0.527987	0.195018
309	425.528	0.631297	0.725352	0.531901	0.193451
310	423.423	0.628175	0.7277	0.533565	0.194135
311	422.525	0.626842	0.730047	0.534276	0.195771
312	416.478	0.617871	0.732394	0.539091	0.193303
313	415.536	0.616474	0.734742	0.539844	0.194897
314	414.459	0.614876	0.737089	0.540708	0.196381
315	411.473	0.610446	0.739437	0.543108	0.196328
316	406.525	0.603106	0.741784	0.54711	0.194674
317	406.393	0.602909	0.744131	0.547217	0.196914
318	402.491	0.597121	0.746479	0.550394	0.196085
319	402.448	0.597057	0.748826	0.550429	0.198397
320	400.522	0.594199	0.751174	0.552005	0.199169
321	400.475	0.59413	0.753521	0.552042	0.201479
322	396.487	0.588213	0.755869	0.555319	0.20055
323	394.428	0.585158	0.758216	0.557018	0.201198
324	393.44	0.583693	0.760563	0.557835	0.202729
325	392.458	0.582236	0.762911	0.558648	0.204263
326	392.412	0.582168	0.765258	0.558686	0.206572
327	388.464	0.576311	0.767606	0.561967	0.205638
328	387.479	0.57485	0.769953	0.562789	0.207164
329	386.495	0.573389	0.7723	0.563612	0.208689
330	386.405	0.573256	0.774648	0.563687	0.210961
331	382.373	0.567275	0.776995	0.567069	0.209927
332	381.447	0.5659	0.779343	0.567849	0.211494
333	380.444	0.564413	0.78169	0.568694	0.212996
334	380.401	0.564349	0.784038	0.568731	0.215307
335	377.484	0.560021	0.786385	0.571197	0.215188
336	374.44	0.555505	0.788732	0.573782	0.21495
337	373.45	0.554036	0.79108	0.574626	0.216454
338	372.465	0.552575	0.793427	0.575466	0.217961
339	372.378	0.552447	0.795775	0.57554	0.220235
340	367.359	0.545	0.798122	0.579842	0.21828
341	365.43	0.542138	0.800469	0.581504	0.218966
342	362.385	0.537622	0.802817	0.584136	0.218681
343	360.454	0.534756	0.805164	0.585812	0.219352
344	360.414	0.534696	0.807512	0.585847	0.221665
345	359.426	0.533231	0.809859	0.586706	0.223153
346	358.481	0.53183	0.812207	0.587529	0.224678
347	358.438	0.531765	0.814554	0.587567	0.226987
348	354.409	0.525789	0.816901	0.591089	0.225812
349	353.375	0.524254	0.819249	0.591997	0.227252
350	351.359	0.521264	0.821596	0.59377	0.227827
351	350.375	0.519803	0.823944	0.594638	0.229306
352	349.402	0.51836	0.826291	0.595496	0.230795
353	347.368	0.515343	0.828638	0.597296	0.231343
354	346.384	0.513882	0.830986	0.598169	0.232817
355	345.396	0.512417	0.833333	0.599046	0.234287
356	343.38	0.509426	0.835681	0.60084	0.23484
357	335.36	0.497528	0.838028	0.608032	0.229996
358	333.344	0.494537	0.840376	0.609853	0.230522
359	331.369	0.491607	0.842723	0.611643	0.23108
360	330.428	0.49021	0.84507	0.612498	0.232573
361	330.384	0.490146	0.847418	0.612537	0.234881
362	321.379	0.476787	0.849765	0.620775	0.22899
363	321.376	0.476782	0.852113	0.620778	0.231335
364	317.385	0.470861	0.85446	0.624464	0.229996
365	317.342	0.470797	0.856808	0.624504	0.232303
366	316.357	0.469336	0.859155	0.625417	0.233738
367	315.413	0.467935	0.861502	0.626294	0.235208
368	312.368	0.463418	0.86385	0.629129	0.23472
369	309.365	0.458963	0.866197	0.631939	0.234259
370	303.359	0.450052	0.868545	0.637595	0.230949
371	303.315	0.449987	0.870892	0.637636	0.233256
372	301.345	0.447065	0.873239	0.639503	0.233737
373	301.299	0.446997	0.875587	0.639546	0.236041
374	296.385	0.439705	0.877934	0.644226	0.233708
375	294.351	0.436688	0.880282	0.646173	0.234109
376	293.323	0.435163	0.882629	0.647159	0.23547
377	289.332	0.429242	0.884977	0.651002	0.233974
378	289.332	0.429242	0.887324	0.651002	0.236321
379	289.288	0.429178	0.889671	0.651044	0.238627
380	287.362	0.42632	0.892019	0.652907	0.239111
381	287.359	0.426315	0.894366	0.65291	0.241456
382	280.324	0.415878	0.896714	0.659761	0.236953
383	280.281	0.415814	0.899061	0.659803	0.239258
384	278.351	0.412952	0.901408	0.661694	0.239714
385	275.307	0.408436	0.903756	0.664689	0.239067
386	274.32	0.406971	0.906103	0.665663	0.24044
387	273.332	0.405506	0.908451	0.66664	0.241811
388	266.297	0.395068	0.910798	0.673634	0.237164
389	260.29	0.386157	0.913146	0.679664	0.233482
390	259.349	0.38476	0.915493	0.680614	0.234879
391	259.305	0.384696	0.91784	0.680658	0.237183
392	248.34	0.368429	0.920188	0.69182	0.228367
393	246.263	0.365347	0.922535	0.693956	0.22858
394	246.263	0.365347	0.924883	0.693956	0.230927
395	245.279	0.363886	0.92723	0.69497	0.23226
396	245.279	0.363886	0.929577	0.69497	0.234607
397	244.334	0.362485	0.931925	0.695945	0.23598
398	232.28	0.344602	0.934272	0.708502	0.22577
399	230.307	0.341675	0.93662	0.710579	0.226041
400	228.291	0.338685	0.938967	0.712707	0.22626
401	226.235	0.335634	0.941315	0.714885	0.22643
402	222.244	0.329713	0.943662	0.71913	0.224532
403	220.287	0.326809	0.946009	0.721221	0.224788
404	218.253	0.323792	0.948357	0.723401	0.224956
405	218.21	0.323728	0.950704	0.723447	0.227257
406	217.268	0.322331	0.953052	0.724458	0.228593
407	217.225	0.322267	0.955399	0.724505	0.230894
408	216.28	0.320866	0.957746	0.725521	0.232226
409	214.265	0.317875	0.960094	0.727694	0.2324
410	204.228	0.302986	0.962441	0.73861	0.223832
411	204.226	0.302982	0.964789	0.738612	0.226177
412	203.198	0.301457	0.967136	0.73974	0.227396
413	202.254	0.300056	0.969484	0.740777	0.228707
414	190.199	0.282173	0.971831	0.754144	0.217687
415	188.227	0.279246	0.974178	0.756354	0.217825
416	188.227	0.279246	0.976526	0.756354	0.220172
417	186.211	0.276255	0.978873	0.758619	0.220254
418	181.191	0.268809	0.981221	0.764289	0.216931
419	176.172	0.261363	0.983568	0.770002	0.213567
420	174.2	0.258436	0.985915	0.772258	0.213657
421	165.192	0.245073	0.988263	0.782648	0.205615
422	160.173	0.237627	0.99061	0.788497	0.202113
423	146.146	0.216817	0.992958	0.805077	0.18788
424	131.175	0.194606	0.995305	0.823159	0.172146
425	117.148	0.173796	0.997653	0.840468	0.157184
426	89.0941	0.132177	1	0.876186	0.123814
427
428
429
430
431
432
433
434
435
436
437
438
439
440
441
442
443
444
445
446
447
448
449
450
451
452
453
454
455
456
457
458
459
460
461
462
463
464
465
466
467
468
469
470
471
472
473
474
475
476
477
478
479
480
481
482
483
484
485
486
487
488
489
490
491
492
493
494
495
496
497
498
499
500
501
502
503
504
505
506
507
508
509
510
511
512
513
514
515
516
517
518
519
520
521
522
523
524
525
526
527
528
529
530
531
532
533
534
535
536
537
538
539
540
541
542
543
544
545
546
547
548
549
550
551
552
553
554
555
556
557
558
559
560
561
562
563
564
565
566
567
568
569
570
571
572
573
574
575
576
577
578
579
580
581
582
583
584
585
586
587
588
589
590
591
592
593
594
595
596
597
598
599
600
601
602
603
604
605
606
607
608
609
610
611
612
613
614
615
616
617
618
619
620
621
622
623
624
625
626
627
628
629
630
631
632
633
634
635
636
637
638
639
640
641
642
643
644
645
646
647
648
649
650
651
652
653
654
655
656
657
658
659
660
661
662
663
664
665
666
667
668
669
670
671
672
673
674
675
676
677
678
679
680
681
682
683
684
685
686
687
688
689
690
691
692
693
694
695
696
697
698
699
700
701
702
703
704
705
706
707
708
709
710
711
712
713
714
715
716
717
718
719
720
721
722
723
724
725
726
727
728
729
730
731
732
733
734
735
736
737
738
739
740
741
742
743
744
745
746
747
748
749
750
751
752
753
754
755
756
757
758
759
760
761
762
763
764
765
766
767
768
769
770
771
772
773
774
775
776
777
778
779
780
781
782
783
784
785
786
787
788
789
790
791
792
793
794
795
796
797
798
799
800
801
802
803
804
805
806
807
808
809
810
811
812
813
814
815
816
817
818
819
820
821
822
823
824
825
826
827
828
829
830
831
832
833
834
835
836
837
838
839
840
841
842
843
844
845
846
847
848
849
850
851
852
853
854
855
856
857
858
859
860
861
862
863
864
865
866
867
868
869
870
871
872
873
874
875
876
877
878
879
880
881
882
883
884
885
886
887
888
889
890
891
892
893
894
895
896
897
898
899
900
901
902
903
904
905
906
907
908
909
910
911
912
913
914
915
916
917
918
919
920
921
922
923
924
925
926
927
928
929
930
931
932
933
934
935
936
937
938
939
940
941
942
943
944
945
946
947
948
949
950
951
952
953
954
955
956
957
958
959
960
961
962
963
964
965
966
967
968
969
970
971
972
973
974
975
976
977
978
979
980
981
982
983
984
985
986
987
988
989
990
991
992
993
994
995
996
997
998
999
1000

## Sheet: DE
	Protein sequence	>gi|760456928|gb|KIX83003.1| Glutamine synthetase [Bacillus subtilis]
		MAKYTREDIEKLVKEENVKYIRLQFTDILGTIKNVEIPVSQLGKALDNKVMFDGSSIEGFVRIEESDMYLYPDLNTFVIFPWTAEKGKVARFICDIYNPDGTPFEGDPRNNLKRILKEMEDLGFSDFNLGPEPEFFLFKLDEKGEPTLELNDKGGYFDLAPTDLGENCRRDIVLELEEMGFEIEASHHEVAPGQHEIDFKYAGAVRSCDDIQTFKLVVKTIARKHGLHATFMPKPLFGVNGSGMHCNLSLFKNGVNAFFDENADLQLSETAKHFIAGIVKHATSFTAVTNPTVNSYKRLVPGYEAPCYVAWSAQNRSPLIRIPASRGISTRVEVRSVDPAANPYLALSVLLAAGLDGIKNKLEAPAPIDRNIYVMSKEERMENGIVDLPATLAEALEEF…
	Number of cleavage fragments	172
	Average fragment mass M	1732.42
	Max exceedance probability Kstat	0.146935
Index	List of massesm	m / M	R_obs	R_nul	R_obs - R_nul
	(in descending order)	normalized	R (m / M)	exp(-m / M)
1	9308.72	5.37326	0.00581395	0.004639	0.00117495
2	7571.69	4.37059	0.0116279	0.0126437	-0.00101584
3	7001.04	4.0412	0.0174419	0.0175763	-0.000134488
4	6976.13	4.02682	0.0232558	0.017831	0.00542485
5	6533.59	3.77137	0.0290698	0.0230204	0.00604936
6	6290.29	3.63094	0.0348837	0.0264914	0.00839235
7	6078.04	3.50842	0.0406977	0.0299443	0.0107533
8	5962.95	3.44198	0.0465116	0.0320012	0.0145105
9	5777.77	3.33509	0.0523256	0.0356114	0.0167142
10	5662.68	3.26866	0.0581395	0.0380575	0.0200821
11	5507.36	3.179	0.0639535	0.0416272	0.0223263
12	4690.29	2.70737	0.0697674	0.066712	0.00305541
13	4390.02	2.53404	0.0755814	0.0793375	-0.00375607
14	3819.38	2.20465	0.0813953	0.110289	-0.0288934
15	3673.27	2.12031	0.0872093	0.119994	-0.0327846
16	3487.1	2.01285	0.0930233	0.133607	-0.0405837
17	3338.93	1.92732	0.0988372	0.145537	-0.0466998
18	3199.68	1.84695	0.104651	0.157718	-0.0530668
19	3158.66	1.82327	0.110465	0.161497	-0.0510315
20	3108.63	1.79439	0.116279	0.166229	-0.04995
21	3091.64	1.78458	0.122093	0.167867	-0.045774
22	2843.37	1.64128	0.127907	0.193733	-0.0658256
23	2697.04	1.55681	0.133721	0.210808	-0.0770874
24	2687.01	1.55102	0.139535	0.212032	-0.0724974
25	2616.03	1.51005	0.145349	0.2209	-0.0755511
26	2556.02	1.47541	0.151163	0.228686	-0.0775227
27	2461.75	1.42099	0.156977	0.241474	-0.0844973
28	2422.73	1.39847	0.162791	0.246974	-0.0841837
29	2416.71	1.395	0.168605	0.247834	-0.0792294
30	2365.76	1.36558	0.174419	0.255232	-0.0808138
31	2364.77	1.36501	0.180233	0.255378	-0.075145
32	2348.7	1.35573	0.186047	0.257758	-0.0717115
33	2344.67	1.35341	0.19186	0.258358	-0.0664972
34	2325.69	1.34245	0.197674	0.261204	-0.0635294
35	2270.59	1.31065	0.203488	0.269645	-0.066157
36	2249.59	1.29852	0.209302	0.272934	-0.063632
37	2220.57	1.28177	0.215116	0.277544	-0.0624281
38	2183.48	1.26037	0.22093	0.28355	-0.0626195
39	2163.39	1.24877	0.226744	0.286857	-0.0601128
40	2155.43	1.24418	0.232558	0.288178	-0.05562
41	2123.48	1.22573	0.238372	0.293542	-0.0551704
42	2108.51	1.21709	0.244186	0.296091	-0.0519046
43	2084.36	1.20315	0.25	0.300246	-0.050246
44	2057.31	1.18754	0.255814	0.304972	-0.0491581
45	1978.29	1.14193	0.261628	0.319203	-0.0575754
46	1942.2	1.12109	0.267442	0.325924	-0.0584819
47	1928.19	1.11301	0.273256	0.328569	-0.0553133
48	1917.13	1.10662	0.27907	0.330674	-0.0516041
49	1899.24	1.09629	0.284884	0.334107	-0.0492233
50	1894.17	1.09337	0.290698	0.335086	-0.0443881
51	1875.21	1.08243	0.296512	0.338773	-0.0422609
52	1874.1	1.08179	0.302326	0.33899	-0.0366641
53	1834.03	1.05865	0.30814	0.346922	-0.0387828
54	1833.09	1.05811	0.313953	0.347111	-0.0331573
55	1813.11	1.04658	0.319767	0.351138	-0.0313707
56	1813.08	1.04656	0.325581	0.351143	-0.0255618
57	1782.92	1.02915	0.331395	0.357309	-0.0259136
58	1761.95	1.01705	0.337209	0.361662	-0.0244526
59	1739.02	1.00381	0.343023	0.366479	-0.0234562
60	1684.95	0.972599	0.348837	0.378099	-0.029262
61	1654.83	0.955217	0.354651	0.384729	-0.0300774
62	1631.83	0.941938	0.360465	0.389872	-0.0294065
63	1628.86	0.940225	0.366279	0.39054	-0.024261
64	1615.83	0.932703	0.372093	0.393489	-0.0213957
65	1559.71	0.900311	0.377907	0.406443	-0.0285363
66	1552.8	0.896318	0.383721	0.408069	-0.0243483
67	1540.61	0.889285	0.389535	0.410949	-0.0214146
68	1536.61	0.886978	0.395349	0.411899	-0.01655
69	1526.59	0.881188	0.401163	0.41429	-0.0131275
70	1525.63	0.88064	0.406977	0.414518	-0.00754095
71	1524.6	0.880045	0.412791	0.414764	-0.00197364
72	1488.68	0.859308	0.418605	0.423455	-0.00485055
73	1482.61	0.855804	0.424419	0.424941	-0.000522641
74	1459.6	0.842521	0.430233	0.430624	-0.000391137
75	1451.7	0.837963	0.436047	0.432591	0.00345567
76	1444.63	0.833879	0.44186	0.434361	0.00749915
77	1437.66	0.829857	0.447674	0.436112	0.0115628
78	1421.53	0.820545	0.453488	0.440192	0.0132967
79	1416.62	0.81771	0.459302	0.441441	0.0178611
80	1399.57	0.807871	0.465116	0.445806	0.01931
81	1396.61	0.806162	0.47093	0.446569	0.0243617
82	1372.65	0.79233	0.476744	0.452789	0.0239555
83	1365.59	0.788259	0.482558	0.454636	0.0279224
84	1331.47	0.76856	0.488372	0.46368	0.0246917
85	1330.53	0.768018	0.494186	0.463932	0.0302543
86	1322.44	0.763348	0.5	0.466103	0.0338969
87	1308.51	0.755309	0.505814	0.469866	0.0359483
88	1298.34	0.749437	0.511628	0.472633	0.0389954
89	1286.38	0.742536	0.517442	0.475906	0.0415363
90	1268.45	0.732186	0.523256	0.480857	0.0423989
91	1255.41	0.724657	0.52907	0.484491	0.0445792
92	1226.37	0.707894	0.534884	0.492681	0.0422029
93	1216.38	0.702127	0.540698	0.49553	0.0451677
94	1212.37	0.699812	0.546512	0.496679	0.0498328
95	1183.28	0.683024	0.552326	0.505087	0.0472385
96	1156.3	0.667448	0.55814	0.513016	0.0451234
97	1152.23	0.665097	0.563953	0.514224	0.04973
98	1140.35	0.658239	0.569767	0.517762	0.0520054
99	1136.38	0.655949	0.575581	0.518949	0.0566323
100	1117.29	0.644931	0.581395	0.524699	0.0566963
101	1115.25	0.643755	0.587209	0.525316	0.0618929
102	1115.21	0.643728	0.593023	0.52533	0.067693
103	1104.2	0.637377	0.598837	0.528677	0.0701599
104	1102.25	0.63625	0.604651	0.529274	0.0753776
105	1096.22	0.632768	0.610465	0.53112	0.0793453
106	1071.2	0.618327	0.616279	0.538845	0.077434
107	1066.13	0.615402	0.622093	0.540424	0.0816694
108	1058.24	0.610847	0.627907	0.542891	0.0850163
109	1051.12	0.606737	0.633721	0.545127	0.0885941
110	1028.09	0.59344	0.639535	0.552423	0.0871115
111	1013.13	0.584809	0.645349	0.557212	0.0881368
112	1003.09	0.579013	0.651163	0.560451	0.0907114
113	987.161	0.569818	0.656977	0.565629	0.0913481
114	986.177	0.569249	0.662791	0.56595	0.0968404
115	965.031	0.557043	0.668605	0.572901	0.095704
116	962.048	0.555322	0.674419	0.573888	0.100531
117	933.047	0.538581	0.680233	0.583576	0.096657
118	912.967	0.52699	0.686047	0.590379	0.0956673
119	901.971	0.520643	0.69186	0.594138	0.0977223
120	898.045	0.518377	0.697674	0.595486	0.102188
121	889.96	0.51371	0.703488	0.598272	0.105217
122	888.93	0.513115	0.709302	0.598628	0.110675
123	872.976	0.503907	0.715116	0.604166	0.11095
124	853.942	0.49292	0.72093	0.61084	0.11009
125	848.954	0.49004	0.726744	0.612602	0.114143
126	846.053	0.488366	0.732558	0.613628	0.11893
127	843.973	0.487165	0.738372	0.614366	0.124006
128	821.845	0.474392	0.744186	0.622263	0.121923
129	818.899	0.472692	0.75	0.623322	0.126678
130	814.891	0.470378	0.755814	0.624766	0.131048
131	800.953	0.462333	0.761628	0.629813	0.131815
132	800.925	0.462316	0.767442	0.629823	0.137619
133	772.854	0.446113	0.773256	0.640111	0.133144
134	752.884	0.434586	0.77907	0.647533	0.131537
135	744.886	0.42997	0.784884	0.650529	0.134355
136	736.783	0.425292	0.790698	0.653579	0.137119
137	724.827	0.418391	0.796512	0.658105	0.138406
138	713.829	0.412042	0.802326	0.662296	0.140029
139	685.734	0.395825	0.80814	0.673124	0.135015
140	662.721	0.382542	0.813953	0.682126	0.131828
141	652.659	0.376733	0.819767	0.686099	0.133668
142	623.663	0.359996	0.825581	0.697679	0.127902
143	620.66	0.358262	0.831395	0.69889	0.132506
144	588.659	0.33979	0.837209	0.71192	0.12529
145	588.659	0.33979	0.843023	0.71192	0.131104
146	582.654	0.336325	0.848837	0.714391	0.134446
147	579.57	0.334544	0.854651	0.715664	0.138987
148	561.592	0.324167	0.860465	0.72313	0.137336
149	549.581	0.317234	0.866279	0.728161	0.138119
150	544.608	0.314363	0.872093	0.730254	0.141839
151	537.57	0.310301	0.877907	0.733226	0.14468
152	516.552	0.298168	0.883721	0.742176	0.141544
153	515.564	0.297598	0.889535	0.7426	0.146935
154	491.498	0.283707	0.895349	0.752987	0.142361
155	482.552	0.278543	0.901163	0.756886	0.144277
156	472.582	0.272788	0.906977	0.761254	0.145722
157	460.485	0.265805	0.912791	0.766589	0.146202
158	434.511	0.250812	0.918605	0.778169	0.140436
159	393.412	0.227089	0.924419	0.79685	0.127568
160	389.406	0.224776	0.930233	0.798695	0.131537
161	375.379	0.216679	0.936047	0.805188	0.130858
162	360.367	0.208014	0.94186	0.812196	0.129665
163	346.384	0.199942	0.947674	0.818778	0.128897
164	319.317	0.184319	0.953488	0.831671	0.121818
165	318.286	0.183724	0.959302	0.832165	0.127137
166	317.342	0.183179	0.965116	0.832619	0.132497
167	303.318	0.175084	0.97093	0.839387	0.131544
168	278.323	0.160656	0.976744	0.851585	0.125159
169	260.29	0.150247	0.982558	0.860496	0.122063
170	246.263	0.14215	0.988372	0.867491	0.120881
171	220.182	0.127095	0.994186	0.88065	0.113536
172	133.104	0.0768313	1	0.926046	0.073954
173
174
175
176
177
178
179
180
181
182
183
184
185
186
187
188
189
190
191
192
193
194
195
196
197
198
199
200
201
202
203
204
205
206
207
208
209
210
211
212
213
214
215
216
217
218
219
220
221
222
223
224
225
226
227
228
229
230
231
232
233
234
235
236
237
238
239
240
241
242
243
244
245
246
247
248
249
250
251
252
253
254
255
256
257
258
259
260
261
262
263
264
265
266
267
268
269
270
271
272
273
274
275
276
277
278
279
280
281
282
283
284
285
286
287
288
289
290
291
292
293
294
295
296
297
298
299
300
301
302
303
304
305
306
307
308
309
310
311
312
313
314
315
316
317
318
319
320
321
322
323
324
325
326
327
328
329
330
331
332
333
334
335
336
337
338
339
340
341
342
343
344
345
346
347
348
349
350
351
352
353
354
355
356
357
358
359
360
361
362
363
364
365
366
367
368
369
370
371
372
373
374
375
376
377
378
379
380
381
382
383
384
385
386
387
388
389
390
391
392
393
394
395
396
397
398
399
400
401
402
403
404
405
406
407
408
409
410
411
412
413
414
415
416
417
418
419
420
421
422
423
424
425
426
427
428
429
430
431
432
433
434
435
436
437
438
439
440
441
442
443
444
445
446
447
448
449
450
451
452
453
454
455
456
457
458
459
460
461
462
463
464
465
466
467
468
469
470
471
472
473
474
475
476
477
478
479
480
481
482
483
484
485
486
487
488
489
490
491
492
493
494
495
496
497
498
499
500
501
502
503
504
505
506
507
508
509
510
511
512
513
514
515
516
517
518
519
520
521
522
523
524
525
526
527
528
529
530
531
532
533
534
535
536
537
538
539
540
541
542
543
544
545
546
547
548
549
550
551
552
553
554
555
556
557
558
559
560
561
562
563
564
565
566
567
568
569
570
571
572
573
574
575
576
577
578
579
580
581
582
583
584
585
586
587
588
589
590
591
592
593
594
595
596
597
598
599
600
601
602
603
604
605
606
607
608
609
610
611
612
613
614
615
616
617
618
619
620
621
622
623
624
625
626
627
628
629
630
631
632
633
634
635
636
637
638
639
640
641
642
643
644
645
646
647
648
649
650
651
652
653
654
655
656
657
658
659
660
661
662
663
664
665
666
667
668
669
670
671
672
673
674
675
676
677
678
679
680
681
682
683
684
685
686
687
688
689
690
691
692
693
694
695
696
697
698
699
700
701
702
703
704
705
706
707
708
709
710
711
712
713
714
715
716
717
718
719
720
721
722
723
724
725
726
727
728
729
730
731
732
733
734
735
736
737
738
739
740
741
742
743
744
745
746
747
748
749
750
751
752
753
754
755
756
757
758
759
760
761
762
763
764
765
766
767
768
769
770
771
772
773
774
775
776
777
778
779
780
781
782
783
784
785
786
787
788
789
790
791
792
793
794
795
796
797
798
799
800
801
802
803
804
805
806
807
808
809
810
811
812
813
814
815
816
817
818
819
820
821
822
823
824
825
826
827
828
829
830
831
832
833
834
835
836
837
838
839
840
841
842
843
844
845
846
847
848
849
850
851
852
853
854
855
856
857
858
859
860
861
862
863
864
865
866
867
868
869
870
871
872
873
874
875
876
877
878
879
880
881
882
883
884
885
886
887
888
889
890
891
892
893
894
895
896
897
898
899
900
901
902
903
904
905
906
907
908
909
910
911
912
913
914
915
916
917
918
919
920
921
922
923
924
925
926
927
928
929
930
931
932
933
934
935
936
937
938
939
940
941
942
943
944
945
946
947
948
949
950
951
952
953
954
955
956
957
958
959
960
961
962
963
964
965
966
967
968
969
970
971
972
973
974
975
976
977
978
979
980
981
982
983
984
985
986
987
988
989
990
991
992
993
994
995
996
997
998
999
1000

## Sheet: DEK
	Protein sequence	>gi|760456928|gb|KIX83003.1| Glutamine synthetase [Bacillus subtilis]
		MAKYTREDIEKLVKEENVKYIRLQFTDILGTIKNVEIPVSQLGKALDNKVMFDGSSIEGFVRIEESDMYLYPDLNTFVIFPWTAEKGKVARFICDIYNPDGTPFEGDPRNNLKRILKEMEDLGFSDFNLGPEPEFFLFKLDEKGEPTLELNDKGGYFDLAPTDLGENCRRDIVLELEEMGFEIEASHHEVAPGQHEIDFKYAGAVRSCDDIQTFKLVVKTIARKHGLHATFMPKPLFGVNGSGMHCNLSLFKNGVNAFFDENADLQLSETAKHFIAGIVKHATSFTAVTNPTVNSYKRLVPGYEAPCYVAWSAQNRSPLIRIPASRGISTRVEVRSVDPAANPYLALSVLLAAGLDGIKNKLEAPAPIDRNIYVMSKEERMENGIVDLPATLAEALEEF…
	Number of cleavage fragments	246
	Average fragment mass M	1204.8
	Max exceedance probability Kstat	0.182188
Index	List of massesm	m / M	R_obs	R_nul	R_obs - R_nul
	(in descending order)	normalized	R (m / M)	exp(-m / M)
1	6322.3	5.2476	0.00406504	0.00526015	-0.00119511
2	5834.61	4.84281	0.00813008	0.00788486	0.000245223
3	5805.74	4.81885	0.0121951	0.00807609	0.00411903
4	5507.36	4.57118	0.0162602	0.0103457	0.00591446
5	4035.63	3.34963	0.0203252	0.0350974	-0.0147722
6	4014.62	3.33219	0.0243902	0.0357147	-0.0113245
7	3611.3	2.99743	0.0284553	0.049915	-0.0214597
8	3519.02	2.92084	0.0325203	0.0538886	-0.0213682
9	3215.56	2.66896	0.0365854	0.0693242	-0.0327388
10	3199.68	2.65578	0.0406504	0.070244	-0.0295936
11	3041.6	2.52457	0.0447154	0.0800927	-0.0353772
12	3004.44	2.49373	0.0487805	0.0826016	-0.0338211
13	2915.29	2.41973	0.0528455	0.0889454	-0.0360999
14	2866.35	2.37911	0.0569106	0.0926326	-0.035722
15	2704.08	2.24443	0.0609756	0.105988	-0.0450128
16	2652.95	2.20198	0.0650407	0.110584	-0.045543
17	2624.08	2.17802	0.0691057	0.113266	-0.0441599
18	2422.73	2.0109	0.0731707	0.133868	-0.0606969
19	2416.71	2.00591	0.0772358	0.134538	-0.0573025
20	2348.74	1.94949	0.0813008	0.142347	-0.061046
21	2325.69	1.93036	0.0853659	0.145097	-0.0597307
22	2220.57	1.8431	0.0894309	0.158325	-0.0688946
23	2147.66	1.78259	0.0934959	0.168203	-0.0747068
24	2104.39	1.74667	0.097561	0.174353	-0.0767921
25	2047.21	1.69921	0.101626	0.182827	-0.0812011
26	2023.36	1.67942	0.105691	0.186483	-0.0807916
27	2022.42	1.67864	0.109756	0.186628	-0.0768723
28	1957.19	1.62449	0.113821	0.197011	-0.0831903
29	1955.25	1.62288	0.117886	0.197329	-0.0794428
30	1942.2	1.61205	0.121951	0.199478	-0.0775266
31	1921.26	1.59467	0.126016	0.202975	-0.0769582
32	1917.13	1.59125	0.130081	0.203672	-0.0735903
33	1882.96	1.56288	0.134146	0.209531	-0.075385
34	1874.1	1.55553	0.138211	0.211077	-0.0728656
35	1838.01	1.52557	0.142276	0.217497	-0.0752202
36	1834.03	1.52227	0.146341	0.218216	-0.0718742
37	1833.09	1.52149	0.150407	0.218386	-0.0679797
38	1817.13	1.50825	0.154472	0.221298	-0.0668261
39	1815.03	1.5065	0.158537	0.221685	-0.0631482
40	1809.18	1.50164	0.162602	0.222764	-0.0601619
41	1755.09	1.45675	0.166667	0.232992	-0.0663256
42	1751.06	1.4534	0.170732	0.233773	-0.0630417
43	1708.06	1.41771	0.174797	0.242268	-0.0674709
44	1684.95	1.39853	0.178862	0.24696	-0.0680982
45	1681.01	1.39526	0.182927	0.247769	-0.0648417
46	1673.86	1.38933	0.186992	0.249243	-0.0622508
47	1654.84	1.37354	0.191057	0.253209	-0.0621519
48	1654.83	1.37354	0.195122	0.25321	-0.0580881
49	1645.06	1.36543	0.199187	0.255272	-0.0560846
50	1631.83	1.35444	0.203252	0.258092	-0.0548395
51	1628.86	1.35198	0.207317	0.258728	-0.051411
52	1615.83	1.34116	0.211382	0.261542	-0.0501595
53	1610.85	1.33703	0.215447	0.262625	-0.0471782
54	1584.83	1.31544	0.219512	0.268357	-0.0488453
55	1574.86	1.30715	0.223577	0.270589	-0.0470116
56	1565.83	1.29966	0.227642	0.272624	-0.0449814
57	1552.8	1.28884	0.231707	0.275589	-0.043882
58	1540.61	1.27873	0.235772	0.278391	-0.0426183
59	1536.61	1.27541	0.239837	0.279316	-0.0394785
60	1526.59	1.26709	0.243902	0.281651	-0.0377483
61	1524.6	1.26544	0.247967	0.282114	-0.0341468
62	1488.68	1.23562	0.252033	0.290653	-0.0386207
63	1482.7	1.23066	0.256098	0.2921	-0.0360023
64	1459.6	1.21149	0.260163	0.297754	-0.0375919
65	1444.63	1.19906	0.264228	0.301478	-0.03725
66	1444.57	1.19901	0.268293	0.301492	-0.0331996
67	1441.61	1.19655	0.272358	0.302234	-0.0298764
68	1437.66	1.19328	0.276423	0.303226	-0.0268033
69	1431.65	1.18829	0.280488	0.304742	-0.0242545
70	1425.62	1.18329	0.284553	0.306271	-0.0217177
71	1423.68	1.18168	0.288618	0.306764	-0.0181463
72	1421.53	1.17989	0.292683	0.307314	-0.0146306
73	1416.62	1.17581	0.296748	0.308569	-0.0118208
74	1396.61	1.15921	0.300813	0.313735	-0.0129224
75	1382.62	1.1476	0.304878	0.317399	-0.0125206
76	1372.65	1.13932	0.308943	0.320038	-0.011095
77	1354.44	1.1242	0.313008	0.324912	-0.0119039
78	1331.47	1.10514	0.317073	0.331166	-0.0140928
79	1330.53	1.10436	0.321138	0.331424	-0.010286
80	1322.44	1.09764	0.325203	0.333657	-0.00845372
81	1312.31	1.08924	0.329268	0.336472	-0.0072039
82	1308.51	1.08608	0.333333	0.337537	-0.00420332
83	1298.34	1.07764	0.337398	0.340398	-0.00300011
84	1286.38	1.06771	0.341463	0.343793	-0.00232982
85	1270.45	1.05449	0.345528	0.348369	-0.00284009
86	1268.45	1.05283	0.349593	0.348948	0.000645325
87	1240.38	1.02953	0.353659	0.357173	-0.00351481
88	1226.37	1.0179	0.357724	0.361352	-0.00362875
89	1216.38	1.00961	0.361789	0.364361	-0.00257233
90	1212.37	1.00628	0.365854	0.365576	0.000277395
91	1191.28	0.988778	0.369919	0.372031	-0.00211242
92	1190.45	0.988089	0.373984	0.372287	0.00169633
93	1189.29	0.987126	0.378049	0.372646	0.0054025
94	1186.42	0.984742	0.382114	0.373535	0.00857833
95	1184.45	0.983108	0.386179	0.374146	0.0120324
96	1183.37	0.982214	0.390244	0.374481	0.0157628
97	1183.28	0.982142	0.394309	0.374508	0.0198008
98	1176.35	0.976387	0.398374	0.376669	0.0217046
99	1156.3	0.959744	0.402439	0.382991	0.0194481
100	1152.23	0.956364	0.406504	0.384288	0.0222163
101	1140.35	0.946503	0.410569	0.388096	0.0224731
102	1138.35	0.944849	0.414634	0.388738	0.0258958
103	1136.38	0.94321	0.418699	0.389376	0.0293231
104	1130.22	0.938096	0.422764	0.391372	0.031392
105	1117.29	0.927365	0.426829	0.395595	0.0312346
106	1115.21	0.925636	0.430894	0.396279	0.0346151
107	1104.2	0.916504	0.434959	0.399915	0.0350445
108	1096.22	0.909876	0.439024	0.402574	0.0364502
109	1081.3	0.89749	0.443089	0.407591	0.0354982
110	1075.36	0.892564	0.447154	0.409604	0.0375503
111	1071.2	0.889112	0.45122	0.411021	0.0401988
112	1067.21	0.885797	0.455285	0.412385	0.0428992
113	1066.13	0.884905	0.45935	0.412753	0.0465963
114	1058.24	0.878356	0.463415	0.415465	0.0479492
115	1056.12	0.87659	0.46748	0.4162	0.0512801
116	1055.2	0.87583	0.471545	0.416516	0.0550285
117	1055.11	0.875755	0.47561	0.416547	0.0590625
118	1052.21	0.87335	0.479675	0.417551	0.0621242
119	1051.12	0.872445	0.48374	0.417928	0.0658115
120	1028.09	0.853326	0.487805	0.425996	0.0618092
121	1027.32	0.852689	0.49187	0.426267	0.0656029
122	1013.13	0.840915	0.495935	0.431316	0.0646193
123	1012.04	0.84001	0.5	0.431706	0.068294
124	1010.22	0.838496	0.504065	0.43236	0.0717049
125	1008.2	0.836823	0.50813	0.433084	0.0750459
126	1003.09	0.83258	0.512195	0.434926	0.0772694
127	987.031	0.81925	0.51626	0.440762	0.075498
128	986.177	0.81854	0.520325	0.441075	0.0792503
129	984.089	0.816808	0.52439	0.44184	0.0825504
130	965.031	0.800989	0.528455	0.448885	0.0795705
131	962.048	0.798514	0.53252	0.449997	0.082523
132	958.123	0.795256	0.536585	0.451466	0.0851195
133	941.027	0.781065	0.54065	0.457918	0.0827325
134	933.047	0.774442	0.544715	0.460961	0.0837547
135	924.963	0.767732	0.54878	0.464064	0.0847163
136	918.119	0.762052	0.552846	0.466708	0.0861378
137	915.014	0.759474	0.556911	0.467912	0.0889982
138	913.001	0.757804	0.560976	0.468695	0.092281
139	912.967	0.757775	0.565041	0.468708	0.0963326
140	901.971	0.748649	0.569106	0.473005	0.0961006
141	898.045	0.74539	0.573171	0.474549	0.0986215
142	889.016	0.737896	0.577236	0.478119	0.0991171
143	888.93	0.737824	0.581301	0.478153	0.103148
144	884.089	0.733807	0.585366	0.480078	0.105288
145	872.976	0.724583	0.589431	0.484527	0.104904
146	853.942	0.708784	0.593496	0.492242	0.101254
147	848.954	0.704644	0.597561	0.494284	0.103277
148	846.053	0.702236	0.601626	0.495476	0.10615
149	843.973	0.700509	0.605691	0.496333	0.109359
150	841.018	0.698057	0.609756	0.497551	0.112205
151	832.955	0.691364	0.613821	0.500892	0.112929
152	824.929	0.684703	0.617886	0.50424	0.113646
153	822.978	0.683083	0.621951	0.505057	0.116894
154	821.845	0.682143	0.626016	0.505533	0.120484
155	818.899	0.679698	0.630081	0.50677	0.123311
156	814.891	0.676371	0.634146	0.508459	0.125687
157	805.945	0.668946	0.638211	0.512248	0.125963
158	800.953	0.664803	0.642276	0.514375	0.127901
159	800.925	0.664779	0.646341	0.514387	0.131954
160	772.854	0.641479	0.650407	0.526513	0.123894
161	752.884	0.624904	0.654472	0.535313	0.119159
162	750.85	0.623216	0.658537	0.536217	0.122319
163	744.886	0.618266	0.662602	0.538878	0.123724
164	743.861	0.617415	0.666667	0.539337	0.12733
165	736.783	0.61154	0.670732	0.542515	0.128217
166	735.835	0.610754	0.674797	0.542942	0.131855
167	728.93	0.605023	0.678862	0.546062	0.1328
168	724.827	0.601617	0.682927	0.547925	0.135002
169	713.829	0.592488	0.686992	0.55295	0.134042
170	700.879	0.581739	0.691057	0.558925	0.132131
171	692.742	0.574986	0.695122	0.562713	0.132409
172	690.707	0.573297	0.699187	0.563664	0.135523
173	685.734	0.569169	0.703252	0.565995	0.137257
174	682.688	0.566641	0.707317	0.567428	0.139889
175	662.721	0.550068	0.711382	0.57691	0.134472
176	657.811	0.545993	0.715447	0.579267	0.136181
177	652.659	0.541716	0.719512	0.581749	0.137763
178	644.679	0.535093	0.723577	0.585615	0.137962
179	643.825	0.534384	0.727642	0.58603	0.141612
180	635.761	0.527691	0.731707	0.589966	0.141742
181	623.663	0.51765	0.735772	0.59592	0.139853
182	620.66	0.515156	0.739837	0.597407	0.14243
183	617.657	0.512664	0.743902	0.598898	0.145004
184	616.712	0.51188	0.747967	0.599368	0.1486
185	588.659	0.488595	0.752033	0.613488	0.138545
186	588.659	0.488595	0.756098	0.613488	0.14261
187	587.72	0.487816	0.760163	0.613966	0.146197
188	582.654	0.483611	0.764228	0.616553	0.147675
189	579.57	0.481051	0.768293	0.618133	0.150159
190	567.599	0.471116	0.772358	0.624305	0.148052
191	561.592	0.466129	0.776423	0.627426	0.148997
192	559.62	0.464493	0.780488	0.628454	0.152034
193	558.679	0.463711	0.784553	0.628945	0.155608
194	557.56	0.462783	0.788618	0.629529	0.159089
195	549.581	0.45616	0.792683	0.633712	0.158971
196	544.608	0.452032	0.796748	0.636334	0.160414
197	537.57	0.446191	0.800813	0.640062	0.160751
198	528.696	0.438825	0.804878	0.644794	0.160084
199	522.528	0.433705	0.808943	0.648103	0.16084
200	521.614	0.432947	0.813008	0.648595	0.164413
201	516.552	0.428745	0.817073	0.651326	0.165747
202	515.564	0.427925	0.821138	0.65186	0.169278
203	510.606	0.42381	0.825203	0.654548	0.170655
204	503.553	0.417956	0.829268	0.658391	0.170877
205	502.568	0.417139	0.833333	0.65893	0.174404
206	491.498	0.407951	0.837398	0.665012	0.172387
207	488.541	0.405496	0.841463	0.666646	0.174817
208	486.656	0.403931	0.845528	0.66769	0.177838
209	482.552	0.400525	0.849593	0.669968	0.179625
210	475.647	0.394794	0.853659	0.673819	0.17984
211	472.582	0.39225	0.857724	0.675535	0.182188
212	460.485	0.382209	0.861789	0.682353	0.179436
213	457.614	0.379826	0.865854	0.68398	0.181873
214	434.511	0.36065	0.869919	0.697223	0.172696
215	407.439	0.33818	0.873984	0.713067	0.160917
216	393.412	0.326538	0.878049	0.721417	0.156631
217	389.406	0.323212	0.882114	0.72382	0.158294
218	388.464	0.322431	0.886179	0.724386	0.161793
219	388.421	0.322395	0.890244	0.724412	0.165832
220	375.379	0.31157	0.894309	0.732297	0.162012
221	360.367	0.29911	0.898374	0.741478	0.156896
222	360.367	0.29911	0.902439	0.741478	0.160961
223	359.426	0.298329	0.906504	0.742058	0.164447
224	358.481	0.297545	0.910569	0.742639	0.16793
225	348.461	0.289227	0.914634	0.748842	0.165792
226	348.313	0.289105	0.918699	0.748934	0.169765
227	346.384	0.287503	0.922764	0.750134	0.17263
228	331.415	0.275079	0.926829	0.759512	0.167318
229	319.317	0.265038	0.930894	0.767177	0.163717
230	318.373	0.264254	0.934959	0.767778	0.167181
231	318.286	0.264182	0.939024	0.767834	0.171191
232	317.342	0.263398	0.943089	0.768436	0.174654
233	316.401	0.262617	0.947154	0.769036	0.178118
234	303.318	0.251758	0.95122	0.777432	0.173787
235	293.366	0.243498	0.955285	0.783881	0.171403
236	278.323	0.231012	0.95935	0.79373	0.16562
237	276.246	0.229288	0.963415	0.795099	0.168315
238	260.293	0.216047	0.96748	0.805697	0.161782
239	260.29	0.216045	0.971545	0.805699	0.165845
240	246.263	0.204402	0.97561	0.815135	0.160475
241	220.182	0.182754	0.979675	0.832973	0.146702
242	217.268	0.180336	0.98374	0.83499	0.14875
243	203.241	0.168693	0.987805	0.844768	0.143037
244	147.131	0.122121	0.99187	0.885042	0.106828
245	146.189	0.121339	0.995935	0.885733	0.110202
246	133.104	0.110478	1	0.895406	0.104594
247
248
249
250
251
252
253
254
255
256
257
258
259
260
261
262
263
264
265
266
267
268
269
270
271
272
273
274
275
276
277
278
279
280
281
282
283
284
285
286
287
288
289
290
291
292
293
294
295
296
297
298
299
300
301
302
303
304
305
306
307
308
309
310
311
312
313
314
315
316
317
318
319
320
321
322
323
324
325
326
327
328
329
330
331
332
333
334
335
336
337
338
339
340
341
342
343
344
345
346
347
348
349
350
351
352
353
354
355
356
357
358
359
360
361
362
363
364
365
366
367
368
369
370
371
372
373
374
375
376
377
378
379
380
381
382
383
384
385
386
387
388
389
390
391
392
393
394
395
396
397
398
399
400
401
402
403
404
405
406
407
408
409
410
411
412
413
414
415
416
417
418
419
420
421
422
423
424
425
426
427
428
429
430
431
432
433
434
435
436
437
438
439
440
441
442
443
444
445
446
447
448
449
450
451
452
453
454
455
456
457
458
459
460
461
462
463
464
465
466
467
468
469
470
471
472
473
474
475
476
477
478
479
480
481
482
483
484
485
486
487
488
489
490
491
492
493
494
495
496
497
498
499
500
501
502
503
504
505
506
507
508
509
510
511
512
513
514
515
516
517
518
519
520
521
522
523
524
525
526
527
528
529
530
531
532
533
534
535
536
537
538
539
540
541
542
543
544
545
546
547
548
549
550
551
552
553
554
555
556
557
558
559
560
561
562
563
564
565
566
567
568
569
570
571
572
573
574
575
576
577
578
579
580
581
582
583
584
585
586
587
588
589
590
591
592
593
594
595
596
597
598
599
600
601
602
603
604
605
606
607
608
609
610
611
612
613
614
615
616
617
618
619
620
621
622
623
624
625
626
627
628
629
630
631
632
633
634
635
636
637
638
639
640
641
642
643
644
645
646
647
648
649
650
651
652
653
654
655
656
657
658
659
660
661
662
663
664
665
666
667
668
669
670
671
672
673
674
675
676
677
678
679
680
681
682
683
684
685
686
687
688
689
690
691
692
693
694
695
696
697
698
699
700
701
702
703
704
705
706
707
708
709
710
711
712
713
714
715
716
717
718
719
720
721
722
723
724
725
726
727
728
729
730
731
732
733
734
735
736
737
738
739
740
741
742
743
744
745
746
747
748
749
750
751
752
753
754
755
756
757
758
759
760
761
762
763
764
765
766
767
768
769
770
771
772
773
774
775
776
777
778
779
780
781
782
783
784
785
786
787
788
789
790
791
792
793
794
795
796
797
798
799
800
801
802
803
804
805
806
807
808
809
810
811
812
813
814
815
816
817
818
819
820
821
822
823
824
825
826
827
828
829
830
831
832
833
834
835
836
837
838
839
840
841
842
843
844
845
846
847
848
849
850
851
852
853
854
855
856
857
858
859
860
861
862
863
864
865
866
867
868
869
870
871
872
873
874
875
876
877
878
879
880
881
882
883
884
885
886
887
888
889
890
891
892
893
894
895
896
897
898
899
900
901
902
903
904
905
906
907
908
909
910
911
912
913
914
915
916
917
918
919
920
921
922
923
924
925
926
927
928
929
930
931
932
933
934
935
936
937
938
939
940
941
942
943
944
945
946
947
948
949
950
951
952
953
954
955
956
957
958
959
960
961
962
963
964
965
966
967
968
969
970
971
972
973
974
975
976
977
978
979
980
981
982
983
984
985
986
987
988
989
990
991
992
993
994
995
996
997
998
999
1000

## Sheet: FLMWY
	Protein sequence	>gi|760456928|gb|KIX83003.1| Glutamine synthetase [Bacillus subtilis]
		MAKYTREDIEKLVKEENVKYIRLQFTDILGTIKNVEIPVSQLGKALDNKVMFDGSSIEGFVRIEESDMYLYPDLNTFVIFPWTAEKGKVARFICDIYNPDGTPFEGDPRNNLKRILKEMEDLGFSDFNLGPEPEFFLFKLDEKGEPTLELNDKGGYFDLAPTDLGENCRRDIVLELEEMGFEIEASHHEVAPGQHEIDFKYAGAVRSCDDIQTFKLVVKTIARKHGLHATFMPKPLFGVNGSGMHCNLSLFKNGVNAFFDENADLQLSETAKHFIAGIVKHATSFTAVTNPTVNSYKRLVPGYEAPCYVAWSAQNRSPLIRIPASRGISTRVEVRSVDPAANPYLALSVLLAAGLDGIKNKLEAPAPIDRNIYVMSKEERMENGIVDLPATLAEALEEF…
	Number of cleavage fragments	254
	Average fragment mass M	1184.07
	Max exceedance probability Kstat	0.186801
Index	List of massesm	m / M	R_obs	R_nul	R_obs - R_nul
	(in descending order)	normalized	R (m / M)	exp(-m / M)
1	4048.62	3.41924	0.00393701	0.0327373	-0.0288003
2	3876.43	3.27382	0.00787402	0.0378615	-0.0299875
3	3701	3.12566	0.011811	0.0439081	-0.0320971
4	3692.2	3.11822	0.015748	0.0442357	-0.0284877
5	3321.87	2.80547	0.019685	0.0604785	-0.0407935
6	3092.46	2.61172	0.023622	0.0734083	-0.0497863
7	3022.5	2.55264	0.0275591	0.0778761	-0.0503171
8	2838.26	2.39704	0.0314961	0.090987	-0.059491
9	2827.34	2.38781	0.0354331	0.0918302	-0.0563971
10	2689.11	2.27107	0.0393701	0.103201	-0.0638314
11	2638.8	2.22859	0.0433071	0.10768	-0.0643734
12	2540.73	2.14576	0.0472441	0.116979	-0.069735
13	2442.77	2.06303	0.0511811	0.127069	-0.0758874
14	2375.75	2.00643	0.0551181	0.134468	-0.0793502
15	2356.81	1.99043	0.0590551	0.136637	-0.0775814
16	2355.67	1.98947	0.0629921	0.136768	-0.0737757
17	2354.79	1.98872	0.0669291	0.13687	-0.0699407
18	2339.68	1.97596	0.0708661	0.138628	-0.067762
19	2336.5	1.97328	0.0748031	0.139	-0.0641971
20	2291.59	1.93535	0.0787402	0.144374	-0.0656338
21	2286.58	1.93112	0.0826772	0.144986	-0.0623086
22	2257.63	1.90667	0.0866142	0.148574	-0.06196
23	2250.42	1.90058	0.0905512	0.149481	-0.0589303
24	2249.59	1.89987	0.0944882	0.149587	-0.0550993
25	2249.38	1.8997	0.0984252	0.149613	-0.0511881
26	2244.77	1.89581	0.102362	0.150197	-0.0478344
27	2209.61	1.86611	0.106299	0.154724	-0.0484245
28	2185.51	1.84576	0.110236	0.157905	-0.047669
29	2153.38	1.81863	0.114173	0.162248	-0.0480752
30	2132.48	1.80097	0.11811	0.165139	-0.0470285
31	2115.45	1.78659	0.122047	0.16753	-0.0454824
32	2111.47	1.78323	0.125984	0.168094	-0.0421095
33	2045.15	1.72722	0.129921	0.177778	-0.0478564
34	2027.31	1.71215	0.133858	0.180477	-0.0466189
35	1993.24	1.68338	0.137795	0.185744	-0.0479492
36	1980.25	1.67241	0.141732	0.187794	-0.0460617
37	1944.22	1.64198	0.145669	0.193596	-0.047927
38	1934.06	1.6334	0.149606	0.195264	-0.0456582
39	1931.13	1.63092	0.153543	0.195749	-0.0422057
40	1919.35	1.62097	0.15748	0.197706	-0.0402258
41	1918.06	1.61989	0.161417	0.197921	-0.0365035
42	1915.19	1.61747	0.165354	0.198401	-0.0330464
43	1914.16	1.6166	0.169291	0.198573	-0.0292822
44	1902.15	1.60645	0.173228	0.200599	-0.0273702
45	1900.14	1.60475	0.177165	0.20094	-0.0237745
46	1840.15	1.55409	0.181102	0.211383	-0.0302802
47	1813.11	1.53125	0.185039	0.216266	-0.0312263
48	1806.04	1.52528	0.188976	0.21756	-0.0285838
49	1792	1.51342	0.192913	0.220155	-0.0272418
50	1775.94	1.49986	0.19685	0.223161	-0.0263103
51	1770.89	1.49559	0.200787	0.224116	-0.0233287
52	1767.1	1.49239	0.204724	0.224834	-0.0201095
53	1764.86	1.49051	0.208661	0.225259	-0.0165974
54	1759.96	1.48636	0.212598	0.226194	-0.0135952
55	1749.09	1.47718	0.216535	0.22828	-0.0117444
56	1717.81	1.45077	0.220472	0.234391	-0.0139182
57	1714.01	1.44756	0.224409	0.235143	-0.010734
58	1678.01	1.41716	0.228346	0.242402	-0.0140558
59	1676.86	1.41618	0.232283	0.242638	-0.0103549
60	1673.86	1.41365	0.23622	0.243254	-0.0070334
61	1671.89	1.41198	0.240157	0.243659	-0.00350187
62	1665.95	1.40697	0.244094	0.244884	-0.000789408
63	1642.7	1.38733	0.248031	0.24974	-0.00170863
64	1628.77	1.37557	0.251969	0.252697	-0.000727999
65	1623.84	1.37141	0.255906	0.253749	0.00215619
66	1577.76	1.33249	0.259843	0.263821	-0.00397829
67	1563.77	1.32068	0.26378	0.266955	-0.00317515
68	1554.82	1.31312	0.267717	0.26898	-0.00126343
69	1553.65	1.31212	0.271654	0.269247	0.00240614
70	1545.68	1.3054	0.275591	0.271065	0.00452603
71	1525.72	1.28854	0.279528	0.275674	0.00385381
72	1523.76	1.28689	0.283465	0.276129	0.00733542
73	1511.74	1.27673	0.287402	0.278948	0.00845396
74	1496.74	1.26406	0.291339	0.282503	0.00883519
75	1496.65	1.26399	0.295276	0.282525	0.0127508
76	1488.72	1.25729	0.299213	0.284423	0.0147892
77	1462.85	1.23544	0.30315	0.290708	0.0124421
78	1430.58	1.20819	0.307087	0.298738	0.00834851
79	1424.62	1.20316	0.311024	0.300245	0.0107788
80	1416.62	1.19639	0.314961	0.302282	0.0126784
81	1410.6	1.19132	0.318898	0.303821	0.015077
82	1397.63	1.18036	0.322835	0.307167	0.0156678
83	1395.64	1.17868	0.326772	0.307685	0.0190868
84	1390.65	1.17446	0.330709	0.308985	0.0217235
85	1382.51	1.16759	0.334646	0.311115	0.0235303
86	1371.55	1.15834	0.338583	0.314009	0.0245741
87	1365.55	1.15327	0.34252	0.315604	0.0269156
88	1354.54	1.14397	0.346457	0.318551	0.0279053
89	1354.5	1.14393	0.350394	0.318564	0.0318299
90	1334.61	1.12714	0.354331	0.323958	0.0303725
91	1316.5	1.11184	0.358268	0.328952	0.0293154
92	1288.46	1.08816	0.362205	0.336836	0.0253692
93	1276.45	1.07802	0.366142	0.340268	0.0258733
94	1274.54	1.07641	0.370079	0.340818	0.0292607
95	1263.43	1.06702	0.374016	0.344032	0.0299838
96	1258.4	1.06277	0.377953	0.345497	0.0324558
97	1254.42	1.05941	0.38189	0.346659	0.0352308
98	1251.31	1.05679	0.385827	0.347569	0.0382573
99	1235.4	1.04335	0.389764	0.352273	0.0374905
100	1233.32	1.04159	0.393701	0.352893	0.0408082
101	1228.37	1.03742	0.397638	0.354369	0.0432684
102	1221.51	1.03162	0.401575	0.356429	0.045146
103	1212.45	1.02397	0.405512	0.359166	0.0463462
104	1188.45	1.0037	0.409449	0.36652	0.0429284
105	1174.34	0.991782	0.413386	0.370915	0.0424708
106	1166.25	0.984952	0.417323	0.373457	0.0438658
107	1143.35	0.965611	0.42126	0.380751	0.0405093
108	1141.29	0.963867	0.425197	0.381415	0.0437817
109	1141.26	0.963846	0.429134	0.381423	0.0477106
110	1130.22	0.954518	0.433071	0.384998	0.0480733
111	1129.28	0.953723	0.437008	0.385304	0.0517041
112	1122.35	0.947872	0.440945	0.387565	0.0533801
113	1118.36	0.944502	0.444882	0.388873	0.0560087
114	1118.34	0.944489	0.448819	0.388878	0.0599406
115	1112.22	0.939319	0.452756	0.390894	0.0618619
116	1106.29	0.934311	0.456693	0.392856	0.0638365
117	1099.3	0.928404	0.46063	0.395184	0.0654459
118	1096.25	0.925833	0.464567	0.396201	0.0683655
119	1088.22	0.919051	0.468504	0.398897	0.0696065
120	1070.22	0.903847	0.472441	0.405009	0.0674324
121	1064.12	0.898694	0.476378	0.407101	0.0692768
122	1060.17	0.895365	0.480315	0.408459	0.0718563
123	1049.15	0.886052	0.484252	0.41228	0.0719717
124	1043.19	0.88102	0.488189	0.41436	0.073829
125	1042.11	0.880111	0.492126	0.414737	0.0773889
126	1041.28	0.879404	0.496063	0.41503	0.0810328
127	1028.09	0.868264	0.5	0.419679	0.0803206
128	1023.2	0.864137	0.503937	0.421415	0.082522
129	1017.15	0.859025	0.507874	0.423575	0.0842993
130	1015.09	0.857291	0.511811	0.42431	0.087501
131	1013.2	0.855696	0.515748	0.424987	0.0907608
132	1009.2	0.852317	0.519685	0.426426	0.0932594
133	1008.14	0.851418	0.523622	0.426809	0.0968129
134	1003.12	0.84718	0.527559	0.428622	0.0989369
135	998.118	0.842955	0.531496	0.430437	0.101059
136	982.101	0.829428	0.535433	0.436299	0.0991341
137	978.085	0.826036	0.53937	0.437781	0.101589
138	975.171	0.823575	0.543307	0.43886	0.104447
139	968.09	0.817594	0.547244	0.441492	0.105752
140	957.992	0.809067	0.551181	0.445273	0.105908
141	938.066	0.792238	0.555118	0.45283	0.102288
142	935.044	0.789686	0.559055	0.453987	0.105068
143	928.951	0.78454	0.562992	0.45633	0.106663
144	923.042	0.77955	0.566929	0.458612	0.108317
145	917.178	0.774597	0.570866	0.460889	0.109977
146	916.94	0.774396	0.574803	0.460982	0.113821
147	913.942	0.771865	0.57874	0.46215	0.11659
148	901.971	0.761755	0.582677	0.466847	0.115831
149	896.014	0.756723	0.586614	0.469201	0.117413
150	894.937	0.755813	0.590551	0.469628	0.120923
151	890.989	0.752479	0.594488	0.471197	0.123291
152	887.942	0.749906	0.598425	0.472411	0.126014
153	871.949	0.736399	0.602362	0.478835	0.123527
154	868.942	0.73386	0.606299	0.480053	0.126247
155	866.028	0.731399	0.610236	0.481235	0.129001
156	854.933	0.722029	0.614173	0.485766	0.128408
157	853.942	0.721192	0.61811	0.486172	0.131938
158	832.973	0.703482	0.622047	0.494859	0.127188
159	832.014	0.702672	0.625984	0.49526	0.130724
160	822.827	0.694913	0.629921	0.499118	0.130804
161	821.885	0.694118	0.633858	0.499515	0.134343
162	818.885	0.691584	0.637795	0.500782	0.137013
163	810.816	0.68477	0.641732	0.504206	0.137526
164	807.855	0.68227	0.645669	0.505468	0.140201
165	799.838	0.675499	0.649606	0.508903	0.140704
166	798.85	0.674664	0.653543	0.509327	0.144216
167	786.927	0.664594	0.65748	0.514482	0.142998
168	782.891	0.661186	0.661417	0.516238	0.145179
169	778.879	0.657798	0.665354	0.517991	0.147363
170	767.855	0.648487	0.669291	0.522836	0.146455
171	763.861	0.645114	0.673228	0.524603	0.148626
172	752.884	0.635843	0.677165	0.529489	0.147677
173	748.837	0.632426	0.681102	0.531301	0.149801
174	746.775	0.630684	0.685039	0.532227	0.152812
175	743.812	0.628182	0.688976	0.533561	0.155415
176	742.914	0.627424	0.692913	0.533966	0.158948
177	735.835	0.621445	0.69685	0.537168	0.159683
178	731.951	0.618165	0.700787	0.538932	0.161855
179	723.74	0.611231	0.704724	0.542682	0.162042
180	706.812	0.596934	0.708661	0.550497	0.158165
181	685.796	0.579185	0.712598	0.560355	0.152244
182	675.829	0.570767	0.716535	0.565092	0.151444
183	675.65	0.570616	0.720472	0.565177	0.155295
184	674.708	0.569821	0.724409	0.565627	0.158783
185	660.814	0.558086	0.728346	0.572303	0.156043
186	652.662	0.551202	0.732283	0.576257	0.156026
187	649.714	0.548712	0.73622	0.577693	0.158527
188	625.737	0.528463	0.740157	0.58951	0.150647
189	620.678	0.52419	0.744094	0.592035	0.15206
190	619.715	0.523377	0.748031	0.592516	0.155515
191	614.783	0.519212	0.751969	0.59499	0.156979
192	611.667	0.51658	0.755906	0.596557	0.159348
193	605.707	0.511546	0.759843	0.599568	0.160275
194	601.66	0.508128	0.76378	0.601621	0.162159
195	594.622	0.502184	0.767717	0.605207	0.162509
196	584.775	0.493868	0.771654	0.610261	0.161392
197	581.641	0.491222	0.775591	0.611878	0.163712
198	579.607	0.489504	0.779528	0.61293	0.166597
199	578.625	0.488674	0.783465	0.613439	0.170026
200	571.587	0.482731	0.787402	0.617096	0.170306
201	528.696	0.446507	0.791339	0.639859	0.151479
202	527.593	0.445575	0.795276	0.640456	0.15482
203	519.685	0.438897	0.799213	0.644747	0.154465
204	515.564	0.435417	0.80315	0.646995	0.156154
205	511.637	0.4321	0.807087	0.649145	0.157942
206	506.556	0.427809	0.811024	0.651936	0.159088
207	501.624	0.423643	0.814961	0.654657	0.160303
208	485.558	0.410076	0.818898	0.6636	0.155298
209	474.517	0.400751	0.822835	0.669817	0.153017
210	460.528	0.388936	0.826772	0.677778	0.148994
211	454.483	0.383831	0.830709	0.681246	0.149462
212	443.544	0.374592	0.834646	0.68757	0.147076
213	434.493	0.366948	0.838583	0.692846	0.145737
214	431.449	0.364377	0.84252	0.694629	0.147891
215	430.545	0.363614	0.846457	0.695159	0.151297
216	429.56	0.362783	0.850394	0.695738	0.154656
217	425.528	0.359377	0.854331	0.698111	0.15622
218	423.423	0.357599	0.858268	0.699353	0.158915
219	415.536	0.350939	0.862205	0.704027	0.158178
220	411.473	0.347507	0.866142	0.706447	0.159695
221	407.439	0.3441	0.870079	0.708858	0.161221
222	406.525	0.343329	0.874016	0.709405	0.164611
223	406.498	0.343305	0.877953	0.709422	0.168531
224	402.448	0.339885	0.88189	0.711852	0.170038
225	400.522	0.338258	0.885827	0.713011	0.172816
226	396.4	0.334778	0.889764	0.715497	0.174267
227	393.44	0.332277	0.893701	0.717288	0.176412
228	387.479	0.327244	0.897638	0.720908	0.17673
229	380.444	0.321302	0.901575	0.725204	0.176371
230	380.401	0.321265	0.905512	0.725231	0.180281
231	375.379	0.317024	0.909449	0.728313	0.181136
232	374.44	0.316231	0.913386	0.728891	0.184495
233	367.359	0.310251	0.917323	0.733263	0.18406
234	365.43	0.308621	0.92126	0.734459	0.186801
235	330.384	0.279024	0.925197	0.756522	0.168675
236	317.385	0.268046	0.929134	0.764873	0.164261
237	309.365	0.261273	0.933071	0.770071	0.163
238	294.351	0.248592	0.937008	0.779898	0.15711
239	293.323	0.247724	0.940945	0.780575	0.160369
240	278.351	0.23508	0.944882	0.790508	0.154374
241	264.296	0.22321	0.948819	0.799947	0.148872
242	260.29	0.219827	0.952756	0.802658	0.150098
243	259.349	0.219032	0.956693	0.803296	0.153397
244	259.305	0.218995	0.96063	0.803326	0.157304
245	248.34	0.209735	0.964567	0.810799	0.153767
246	246.263	0.20798	0.968504	0.812223	0.156281
247	245.279	0.207149	0.972441	0.812899	0.159542
248	222.244	0.187695	0.976378	0.828868	0.14751
249	218.253	0.184324	0.980315	0.831666	0.148649
250	202.254	0.170812	0.984252	0.84298	0.141272
251	181.191	0.153024	0.988189	0.858109	0.13008
252	165.192	0.139512	0.992126	0.869783	0.122343
253	149.208	0.126013	0.996063	0.881604	0.114459
254	131.175	0.110783	1	0.895133	0.104867
255
256
257
258
259
260
261
262
263
264
265
266
267
268
269
270
271
272
273
274
275
276
277
278
279
280
281
282
283
284
285
286
287
288
289
290
291
292
293
294
295
296
297
298
299
300
301
302
303
304
305
306
307
308
309
310
311
312
313
314
315
316
317
318
319
320
321
322
323
324
325
326
327
328
329
330
331
332
333
334
335
336
337
338
339
340
341
342
343
344
345
346
347
348
349
350
351
352
353
354
355
356
357
358
359
360
361
362
363
364
365
366
367
368
369
370
371
372
373
374
375
376
377
378
379
380
381
382
383
384
385
386
387
388
389
390
391
392
393
394
395
396
397
398
399
400
401
402
403
404
405
406
407
408
409
410
411
412
413
414
415
416
417
418
419
420
421
422
423
424
425
426
427
428
429
430
431
432
433
434
435
436
437
438
439
440
441
442
443
444
445
446
447
448
449
450
451
452
453
454
455
456
457
458
459
460
461
462
463
464
465
466
467
468
469
470
471
472
473
474
475
476
477
478
479
480
481
482
483
484
485
486
487
488
489
490
491
492
493
494
495
496
497
498
499
500
501
502
503
504
505
506
507
508
509
510
511
512
513
514
515
516
517
518
519
520
521
522
523
524
525
526
527
528
529
530
531
532
533
534
535
536
537
538
539
540
541
542
543
544
545
546
547
548
549
550
551
552
553
554
555
556
557
558
559
560
561
562
563
564
565
566
567
568
569
570
571
572
573
574
575
576
577
578
579
580
581
582
583
584
585
586
587
588
589
590
591
592
593
594
595
596
597
598
599
600
601
602
603
604
605
606
607
608
609
610
611
612
613
614
615
616
617
618
619
620
621
622
623
624
625
626
627
628
629
630
631
632
633
634
635
636
637
638
639
640
641
642
643
644
645
646
647
648
649
650
651
652
653
654
655
656
657
658
659
660
661
662
663
664
665
666
667
668
669
670
671
672
673
674
675
676
677
678
679
680
681
682
683
684
685
686
687
688
689
690
691
692
693
694
695
696
697
698
699
700
701
702
703
704
705
706
707
708
709
710
711
712
713
714
715
716
717
718
719
720
721
722
723
724
725
726
727
728
729
730
731
732
733
734
735
736
737
738
739
740
741
742
743
744
745
746
747
748
749
750
751
752
753
754
755
756
757
758
759
760
761
762
763
764
765
766
767
768
769
770
771
772
773
774
775
776
777
778
779
780
781
782
783
784
785
786
787
788
789
790
791
792
793
794
795
796
797
798
799
800
801
802
803
804
805
806
807
808
809
810
811
812
813
814
815
816
817
818
819
820
821
822
823
824
825
826
827
828
829
830
831
832
833
834
835
836
837
838
839
840
841
842
843
844
845
846
847
848
849
850
851
852
853
854
855
856
857
858
859
860
861
862
863
864
865
866
867
868
869
870
871
872
873
874
875
876
877
878
879
880
881
882
883
884
885
886
887
888
889
890
891
892
893
894
895
896
897
898
899
900
901
902
903
904
905
906
907
908
909
910
911
912
913
914
915
916
917
918
919
920
921
922
923
924
925
926
927
928
929
930
931
932
933
934
935
936
937
938
939
940
941
942
943
944
945
946
947
948
949
950
951
952
953
954
955
956
957
958
959
960
961
962
963
964
965
966
967
968
969
970
971
972
973
974
975
976
977
978
979
980
981
982
983
984
985
986
987
988
989
990
991
992
993
994
995
996
997
998
999
1000

## Sheet: FYW
	Protein sequence	>gi|760456928|gb|KIX83003.1| Glutamine synthetase [Bacillus subtilis]
		MAKYTREDIEKLVKEENVKYIRLQFTDILGTIKNVEIPVSQLGKALDNKVMFDGSSIEGFVRIEESDMYLYPDLNTFVIFPWTAEKGKVARFICDIYNPDGTPFEGDPRNNLKRILKEMEDLGFSDFNLGPEPEFFLFKLDEKGEPTLELNDKGGYFDLAPTDLGENCRRDIVLELEEMGFEIEASHHEVAPGQHEIDFKYAGAVRSCDDIQTFKLVVKTIARKHGLHATFMPKPLFGVNGSGMHCNLSLFKNGVNAFFDENADLQLSETAKHFIAGIVKHATSFTAVTNPTVNSYKRLVPGYEAPCYVAWSAQNRSPLIRIPASRGISTRVEVRSVDPAANPYLALSVLLAAGLDGIKNKLEAPAPIDRNIYVMSKEERMENGIVDLPATLAEALEEF…
	Number of cleavage fragments	120
	Average fragment mass M	2461.19
	Max exceedance probability Kstat	0.138482
Index	List of massesm	m / M	R_obs	R_nul	R_obs - R_nul
	(in descending order)	normalized	R (m / M)	exp(-m / M)
1	11198.9	4.5502	0.00833333	0.0105651	-0.00223173
2	9871.35	4.0108	0.0166667	0.0181188	-0.00145215
3	9514.93	3.86599	0.025	0.0209423	0.00405775
4	7530.68	3.05977	0.0333333	0.0468984	-0.0135651
5	6967.05	2.83077	0.0416667	0.0589677	-0.017301
6	6610.63	2.68595	0.05	0.0681566	-0.0181566
7	5577.52	2.26619	0.0583333	0.103707	-0.0453732
8	5054.55	2.0537	0.0666667	0.128259	-0.0615925
9	5019.73	2.03956	0.075	0.130086	-0.0550864
10	4910.38	1.99512	0.0833333	0.135997	-0.0526635
11	4871.42	1.9793	0.0916667	0.138166	-0.0464998
12	4860.53	1.97487	0.1	0.13878	-0.0387795
13	4763.2	1.93532	0.108333	0.144377	-0.036044
14	4606.3	1.87158	0.116667	0.153881	-0.0372144
15	4395.09	1.78576	0.125	0.16767	-0.0426696
16	4050.9	1.64591	0.133333	0.192836	-0.0595031
17	3997.78	1.62433	0.141667	0.197044	-0.0553774
18	3991.38	1.62173	0.15	0.197557	-0.0475568
19	3737.28	1.51849	0.158333	0.219043	-0.0607101
20	3711.18	1.50788	0.166667	0.221379	-0.0547121
21	3701	1.50374	0.175	0.222296	-0.0472964
22	3608	1.46596	0.183333	0.230857	-0.0475237
23	3602.29	1.46364	0.191667	0.231393	-0.039726
24	3575.19	1.45263	0.2	0.233955	-0.0339546
25	3452.8	1.4029	0.208333	0.245883	-0.0375498
26	3283.84	1.33425	0.216667	0.263356	-0.0466889
27	3144.68	1.27771	0.225	0.278675	-0.0536755
28	3114.57	1.26547	0.233333	0.282106	-0.0487728
29	3105.59	1.26182	0.241667	0.283137	-0.0414705
30	3103.46	1.26096	0.25	0.283382	-0.0333824
31	2990.32	1.21499	0.258333	0.296713	-0.0383795
32	2944.48	1.19636	0.266667	0.302291	-0.0356245
33	2922.32	1.18736	0.275	0.305026	-0.0300258
34	2898.15	1.17754	0.283333	0.308036	-0.0247025
35	2883.24	1.17148	0.291667	0.309907	-0.0182405
36	2880.39	1.17033	0.3	0.310266	-0.0102659
37	2843.15	1.15519	0.308333	0.314997	-0.00666383
38	2748.15	1.11659	0.316667	0.327394	-0.0107269
39	2736.06	1.11168	0.325	0.329005	-0.00400459
40	2724.04	1.1068	0.333333	0.330616	0.00271756
41	2713.17	1.10238	0.341667	0.332079	0.009588
42	2651.06	1.07715	0.35	0.340566	0.00943358
43	2633.28	1.06992	0.358333	0.343035	0.0152984
44	2595.81	1.0547	0.366667	0.348298	0.0183685
45	2543.88	1.0336	0.375	0.355725	0.0192747
46	2486.87	1.01043	0.383333	0.364061	0.0192719
47	2442.77	0.992517	0.391667	0.370643	0.021024
48	2413.71	0.980708	0.4	0.375045	0.0249547
49	2374.7	0.964857	0.408333	0.381037	0.0272958
50	2356.81	0.95759	0.416667	0.383817	0.03285
51	2336.5	0.949339	0.425	0.386997	0.0380031
52	2315.63	0.940859	0.433333	0.390293	0.0430408
53	2313.63	0.940047	0.441667	0.390609	0.0510572
54	2291.59	0.93109	0.45	0.394124	0.0558762
55	2266.53	0.92091	0.458333	0.398157	0.0601766
56	2166.46	0.880248	0.466667	0.41468	0.0519866
57	2153.37	0.874932	0.475	0.41689	0.0581096
58	2149.57	0.873387	0.483333	0.417535	0.0657985
59	2138.34	0.868826	0.491667	0.419444	0.0722229
60	2115.43	0.859517	0.5	0.423366	0.0766336
61	2105.35	0.855418	0.508333	0.425105	0.0832281
62	2045.15	0.830961	0.516667	0.43563	0.0810362
63	2022.23	0.821645	0.525	0.439708	0.0852925
64	2006.2	0.815133	0.533333	0.44258	0.0907529
65	1993.24	0.80987	0.541667	0.444916	0.096751
66	1980.25	0.804591	0.55	0.447271	0.102729
67	1934.06	0.785824	0.558333	0.455744	0.102589
68	1919.35	0.779845	0.566667	0.458477	0.10819
69	1864.99	0.757758	0.575	0.468716	0.106284
70	1824.04	0.74112	0.583333	0.47658	0.106754
71	1752.06	0.711877	0.591667	0.490722	0.100944
72	1749.09	0.710668	0.6	0.491316	0.108684
73	1717.81	0.697959	0.608333	0.4976	0.110733
74	1714.01	0.696416	0.616667	0.498368	0.118299
75	1702	0.691536	0.625	0.500806	0.124194
76	1673.86	0.680102	0.633333	0.506565	0.126768
77	1628.77	0.661781	0.641667	0.515932	0.125735
78	1624.9	0.660209	0.65	0.516743	0.133257
79	1435.64	0.58331	0.658333	0.558048	0.100285
80	1430.58	0.581255	0.666667	0.559196	0.107471
81	1410.6	0.573139	0.675	0.563753	0.111247
82	1398.49	0.568218	0.683333	0.566534	0.116799
83	1395.64	0.567059	0.691667	0.567191	0.124475
84	1382.51	0.561725	0.7	0.570225	0.129775
85	1354.5	0.550342	0.708333	0.576752	0.131581
86	1316.5	0.534904	0.716667	0.585726	0.130941
87	1309.48	0.532053	0.725	0.587398	0.137602
88	1251.31	0.508419	0.733333	0.601446	0.131887
89	1233.32	0.501106	0.741667	0.60586	0.135807
90	1166.25	0.473858	0.75	0.622596	0.127404
91	1143.35	0.464552	0.758333	0.628416	0.129917
92	1141.26	0.463703	0.766667	0.62895	0.137716
93	1106.29	0.449494	0.775	0.637951	0.137049
94	1049.15	0.426277	0.783333	0.652936	0.130398
95	1017.15	0.413274	0.791667	0.661481	0.130186
96	982.101	0.399035	0.8	0.670967	0.129033
97	938.066	0.381143	0.808333	0.68308	0.125253
98	923.042	0.375039	0.816667	0.687262	0.129404
99	901.971	0.366478	0.825	0.693171	0.131829
100	896.014	0.364057	0.833333	0.694852	0.138482
101	832.014	0.338053	0.841667	0.713157	0.128509
102	810.816	0.329441	0.85	0.719326	0.130674
103	748.837	0.304258	0.858333	0.73767	0.120663
104	746.775	0.30342	0.866667	0.738289	0.128378
105	731.951	0.297397	0.875	0.742749	0.132251
106	723.74	0.294061	0.883333	0.745231	0.138103
107	675.829	0.274594	0.891667	0.75988	0.131786
108	660.814	0.268494	0.9	0.76453	0.13547
109	625.737	0.254242	0.908333	0.775504	0.132829
110	581.641	0.236325	0.916667	0.789524	0.127143
111	527.593	0.214365	0.925	0.807054	0.117946
112	511.637	0.207882	0.933333	0.812303	0.12103
113	431.449	0.175301	0.941667	0.839205	0.102462
114	425.528	0.172895	0.95	0.841226	0.108774
115	411.473	0.167185	0.958333	0.846043	0.11229
116	374.44	0.152138	0.966667	0.85887	0.107797
117	367.359	0.149261	0.975	0.861345	0.113655
118	309.365	0.125698	0.983333	0.881882	0.101452
119	278.351	0.113096	0.991667	0.893065	0.098602
120	165.192	0.0671187	1	0.935084	0.0649158
121
122
123
124
125
126
127
128
129
130
131
132
133
134
135
136
137
138
139
140
141
142
143
144
145
146
147
148
149
150
151
152
153
154
155
156
157
158
159
160
161
162
163
164
165
166
167
168
169
170
171
172
173
174
175
176
177
178
179
180
181
182
183
184
185
186
187
188
189
190
191
192
193
194
195
196
197
198
199
200
201
202
203
204
205
206
207
208
209
210
211
212
213
214
215
216
217
218
219
220
221
222
223
224
225
226
227
228
229
230
231
232
233
234
235
236
237
238
239
240
241
242
243
244
245
246
247
248
249
250
251
252
253
254
255
256
257
258
259
260
261
262
263
264
265
266
267
268
269
270
271
272
273
274
275
276
277
278
279
280
281
282
283
284
285
286
287
288
289
290
291
292
293
294
295
296
297
298
299
300
301
302
303
304
305
306
307
308
309
310
311
312
313
314
315
316
317
318
319
320
321
322
323
324
325
326
327
328
329
330
331
332
333
334
335
336
337
338
339
340
341
342
343
344
345
346
347
348
349
350
351
352
353
354
355
356
357
358
359
360
361
362
363
364
365
366
367
368
369
370
371
372
373
374
375
376
377
378
379
380
381
382
383
384
385
386
387
388
389
390
391
392
393
394
395
396
397
398
399
400
401
402
403
404
405
406
407
408
409
410
411
412
413
414
415
416
417
418
419
420
421
422
423
424
425
426
427
428
429
430
431
432
433
434
435
436
437
438
439
440
441
442
443
444
445
446
447
448
449
450
451
452
453
454
455
456
457
458
459
460
461
462
463
464
465
466
467
468
469
470
471
472
473
474
475
476
477
478
479
480
481
482
483
484
485
486
487
488
489
490
491
492
493
494
495
496
497
498
499
500
501
502
503
504
505
506
507
508
509
510
511
512
513
514
515
516
517
518
519
520
521
522
523
524
525
526
527
528
529
530
531
532
533
534
535
536
537
538
539
540
541
542
543
544
545
546
547
548
549
550
551
552
553
554
555
556
557
558
559
560
561
562
563
564
565
566
567
568
569
570
571
572
573
574
575
576
577
578
579
580
581
582
583
584
585
586
587
588
589
590
591
592
593
594
595
596
597
598
599
600
601
602
603
604
605
606
607
608
609
610
611
612
613
614
615
616
617
618
619
620
621
622
623
624
625
626
627
628
629
630
631
632
633
634
635
636
637
638
639
640
641
642
643
644
645
646
647
648
649
650
651
652
653
654
655
656
657
658
659
660
661
662
663
664
665
666
667
668
669
670
671
672
673
674
675
676
677
678
679
680
681
682
683
684
685
686
687
688
689
690
691
692
693
694
695
696
697
698
699
700
701
702
703
704
705
706
707
708
709
710
711
712
713
714
715
716
717
718
719
720
721
722
723
724
725
726
727
728
729
730
731
732
733
734
735
736
737
738
739
740
741
742
743
744
745
746
747
748
749
750
751
752
753
754
755
756
757
758
759
760
761
762
763
764
765
766
767
768
769
770
771
772
773
774
775
776
777
778
779
780
781
782
783
784
785
786
787
788
789
790
791
792
793
794
795
796
797
798
799
800
801
802
803
804
805
806
807
808
809
810
811
812
813
814
815
816
817
818
819
820
821
822
823
824
825
826
827
828
829
830
831
832
833
834
835
836
837
838
839
840
841
842
843
844
845
846
847
848
849
850
851
852
853
854
855
856
857
858
859
860
861
862
863
864
865
866
867
868
869
870
871
872
873
874
875
876
877
878
879
880
881
882
883
884
885
886
887
888
889
890
891
892
893
894
895
896
897
898
899
900
901
902
903
904
905
906
907
908
909
910
911
912
913
914
915
916
917
918
919
920
921
922
923
924
925
926
927
928
929
930
931
932
933
934
935
936
937
938
939
940
941
942
943
944
945
946
947
948
949
950
951
952
953
954
955
956
957
958
959
960
961
962
963
964
965
966
967
968
969
970
971
972
973
974
975
976
977
978
979
980
981
982
983
984
985
986
987
988
989
990
991
992
993
994
995
996
997
998
999
1000

## Sheet: K
	Protein sequence	>gi|760456928|gb|KIX83003.1| Glutamine synthetase [Bacillus subtilis]
		MAKYTREDIEKLVKEENVKYIRLQFTDILGTIKNVEIPVSQLGKALDNKVMFDGSSIEGFVRIEESDMYLYPDLNTFVIFPWTAEKGKVARFICDIYNPDGTPFEGDPRNNLKRILKEMEDLGFSDFNLGPEPEFFLFKLDEKGEPTLELNDKGGYFDLAPTDLGENCRRDIVLELEEMGFEIEASHHEVAPGQHEIDFKYAGAVRSCDDIQTFKLVVKTIARKHGLHATFMPKPLFGVNGSGMHCNLSLFKNGVNAFFDENADLQLSETAKHFIAGIVKHATSFTAVTNPTVNSYKRLVPGYEAPCYVAWSAQNRSPLIRIPASRGISTRVEVRSVDPAANPYLALSVLLAAGLDGIKNKLEAPAPIDRNIYVMSKEERMENGIVDLPATLAEALEEF…
	Number of cleavage fragments	87
	Average fragment mass M	3336.38
	Max exceedance probability Kstat	0.151198
Index	List of massesm	m / M	R_obs	R_nul	R_obs - R_nul
	(in descending order)	normalized	R (m / M)	exp(-m / M)
1	9306.75	2.78947	0.0114943	0.0614537	-0.0499594
2	8682.95	2.6025	0.0229885	0.0740878	-0.0510993
3	8662.08	2.59625	0.0344828	0.0745528	-0.0400701
4	8440.67	2.52989	0.045977	0.079668	-0.033691
5	8068.87	2.41845	0.0574713	0.0890598	-0.0315885
6	7411.28	2.22135	0.0689655	0.108463	-0.0394971
7	7367.31	2.20817	0.0804598	0.109901	-0.0294417
8	6971.68	2.08959	0.091954	0.123738	-0.0317837
9	6898.56	2.06768	0.103448	0.126479	-0.0230311
10	6862.96	2.05701	0.114943	0.127836	-0.0128937
11	6620.68	1.98439	0.126437	0.137465	-0.0110279
12	6413.02	1.92215	0.137931	0.146292	-0.00836141
13	6054.88	1.8148	0.149425	0.16287	-0.0134446
14	5953.74	1.78449	0.16092	0.167883	-0.00696324
15	5500.18	1.64855	0.172414	0.192329	-0.0199157
16	5315.83	1.59329	0.183908	0.203255	-0.0193474
17	5206.9	1.56064	0.195402	0.210001	-0.0145989
18	5191.96	1.55616	0.206897	0.210944	-0.00404718
19	5074.75	1.52103	0.218391	0.218486	-9.5115e-05
20	5015.68	1.50333	0.229885	0.222388	0.00749666
21	4952.64	1.48443	0.241379	0.226631	0.0147485
22	4889.53	1.46552	0.252874	0.230959	0.0219149
23	4869.38	1.45948	0.264368	0.232357	0.0320105
24	4712.25	1.41238	0.275862	0.243562	0.0322998
25	4646.31	1.39262	0.287356	0.248424	0.0389323
26	4533.15	1.3587	0.298851	0.256994	0.0418561
27	4404.03	1.32	0.310345	0.267135	0.0432098
28	4347.92	1.30318	0.321839	0.271665	0.0501736
29	4191.63	1.25634	0.333333	0.284694	0.048639
30	4086.56	1.22485	0.344828	0.293802	0.0510253
31	3611.3	1.0824	0.356322	0.338781	0.0175407
32	3605.12	1.08055	0.367816	0.33941	0.0284063
33	3548.08	1.06345	0.37931	0.345262	0.0340481
34	3446	1.03286	0.390805	0.355989	0.0348159
35	3392.84	1.01692	0.402299	0.361707	0.0405922
36	3387.97	1.01546	0.413793	0.362235	0.0515577
37	3362.85	1.00793	0.425287	0.364972	0.0603151
38	3119.58	0.935019	0.436782	0.392578	0.0442032
39	3094.44	0.927483	0.448276	0.395548	0.0527278
40	3089.41	0.925975	0.45977	0.396145	0.063625
41	3049.39	0.913981	0.471264	0.400925	0.0703393
42	3041.6	0.911646	0.482759	0.401862	0.0808963
43	3037.4	0.910387	0.494253	0.402369	0.0918844
44	2852.17	0.85487	0.505747	0.425339	0.0804086
45	2846.36	0.853128	0.517241	0.42608	0.0911614
46	2704.08	0.810483	0.528736	0.444643	0.0840922
47	2683.16	0.804214	0.54023	0.44744	0.0927902
48	2621.12	0.785616	0.551724	0.455839	0.0958852
49	2608.9	0.781955	0.563218	0.457511	0.105708
50	2604.91	0.780759	0.574713	0.458058	0.116654
51	2428.79	0.72797	0.586207	0.482888	0.103319
52	2280.65	0.683569	0.597701	0.504812	0.0928892
53	2183.32	0.654396	0.609195	0.519756	0.0894395
54	2147.66	0.643708	0.62069	0.525341	0.0953488
55	2113.46	0.633458	0.632184	0.530753	0.101431
56	2059.41	0.617259	0.643678	0.539421	0.104257
57	1993.24	0.597427	0.655172	0.550226	0.104947
58	1921.26	0.575852	0.666667	0.562226	0.104441
59	1838.01	0.550898	0.678161	0.576432	0.101729
60	1817.13	0.544642	0.689655	0.58005	0.109606
61	1724.97	0.517019	0.701149	0.596295	0.104854
62	1724.05	0.516742	0.712644	0.596461	0.116183
63	1708.06	0.511949	0.724138	0.599326	0.124811
64	1681.01	0.503841	0.735632	0.604205	0.131427
65	1673.86	0.501699	0.747126	0.605501	0.141626
66	1640.86	0.491808	0.758621	0.61152	0.147101
67	1600.74	0.479784	0.770115	0.618917	0.151198
68	1393.6	0.417699	0.781609	0.658561	0.123049
69	1383.58	0.414695	0.793103	0.660542	0.132562
70	1183.37	0.354687	0.804598	0.701393	0.103204
71	1138.35	0.341194	0.816092	0.710921	0.105171
72	1115.21	0.334256	0.827586	0.715871	0.111716
73	1053.14	0.315652	0.83908	0.729313	0.109767
74	1027.32	0.307914	0.850575	0.734979	0.115596
75	958.123	0.287174	0.862069	0.750381	0.111688
76	884.089	0.264984	0.873563	0.767218	0.106345
77	805.945	0.241562	0.885057	0.7854	0.0996577
78	617.657	0.185128	0.896552	0.830998	0.0655535
79	587.72	0.176155	0.908046	0.838488	0.0695579
80	559.62	0.167733	0.91954	0.84558	0.0739603
81	528.696	0.158464	0.931034	0.853454	0.0775806
82	503.553	0.150928	0.942529	0.85991	0.0826189
83	457.614	0.137159	0.954023	0.871832	0.0821911
84	358.481	0.107446	0.965517	0.898125	0.0673923
85	348.461	0.104443	0.977011	0.900826	0.0761851
86	260.293	0.0780166	0.988506	0.924949	0.0635567
87	203.241	0.0609167	1	0.940902	0.0590983
88
89
90
91
92
93
94
95
96
97
98
99
100
101
102
103
104
105
106
107
108
109
110
111
112
113
114
115
116
117
118
119
120
121
122
123
124
125
126
127
128
129
130
131
132
133
134
135
136
137
138
139
140
141
142
143
144
145
146
147
148
149
150
151
152
153
154
155
156
157
158
159
160
161
162
163
164
165
166
167
168
169
170
171
172
173
174
175
176
177
178
179
180
181
182
183
184
185
186
187
188
189
190
191
192
193
194
195
196
197
198
199
200
201
202
203
204
205
206
207
208
209
210
211
212
213
214
215
216
217
218
219
220
221
222
223
224
225
226
227
228
229
230
231
232
233
234
235
236
237
238
239
240
241
242
243
244
245
246
247
248
249
250
251
252
253
254
255
256
257
258
259
260
261
262
263
264
265
266
267
268
269
270
271
272
273
274
275
276
277
278
279
280
281
282
283
284
285
286
287
288
289
290
291
292
293
294
295
296
297
298
299
300
301
302
303
304
305
306
307
308
309
310
311
312
313
314
315
316
317
318
319
320
321
322
323
324
325
326
327
328
329
330
331
332
333
334
335
336
337
338
339
340
341
342
343
344
345
346
347
348
349
350
351
352
353
354
355
356
357
358
359
360
361
362
363
364
365
366
367
368
369
370
371
372
373
374
375
376
377
378
379
380
381
382
383
384
385
386
387
388
389
390
391
392
393
394
395
396
397
398
399
400
401
402
403
404
405
406
407
408
409
410
411
412
413
414
415
416
417
418
419
420
421
422
423
424
425
426
427
428
429
430
431
432
433
434
435
436
437
438
439
440
441
442
443
444
445
446
447
448
449
450
451
452
453
454
455
456
457
458
459
460
461
462
463
464
465
466
467
468
469
470
471
472
473
474
475
476
477
478
479
480
481
482
483
484
485
486
487
488
489
490
491
492
493
494
495
496
497
498
499
500
501
502
503
504
505
506
507
508
509
510
511
512
513
514
515
516
517
518
519
520
521
522
523
524
525
526
527
528
529
530
531
532
533
534
535
536
537
538
539
540
541
542
543
544
545
546
547
548
549
550
551
552
553
554
555
556
557
558
559
560
561
562
563
564
565
566
567
568
569
570
571
572
573
574
575
576
577
578
579
580
581
582
583
584
585
586
587
588
589
590
591
592
593
594
595
596
597
598
599
600
601
602
603
604
605
606
607
608
609
610
611
612
613
614
615
616
617
618
619
620
621
622
623
624
625
626
627
628
629
630
631
632
633
634
635
636
637
638
639
640
641
642
643
644
645
646
647
648
649
650
651
652
653
654
655
656
657
658
659
660
661
662
663
664
665
666
667
668
669
670
671
672
673
674
675
676
677
678
679
680
681
682
683
684
685
686
687
688
689
690
691
692
693
694
695
696
697
698
699
700
701
702
703
704
705
706
707
708
709
710
711
712
713
714
715
716
717
718
719
720
721
722
723
724
725
726
727
728
729
730
731
732
733
734
735
736
737
738
739
740
741
742
743
744
745
746
747
748
749
750
751
752
753
754
755
756
757
758
759
760
761
762
763
764
765
766
767
768
769
770
771
772
773
774
775
776
777
778
779
780
781
782
783
784
785
786
787
788
789
790
791
792
793
794
795
796
797
798
799
800
801
802
803
804
805
806
807
808
809
810
811
812
813
814
815
816
817
818
819
820
821
822
823
824
825
826
827
828
829
830
831
832
833
834
835
836
837
838
839
840
841
842
843
844
845
846
847
848
849
850
851
852
853
854
855
856
857
858
859
860
861
862
863
864
865
866
867
868
869
870
871
872
873
874
875
876
877
878
879
880
881
882
883
884
885
886
887
888
889
890
891
892
893
894
895
896
897
898
899
900
901
902
903
904
905
906
907
908
909
910
911
912
913
914
915
916
917
918
919
920
921
922
923
924
925
926
927
928
929
930
931
932
933
934
935
936
937
938
939
940
941
942
943
944
945
946
947
948
949
950
951
952
953
954
955
956
957
958
959
960
961
962
963
964
965
966
967
968
969
970
971
972
973
974
975
976
977
978
979
980
981
982
983
984
985
986
987
988
989
990
991
992
993
994
995
996
997
998
999
1000

## Sheet: KR
	Protein sequence	>gi|760456928|gb|KIX83003.1| Glutamine synthetase [Bacillus subtilis]
		MAKYTREDIEKLVKEENVKYIRLQFTDILGTIKNVEIPVSQLGKALDNKVMFDGSSIEGFVRIEESDMYLYPDLNTFVIFPWTAEKGKVARFICDIYNPDGTPFEGDPRNNLKRILKEMEDLGFSDFNLGPEPEFFLFKLDEKGEPTLELNDKGGYFDLAPTDLGENCRRDIVLELEEMGFEIEASHHEVAPGQHEIDFKYAGAVRSCDDIQTFKLVVKTIARKHGLHATFMPKPLFGVNGSGMHCNLSLFKNGVNAFFDENADLQLSETAKHFIAGIVKHATSFTAVTNPTVNSYKRLVPGYEAPCYVAWSAQNRSPLIRIPASRGISTRVEVRSVDPAANPYLALSVLLAAGLDGIKNKLEAPAPIDRNIYVMSKEERMENGIVDLPATLAEALEEF…
	Number of cleavage fragments	142
	Average fragment mass M	2102.62
	Max exceedance probability Kstat	0.137577
Index	List of massesm	m / M	R_obs	R_nul	R_obs - R_nul
	(in descending order)	normalized	R (m / M)	exp(-m / M)
1	6072.97	2.8883	0.00704225	0.055671	-0.0486288
2	5335.07	2.53735	0.0140845	0.0790755	-0.064991
3	5315.83	2.5282	0.0211268	0.0798025	-0.0586758
4	5206.9	2.47639	0.028169	0.0840459	-0.0558769
5	5105.64	2.42823	0.0352113	0.0881925	-0.0529813
6	4889.53	2.32545	0.0422535	0.0977395	-0.055486
7	4869.38	2.31587	0.0492958	0.0986804	-0.0493846
8	4601.27	2.18835	0.056338	0.112101	-0.0557631
9	4533.15	2.15596	0.0633803	0.115792	-0.0524121
10	4347.92	2.06786	0.0704225	0.126456	-0.0560331
11	4223.69	2.00878	0.0774648	0.134153	-0.0566878
12	4191.63	1.99353	0.084507	0.136214	-0.0517065
13	4067.5	1.9345	0.0915493	0.144497	-0.0529479
14	4000.46	1.90261	0.0985915	0.149178	-0.0505869
15	3782.25	1.79883	0.105634	0.165492	-0.0598584
16	3611.3	1.71753	0.112676	0.179509	-0.0668329
17	3605.98	1.715	0.119718	0.179964	-0.0602458
18	3574.13	1.69985	0.126761	0.182711	-0.05595
19	3536.04	1.68173	0.133803	0.186051	-0.0522484
20	3449.79	1.64072	0.140845	0.193841	-0.0529962
21	3448.93	1.64031	0.147887	0.193921	-0.0460334
22	3440.93	1.6365	0.15493	0.19466	-0.0397307
23	3433.92	1.63317	0.161972	0.19531	-0.033338
24	3392.84	1.61363	0.169014	0.199163	-0.0301494
25	3366.91	1.60129	0.176056	0.201635	-0.025579
26	3310.59	1.57451	0.183099	0.207109	-0.0240099
27	3169.77	1.50754	0.190141	0.221454	-0.0313135
28	3150.6	1.49842	0.197183	0.223483	-0.0263003
29	3119.58	1.48367	0.204225	0.226804	-0.022579
30	3115.6	1.48178	0.211268	0.227234	-0.0159663
31	3107.52	1.47793	0.21831	0.228109	-0.0097988
32	3094.6	1.47179	0.225352	0.229515	-0.00416285
33	3094.44	1.47171	0.232394	0.229533	0.00286166
34	3089.41	1.46932	0.239437	0.230083	0.00935384
35	3049.39	1.45028	0.246479	0.234504	0.0119753
36	3041.6	1.44658	0.253521	0.235374	0.0181471
37	2981.24	1.41787	0.260563	0.242228	0.0183349
38	2978.42	1.41653	0.267606	0.242554	0.025052
39	2963.39	1.40939	0.274648	0.244293	0.0303544
40	2955.44	1.4056	0.28169	0.245219	0.0364713
41	2922.3	1.38984	0.288732	0.249115	0.0396172
42	2860.27	1.36034	0.295775	0.256574	0.0392007
43	2852.32	1.35656	0.302817	0.257545	0.0452717
44	2852.17	1.35649	0.309859	0.257564	0.0522956
45	2846.36	1.35373	0.316901	0.258276	0.058625
46	2825.06	1.34359	0.323944	0.260907	0.0630367
47	2748.11	1.307	0.330986	0.270632	0.0603539
48	2747.17	1.30655	0.338028	0.270753	0.0672754
49	2704.08	1.28606	0.34507	0.276359	0.0687118
50	2681.96	1.27554	0.352113	0.279281	0.0728316
51	2611.03	1.2418	0.359155	0.288863	0.070292
52	2608.9	1.24079	0.366197	0.289156	0.0770412
53	2604.91	1.23889	0.373239	0.289705	0.0835342
54	2590.98	1.23227	0.380282	0.291631	0.0886509
55	2567.86	1.22127	0.387324	0.294856	0.0924682
56	2525.77	1.20125	0.394366	0.300817	0.0935494
57	2428.79	1.15513	0.401408	0.315017	0.0863911
58	2413.84	1.14802	0.408451	0.317265	0.0911857
59	2382.63	1.13318	0.415493	0.322009	0.093484
60	2368.76	1.12658	0.422535	0.324141	0.098394
61	2280.65	1.08467	0.429577	0.338012	0.0915651
62	2231.55	1.06132	0.43662	0.345998	0.0906217
63	2190.49	1.04179	0.443662	0.352821	0.0908411
64	2183.32	1.03838	0.450704	0.354027	0.0966769
65	2180.47	1.03703	0.457746	0.354507	0.103239
66	2159.41	1.02701	0.464789	0.358076	0.106713
67	2113.46	1.00516	0.471831	0.365987	0.105844
68	2059.41	0.979452	0.478873	0.375517	0.103357
69	2056.23	0.977941	0.485915	0.376085	0.109831
70	2024.28	0.962745	0.492958	0.381843	0.111114
71	1994.19	0.948435	0.5	0.387347	0.112653
72	1985.24	0.944178	0.507042	0.388999	0.118043
73	1982.16	0.942711	0.514085	0.38957	0.124514
74	1937.28	0.921369	0.521127	0.397974	0.123153
75	1884.05	0.896052	0.528169	0.408178	0.119991
76	1838.01	0.874153	0.535211	0.417215	0.117996
77	1817.13	0.864225	0.542254	0.421378	0.120876
78	1727.87	0.82177	0.549296	0.439653	0.109643
79	1724.97	0.820395	0.556338	0.440258	0.11608
80	1681.01	0.799484	0.56338	0.449561	0.11382
81	1673.86	0.796085	0.570423	0.451091	0.119331
82	1640.86	0.78039	0.577465	0.458227	0.119237
83	1623.92	0.772333	0.584507	0.461934	0.122573
84	1600.74	0.76131	0.591549	0.467054	0.124495
85	1572.78	0.748009	0.598592	0.473308	0.125284
86	1540.79	0.732795	0.605634	0.480564	0.12507
87	1495.75	0.711378	0.612676	0.490967	0.121709
88	1443.64	0.686591	0.619718	0.503289	0.11643
89	1393.6	0.662795	0.626761	0.515409	0.111352
90	1390.65	0.661389	0.633803	0.516134	0.117669
91	1383.58	0.658029	0.640845	0.517871	0.122974
92	1268.45	0.603273	0.647887	0.547018	0.100869
93	1248.48	0.593777	0.65493	0.552237	0.102692
94	1223.39	0.581844	0.661972	0.558867	0.103105
95	1183.37	0.562809	0.669014	0.569607	0.0994072
96	1125.26	0.535174	0.676056	0.585568	0.0904887
97	1115.21	0.53039	0.683099	0.588376	0.0947229
98	1109.34	0.527599	0.690141	0.59002	0.100121
99	1057.22	0.502811	0.697183	0.604828	0.092355
100	1056.16	0.502306	0.704225	0.605134	0.0990915
101	1053.14	0.50087	0.711268	0.606003	0.105264
102	1052.16	0.500404	0.71831	0.606285	0.112024
103	1050.18	0.499464	0.725352	0.606856	0.118496
104	1027.32	0.488591	0.732394	0.61349	0.118904
105	1016.17	0.483287	0.739437	0.616753	0.122684
106	998.237	0.47476	0.746479	0.622035	0.124444
107	981.117	0.466617	0.753521	0.62712	0.126401
108	973.135	0.462821	0.760563	0.629505	0.131058
109	958.123	0.455682	0.767606	0.634016	0.13359
110	948.015	0.450874	0.774648	0.637071	0.137577
111	899.145	0.427632	0.78169	0.652052	0.129639
112	884.089	0.420471	0.788732	0.656737	0.131995
113	854.032	0.406176	0.795775	0.666193	0.129582
114	805.945	0.383306	0.802817	0.681604	0.121213
115	768.929	0.365701	0.809859	0.69371	0.116149
116	643.744	0.306163	0.816901	0.736266	0.0806351
117	635.721	0.302348	0.823944	0.739081	0.0848626
118	632.668	0.300896	0.830986	0.740155	0.0908311
119	617.657	0.293756	0.838028	0.745458	0.0925702
120	587.72	0.279519	0.84507	0.756148	0.0889228
121	584.716	0.27809	0.852113	0.757229	0.0948841
122	559.62	0.266154	0.859155	0.766321	0.092834
123	542.636	0.258077	0.866197	0.772536	0.0936612
124	532.597	0.253302	0.873239	0.776233	0.0970063
125	529.64	0.251896	0.880282	0.777326	0.102956
126	528.696	0.251447	0.887324	0.777675	0.109649
127	503.553	0.239489	0.894366	0.78703	0.107336
128	501.584	0.238552	0.901408	0.787768	0.113641
129	487.556	0.231881	0.908451	0.793041	0.11541
130	459.546	0.218559	0.915493	0.803676	0.111817
131	457.614	0.21764	0.922535	0.804415	0.118121
132	450.538	0.214275	0.929577	0.807126	0.122451
133	438.484	0.208542	0.93662	0.811767	0.124853
134	432.434	0.205665	0.943662	0.814106	0.129556
135	372.508	0.177164	0.950704	0.837642	0.113062
136	358.481	0.170493	0.957746	0.843249	0.114498
137	348.461	0.165727	0.964789	0.847277	0.117512
138	344.414	0.163803	0.971831	0.848909	0.122922
139	260.293	0.123795	0.978873	0.883561	0.0953123
140	203.241	0.0966612	0.985915	0.907864	0.078052
141	174.203	0.0828505	0.992958	0.920489	0.072469
142	146.189	0.0695274	1	0.932835	0.0671654
143
144
145
146
147
148
149
150
151
152
153
154
155
156
157
158
159
160
161
162
163
164
165
166
167
168
169
170
171
172
173
174
175
176
177
178
179
180
181
182
183
184
185
186
187
188
189
190
191
192
193
194
195
196
197
198
199
200
201
202
203
204
205
206
207
208
209
210
211
212
213
214
215
216
217
218
219
220
221
222
223
224
225
226
227
228
229
230
231
232
233
234
235
236
237
238
239
240
241
242
243
244
245
246
247
248
249
250
251
252
253
254
255
256
257
258
259
260
261
262
263
264
265
266
267
268
269
270
271
272
273
274
275
276
277
278
279
280
281
282
283
284
285
286
287
288
289
290
291
292
293
294
295
296
297
298
299
300
301
302
303
304
305
306
307
308
309
310
311
312
313
314
315
316
317
318
319
320
321
322
323
324
325
326
327
328
329
330
331
332
333
334
335
336
337
338
339
340
341
342
343
344
345
346
347
348
349
350
351
352
353
354
355
356
357
358
359
360
361
362
363
364
365
366
367
368
369
370
371
372
373
374
375
376
377
378
379
380
381
382
383
384
385
386
387
388
389
390
391
392
393
394
395
396
397
398
399
400
401
402
403
404
405
406
407
408
409
410
411
412
413
414
415
416
417
418
419
420
421
422
423
424
425
426
427
428
429
430
431
432
433
434
435
436
437
438
439
440
441
442
443
444
445
446
447
448
449
450
451
452
453
454
455
456
457
458
459
460
461
462
463
464
465
466
467
468
469
470
471
472
473
474
475
476
477
478
479
480
481
482
483
484
485
486
487
488
489
490
491
492
493
494
495
496
497
498
499
500
501
502
503
504
505
506
507
508
509
510
511
512
513
514
515
516
517
518
519
520
521
522
523
524
525
526
527
528
529
530
531
532
533
534
535
536
537
538
539
540
541
542
543
544
545
546
547
548
549
550
551
552
553
554
555
556
557
558
559
560
561
562
563
564
565
566
567
568
569
570
571
572
573
574
575
576
577
578
579
580
581
582
583
584
585
586
587
588
589
590
591
592
593
594
595
596
597
598
599
600
601
602
603
604
605
606
607
608
609
610
611
612
613
614
615
616
617
618
619
620
621
622
623
624
625
626
627
628
629
630
631
632
633
634
635
636
637
638
639
640
641
642
643
644
645
646
647
648
649
650
651
652
653
654
655
656
657
658
659
660
661
662
663
664
665
666
667
668
669
670
671
672
673
674
675
676
677
678
679
680
681
682
683
684
685
686
687
688
689
690
691
692
693
694
695
696
697
698
699
700
701
702
703
704
705
706
707
708
709
710
711
712
713
714
715
716
717
718
719
720
721
722
723
724
725
726
727
728
729
730
731
732
733
734
735
736
737
738
739
740
741
742
743
744
745
746
747
748
749
750
751
752
753
754
755
756
757
758
759
760
761
762
763
764
765
766
767
768
769
770
771
772
773
774
775
776
777
778
779
780
781
782
783
784
785
786
787
788
789
790
791
792
793
794
795
796
797
798
799
800
801
802
803
804
805
806
807
808
809
810
811
812
813
814
815
816
817
818
819
820
821
822
823
824
825
826
827
828
829
830
831
832
833
834
835
836
837
838
839
840
841
842
843
844
845
846
847
848
849
850
851
852
853
854
855
856
857
858
859
860
861
862
863
864
865
866
867
868
869
870
871
872
873
874
875
876
877
878
879
880
881
882
883
884
885
886
887
888
889
890
891
892
893
894
895
896
897
898
899
900
901
902
903
904
905
906
907
908
909
910
911
912
913
914
915
916
917
918
919
920
921
922
923
924
925
926
927
928
929
930
931
932
933
934
935
936
937
938
939
940
941
942
943
944
945
946
947
948
949
950
951
952
953
954
955
956
957
958
959
960
961
962
963
964
965
966
967
968
969
970
971
972
973
974
975
976
977
978
979
980
981
982
983
984
985
986
987
988
989
990
991
992
993
994
995
996
997
998
999
1000

## Sheet: KRFYW
	Protein sequence	>gi|760456928|gb|KIX83003.1| Glutamine synthetase [Bacillus subtilis]
		MAKYTREDIEKLVKEENVKYIRLQFTDILGTIKNVEIPVSQLGKALDNKVMFDGSSIEGFVRIEESDMYLYPDLNTFVIFPWTAEKGKVARFICDIYNPDGTPFEGDPRNNLKRILKEMEDLGFSDFNLGPEPEFFLFKLDEKGEPTLELNDKGGYFDLAPTDLGENCRRDIVLELEEMGFEIEASHHEVAPGQHEIDFKYAGAVRSCDDIQTFKLVVKTIARKHGLHATFMPKPLFGVNGSGMHCNLSLFKNGVNAFFDENADLQLSETAKHFIAGIVKHATSFTAVTNPTVNSYKRLVPGYEAPCYVAWSAQNRSPLIRIPASRGISTRVEVRSVDPAANPYLALSVLLAAGLDGIKNKLEAPAPIDRNIYVMSKEERMENGIVDLPATLAEALEEF…
	Number of cleavage fragments	252
	Average fragment mass M	1190.41
	Max exceedance probability Kstat	0.20197
Index	List of massesm	m / M	R_obs	R_nul	R_obs - R_nul
	(in descending order)	normalized	R (m / M)	exp(-m / M)
1	3574.13	3.00244	0.00396825	0.0496655	-0.0456973
2	3477.81	2.92152	0.00793651	0.0538515	-0.045915
3	3449.79	2.89799	0.0119048	0.0551338	-0.0432291
4	3366.91	2.82836	0.015873	0.0591096	-0.0432366
5	3321.62	2.79032	0.0198413	0.0614016	-0.0415603
6	3094.6	2.59961	0.0238095	0.0743023	-0.0504928
7	2978.42	2.50202	0.0277778	0.0819195	-0.0541418
8	2922.32	2.45488	0.031746	0.0858731	-0.0541271
9	2913.43	2.44742	0.0357143	0.0865168	-0.0508025
10	2852.32	2.39609	0.0396825	0.0910735	-0.0513909
11	2736.06	2.29842	0.0436508	0.100417	-0.0567661
12	2611.03	2.19339	0.047619	0.111538	-0.0639186
13	2604.91	2.18825	0.0515873	0.112113	-0.0605254
14	2566.98	2.15638	0.0555556	0.115743	-0.0601873
15	2492.83	2.09409	0.0595238	0.123182	-0.0636582
16	2476.74	2.08058	0.0634921	0.124858	-0.0613659
17	2413.84	2.02774	0.0674603	0.131633	-0.0641722
18	2368.76	1.98987	0.0714286	0.136713	-0.0652849
19	2336.5	1.96277	0.0753968	0.140468	-0.0650714
20	2299.57	1.93175	0.0793651	0.144895	-0.06553
21	2291.59	1.92504	0.0833333	0.145869	-0.0625359
22	2277.75	1.91342	0.0873016	0.147575	-0.0602739
23	2190.49	1.84012	0.0912698	0.158798	-0.0675286
24	2183.32	1.83409	0.0952381	0.159759	-0.0645207
25	2173.33	1.8257	0.0992063	0.161105	-0.0618988
26	2166.46	1.81993	0.103175	0.162037	-0.0588629
27	2149.57	1.80574	0.107143	0.164352	-0.0572094
28	2105.35	1.76859	0.111111	0.170573	-0.0594618
29	2102.48	1.76618	0.115079	0.170985	-0.0559053
30	2073.21	1.7416	0.119048	0.17524	-0.0561922
31	2062.32	1.73245	0.123016	0.176851	-0.0538353
32	2054.37	1.72577	0.126984	0.178036	-0.0510515
33	2045.15	1.71803	0.130952	0.17942	-0.0484676
34	2025.37	1.70141	0.134921	0.182426	-0.0475054
35	1987.26	1.66939	0.138889	0.188361	-0.0494723
36	1934.06	1.6247	0.142857	0.19697	-0.0541128
37	1909.06	1.6037	0.146825	0.201151	-0.0543256
38	1878.02	1.57763	0.150794	0.206464	-0.0556704
39	1864.99	1.56668	0.154762	0.208738	-0.0539756
40	1850.03	1.55411	0.15873	0.211377	-0.052647
41	1838.01	1.54401	0.162698	0.213522	-0.0508239
42	1817.13	1.52648	0.166667	0.217299	-0.0506327
43	1770.88	1.48762	0.170635	0.22591	-0.0552746
44	1729.92	1.45322	0.174603	0.233817	-0.0592136
45	1728.92	1.45237	0.178571	0.234014	-0.0554429
46	1727.87	1.45149	0.18254	0.234221	-0.0516813
47	1724.97	1.44906	0.186508	0.234791	-0.0482826
48	1717.81	1.44304	0.190476	0.236208	-0.0457319
49	1709.83	1.43634	0.194444	0.237796	-0.0433517
50	1702	1.42976	0.198413	0.239366	-0.040953
51	1665.92	1.39945	0.202381	0.246733	-0.0443518
52	1640.86	1.3784	0.206349	0.251981	-0.0456322
53	1624.9	1.36499	0.210317	0.255382	-0.0450649
54	1623.98	1.36422	0.214286	0.25558	-0.0412941
55	1623.92	1.36417	0.218254	0.255593	-0.0373388
56	1613.83	1.3557	0.222222	0.257767	-0.0355452
57	1606.77	1.34977	0.22619	0.259301	-0.0331103
58	1600.74	1.3447	0.230159	0.260618	-0.030459
59	1580.67	1.32784	0.234127	0.26505	-0.0309229
60	1573.83	1.32209	0.238095	0.266577	-0.0284822
61	1572.78	1.32121	0.242063	0.266813	-0.0247495
62	1563.81	1.31367	0.246032	0.26883	-0.0227986
63	1545.69	1.29845	0.25	0.272954	-0.0229543
64	1543.75	1.29683	0.253968	0.273398	-0.0194301
65	1540.79	1.29433	0.257937	0.27408	-0.0161438
66	1539.66	1.29339	0.261905	0.274339	-0.0124346
67	1517.83	1.27505	0.265873	0.279417	-0.0135436
68	1510.68	1.26905	0.269841	0.281099	-0.0112579
69	1501.67	1.26148	0.27381	0.283235	-0.00942567
70	1497.72	1.25816	0.277778	0.284177	-0.00639961
71	1495.81	1.25655	0.281746	0.284635	-0.00288881
72	1495.75	1.25651	0.285714	0.284647	0.00106718
73	1494.64	1.25557	0.289683	0.284913	0.00477003
74	1472.58	1.23704	0.293651	0.290243	0.00340805
75	1467.7	1.23294	0.297619	0.291434	0.00618462
76	1459.6	1.22613	0.301587	0.293426	0.00816174
77	1450.67	1.21863	0.305556	0.295634	0.00992127
78	1450.61	1.21859	0.309524	0.295648	0.0138758
79	1450.59	1.21856	0.313492	0.295655	0.017837
80	1443.64	1.21272	0.31746	0.297386	0.0200744
81	1435.64	1.206	0.321429	0.299392	0.0220369
82	1433.49	1.2042	0.325397	0.299931	0.0254655
83	1430.58	1.20176	0.329365	0.300666	0.0286992
84	1427.67	1.19931	0.333333	0.301402	0.0319313
85	1410.6	1.18498	0.337302	0.305754	0.0315479
86	1398.49	1.1748	0.34127	0.308881	0.032389
87	1392.49	1.16975	0.345238	0.310443	0.0347949
88	1382.51	1.16138	0.349206	0.313055	0.036151
89	1371.56	1.15217	0.353175	0.31595	0.037225
90	1354.5	1.13784	0.357143	0.32051	0.036633
91	1351.57	1.13539	0.361111	0.321298	0.0398134
92	1350.6	1.13457	0.365079	0.321562	0.0435174
93	1316.5	1.10592	0.369048	0.330905	0.0381423
94	1309.48	1.10003	0.373016	0.332861	0.0401545
95	1303.41	1.09493	0.376984	0.334564	0.0424199
96	1301.33	1.09318	0.380952	0.335148	0.0458046
97	1294.48	1.08743	0.384921	0.337083	0.047838
98	1294.43	1.08738	0.388889	0.337098	0.0517906
99	1275.51	1.07149	0.392857	0.342497	0.0503601
100	1268.45	1.06556	0.396825	0.344535	0.0522903
101	1267.47	1.06473	0.400794	0.34482	0.0559732
102	1251.31	1.05116	0.404762	0.349531	0.0552314
103	1248.48	1.04879	0.40873	0.350362	0.0583677
104	1233.32	1.03605	0.412698	0.354855	0.0578435
105	1230.43	1.03362	0.416667	0.355718	0.0609489
106	1223.39	1.02771	0.420635	0.357825	0.0628095
107	1208.35	1.01507	0.424603	0.362378	0.0622253
108	1199.33	1.0075	0.428571	0.365132	0.0634392
109	1198.3	1.00663	0.43254	0.365447	0.0670923
110	1194.41	1.00336	0.436508	0.366645	0.0698626
111	1189.26	0.999034	0.440476	0.368235	0.0722413
112	1188.32	0.998244	0.444444	0.368526	0.0759183
113	1183.37	0.994088	0.448413	0.370061	0.0783518
114	1166.25	0.979708	0.452381	0.375421	0.0769604
115	1143.35	0.96047	0.456349	0.382713	0.0736362
116	1141.3	0.958743	0.460317	0.383375	0.0769429
117	1141.26	0.958714	0.464286	0.383386	0.0809001
118	1125.26	0.945276	0.468254	0.388572	0.0796816
119	1121.3	0.941945	0.472222	0.389869	0.0823533
120	1115.21	0.936826	0.47619	0.39187	0.0843208
121	1111.28	0.933526	0.480159	0.393165	0.086994
122	1109.34	0.931896	0.484127	0.393806	0.0903208
123	1099.31	0.923476	0.488095	0.397136	0.0909589
124	1090.29	0.915894	0.492063	0.400159	0.0919046
125	1066.14	0.895605	0.496032	0.40836	0.0876713
126	1057.22	0.888114	0.5	0.411431	0.0885689
127	1056.16	0.887221	0.503968	0.411799	0.0921698
128	1053.14	0.884686	0.507937	0.412844	0.0950925
129	1052.16	0.883863	0.511905	0.413184	0.098721
130	1050.18	0.882201	0.515873	0.413871	0.102002
131	1049.15	0.881335	0.519841	0.41423	0.105612
132	1042.12	0.875428	0.52381	0.416684	0.107126
133	1027.32	0.862997	0.527778	0.421896	0.105882
134	1017.15	0.854452	0.531746	0.425516	0.10623
135	1016.17	0.853628	0.535714	0.425867	0.109847
136	998.237	0.838567	0.539683	0.43233	0.107353
137	982.101	0.825012	0.543651	0.43823	0.105421
138	981.117	0.824185	0.547619	0.438592	0.109027
139	973.135	0.81748	0.551587	0.441543	0.110044
140	969.077	0.814071	0.555556	0.443051	0.112505
141	959.114	0.805701	0.559524	0.446774	0.112749
142	958.123	0.804869	0.563492	0.447146	0.116346
143	948.015	0.796378	0.56746	0.450959	0.116501
144	938.066	0.78802	0.571429	0.454744	0.116684
145	937.122	0.787227	0.575397	0.455105	0.120292
146	934.119	0.784705	0.579365	0.456254	0.123111
147	931.019	0.7821	0.583333	0.457444	0.125889
148	927.981	0.779549	0.587302	0.458613	0.128689
149	923.042	0.7754	0.59127	0.46052	0.13075
150	910.043	0.76448	0.595238	0.465576	0.129662
151	901.971	0.757699	0.599206	0.468744	0.130463
152	899.145	0.755325	0.603175	0.469858	0.133317
153	896.014	0.752694	0.607143	0.471096	0.136047
154	892.063	0.749376	0.611111	0.472662	0.13845
155	889.961	0.74761	0.615079	0.473497	0.141582
156	885.941	0.744233	0.619048	0.475099	0.143949
157	884.089	0.742677	0.623016	0.475838	0.147178
158	878.011	0.737572	0.626984	0.478274	0.14871
159	872.976	0.733342	0.630952	0.480301	0.150651
160	860.018	0.722457	0.634921	0.485558	0.149363
161	854.032	0.717428	0.638889	0.488006	0.150883
162	839.915	0.705569	0.642857	0.493827	0.14903
163	839.005	0.704804	0.646825	0.494205	0.15262
164	832.014	0.698931	0.650794	0.497116	0.153677
165	810.816	0.681124	0.654762	0.506048	0.148714
166	805.945	0.677032	0.65873	0.508123	0.150607
167	785.898	0.660192	0.662698	0.516752	0.145946
168	781.869	0.656808	0.666667	0.518504	0.148163
169	780.833	0.655937	0.670635	0.518956	0.151679
170	772.914	0.649285	0.674603	0.522419	0.152184
171	768.929	0.645938	0.678571	0.524171	0.154401
172	767.839	0.645022	0.68254	0.524651	0.157889
173	766.855	0.644195	0.686508	0.525085	0.161423
174	763.895	0.641708	0.690476	0.526392	0.164084
175	748.837	0.629059	0.694444	0.533093	0.161351
176	746.775	0.627327	0.698413	0.534018	0.164395
177	731.951	0.614874	0.702381	0.540709	0.161672
178	723.74	0.607977	0.706349	0.544451	0.161898
179	703.839	0.591259	0.710317	0.55363	0.156688
180	676.817	0.568559	0.714286	0.566341	0.147944
181	675.829	0.567729	0.718254	0.566811	0.151443
182	660.814	0.555115	0.722222	0.574006	0.148216
183	643.744	0.540776	0.72619	0.582296	0.143894
184	635.721	0.534036	0.730159	0.586234	0.143925
185	632.715	0.531511	0.734127	0.587716	0.146411
186	632.668	0.531472	0.738095	0.587739	0.150356
187	631.727	0.530681	0.742063	0.588204	0.153859
188	625.737	0.525649	0.746032	0.591171	0.15486
189	620.663	0.521386	0.75	0.593697	0.156303
190	617.657	0.518861	0.753968	0.595198	0.15877
191	599.771	0.503837	0.757937	0.604208	0.153729
192	587.72	0.493713	0.761905	0.610356	0.151549
193	585.788	0.49209	0.765873	0.611347	0.154526
194	584.716	0.49119	0.769841	0.611898	0.157943
195	581.641	0.488606	0.77381	0.613481	0.160329
196	575.619	0.483547	0.777778	0.616592	0.161186
197	574.594	0.482687	0.781746	0.617123	0.164623
198	572.576	0.480991	0.785714	0.618171	0.167544
199	567.661	0.476862	0.789683	0.620728	0.168954
200	561.595	0.471767	0.793651	0.623899	0.169752
201	559.62	0.470108	0.797619	0.624935	0.172684
202	553.702	0.465136	0.801587	0.62805	0.173538
203	547.652	0.460054	0.805556	0.63125	0.174306
204	542.636	0.45584	0.809524	0.633915	0.175609
205	532.597	0.447407	0.813492	0.639283	0.174209
206	529.64	0.444923	0.81746	0.640874	0.176587
207	528.696	0.44413	0.821429	0.641382	0.180046
208	527.593	0.443203	0.825397	0.641977	0.18342
209	511.637	0.429799	0.829365	0.65064	0.178725
210	503.553	0.423009	0.833333	0.655073	0.17826
211	501.584	0.421354	0.837302	0.656158	0.181144
212	491.591	0.41296	0.84127	0.661689	0.179581
213	487.556	0.409571	0.845238	0.663935	0.181303
214	472.545	0.39696	0.849206	0.672361	0.176846
215	463.593	0.38944	0.853175	0.677436	0.175739
216	459.546	0.386041	0.857143	0.679743	0.1774
217	459.543	0.386038	0.861111	0.679745	0.181367
218	457.614	0.384418	0.865079	0.680847	0.184232
219	450.538	0.378474	0.869048	0.684906	0.184142
220	447.489	0.375912	0.873016	0.686663	0.186353
221	442.472	0.371697	0.876984	0.689563	0.187421
222	438.484	0.368347	0.880952	0.691877	0.189076
223	438.438	0.368309	0.884921	0.691904	0.193017
224	432.434	0.363265	0.888889	0.695402	0.193487
225	431.449	0.362437	0.892857	0.695978	0.196879
226	425.528	0.357464	0.896825	0.699448	0.197377
227	411.473	0.345657	0.900794	0.707755	0.193039
228	408.454	0.343121	0.904762	0.709552	0.19521
229	406.525	0.341501	0.90873	0.710703	0.198027
230	406.482	0.341464	0.912698	0.710729	0.20197
231	395.517	0.332253	0.916667	0.717306	0.199361
232	374.44	0.314547	0.920635	0.730119	0.190516
233	372.508	0.312925	0.924603	0.731305	0.193298
234	367.359	0.308599	0.928571	0.734475	0.194096
235	358.481	0.301142	0.93254	0.739973	0.192567
236	348.461	0.292724	0.936508	0.746228	0.19028
237	344.414	0.289324	0.940476	0.748769	0.191707
238	309.365	0.259882	0.944444	0.771143	0.173302
239	303.318	0.254802	0.948413	0.77507	0.173343
240	302.377	0.254011	0.952381	0.775683	0.176698
241	302.333	0.253974	0.956349	0.775712	0.180637
242	295.295	0.248062	0.960317	0.780312	0.180006
243	287.362	0.241398	0.964286	0.785529	0.178757
244	278.351	0.233828	0.968254	0.791498	0.176756
245	275.308	0.231272	0.972222	0.793524	0.178698
246	273.335	0.229615	0.97619	0.79484	0.181351
247	260.293	0.218659	0.980159	0.803596	0.176563
248	203.241	0.170732	0.984127	0.843047	0.14108
249	181.191	0.152209	0.988095	0.858808	0.129287
250	174.203	0.146339	0.992063	0.863865	0.128198
251	165.192	0.138769	0.996032	0.870429	0.125603
252	146.189	0.122806	1	0.884435	0.115565
253
254
255
256
257
258
259
260
261
262
263
264
265
266
267
268
269
270
271
272
273
274
275
276
277
278
279
280
281
282
283
284
285
286
287
288
289
290
291
292
293
294
295
296
297
298
299
300
301
302
303
304
305
306
307
308
309
310
311
312
313
314
315
316
317
318
319
320
321
322
323
324
325
326
327
328
329
330
331
332
333
334
335
336
337
338
339
340
341
342
343
344
345
346
347
348
349
350
351
352
353
354
355
356
357
358
359
360
361
362
363
364
365
366
367
368
369
370
371
372
373
374
375
376
377
378
379
380
381
382
383
384
385
386
387
388
389
390
391
392
393
394
395
396
397
398
399
400
401
402
403
404
405
406
407
408
409
410
411
412
413
414
415
416
417
418
419
420
421
422
423
424
425
426
427
428
429
430
431
432
433
434
435
436
437
438
439
440
441
442
443
444
445
446
447
448
449
450
451
452
453
454
455
456
457
458
459
460
461
462
463
464
465
466
467
468
469
470
471
472
473
474
475
476
477
478
479
480
481
482
483
484
485
486
487
488
489
490
491
492
493
494
495
496
497
498
499
500
501
502
503
504
505
506
507
508
509
510
511
512
513
514
515
516
517
518
519
520
521
522
523
524
525
526
527
528
529
530
531
532
533
534
535
536
537
538
539
540
541
542
543
544
545
546
547
548
549
550
551
552
553
554
555
556
557
558
559
560
561
562
563
564
565
566
567
568
569
570
571
572
573
574
575
576
577
578
579
580
581
582
583
584
585
586
587
588
589
590
591
592
593
594
595
596
597
598
599
600
601
602
603
604
605
606
607
608
609
610
611
612
613
614
615
616
617
618
619
620
621
622
623
624
625
626
627
628
629
630
631
632
633
634
635
636
637
638
639
640
641
642
643
644
645
646
647
648
649
650
651
652
653
654
655
656
657
658
659
660
661
662
663
664
665
666
667
668
669
670
671
672
673
674
675
676
677
678
679
680
681
682
683
684
685
686
687
688
689
690
691
692
693
694
695
696
697
698
699
700
701
702
703
704
705
706
707
708
709
710
711
712
713
714
715
716
717
718
719
720
721
722
723
724
725
726
727
728
729
730
731
732
733
734
735
736
737
738
739
740
741
742
743
744
745
746
747
748
749
750
751
752
753
754
755
756
757
758
759
760
761
762
763
764
765
766
767
768
769
770
771
772
773
774
775
776
777
778
779
780
781
782
783
784
785
786
787
788
789
790
791
792
793
794
795
796
797
798
799
800
801
802
803
804
805
806
807
808
809
810
811
812
813
814
815
816
817
818
819
820
821
822
823
824
825
826
827
828
829
830
831
832
833
834
835
836
837
838
839
840
841
842
843
844
845
846
847
848
849
850
851
852
853
854
855
856
857
858
859
860
861
862
863
864
865
866
867
868
869
870
871
872
873
874
875
876
877
878
879
880
881
882
883
884
885
886
887
888
889
890
891
892
893
894
895
896
897
898
899
900
901
902
903
904
905
906
907
908
909
910
911
912
913
914
915
916
917
918
919
920
921
922
923
924
925
926
927
928
929
930
931
932
933
934
935
936
937
938
939
940
941
942
943
944
945
946
947
948
949
950
951
952
953
954
955
956
957
958
959
960
961
962
963
964
965
966
967
968
969
970
971
972
973
974
975
976
977
978
979
980
981
982
983
984
985
986
987
988
989
990
991
992
993
994
995
996
997
998
999
1000
